# Supplementary material for: Fatal infection caused by a genetically distinct elephant endotheliotropic herpesvirus type 5 in a captive Asian elephant in Germany
Source: Virol J. 2024 Sep 16;21:221. doi: 10.1186/s12985-024-02477-w (PMC11406788; doi:10.1186/s12985-024-02477-w)
Supplement: Supplementary file 8 — Additional Table 1 (Additional_table_1.xlsx): List of EEHV5 and elephant (TNFα) specific primers, probes, and oligonucleotides used for qPCR. [file 12985_2024_2477_MOESM8_ESM.xlsx]

## Sheet: Sheet1
List of EEHV-5 and elephant (TNFα) specific primers, probes, and oligonucleotides used for qPCR
Primer_EEHV-5_Fw	TGTGACAGATTTAACGATTGGA
Primer_EEHV-5_Rv	CTGTCGGTATCACCGTATACTA
Probe_EEHV-5	Fam- CTATACAGAACTTTCCACTATCGACA – BHQ1
EEHV-5_DNA polymerase_oligo	CACATATGGATACAAAAACGCTGTCGGTATCACCGTATACTACATCTATACAGAACTTTCCACTATCGACAGCACACTCCTTTAACACAGGCGATATGTCAACTAGAAAGTTCCAATCGTTAAATCTGTCACATATATACTGTCTCGTAGTGG
Primer_Ele_TNFα_Fw	CCCATCTACCTGGGAGGAGTCT
Primer_Ele_TNFα_Rv	TCGAGATAGTCAGGCAGATTGATC
Probe_Ele_TNFα	HEX_3 TCAGCGCTGAGTCGATCACCC– BHQ1
Ele_TNFα_Oligo	TGAGGCCAAGCCCTGGTATGAGCCCATCTACCTGGGAGGAGTCTTCCAGCTAGAGAAGGGTGATCGACTCAGCGCTGAGATCAATCTGCCTGACTATCTCGACTTTGCCGAGTCTGGGCAGGTCA
