# Supplementary material for: Fatal infection caused by a genetically distinct elephant endotheliotropic herpesvirus type 5 in a captive Asian elephant in Germany
Source: Virol J. 2024 Sep 16;21:221. doi: 10.1186/s12985-024-02477-w (PMC11406788; doi:10.1186/s12985-024-02477-w)
Supplement: Supplementary file 9 — Additional Table 2 (Additional_table_2.xlsx): Detected variants after mapping to EEHV5A Vijay. The table in sheet #1 contains all variants detected using Illumina data, Nanopore data or confirmed by both datasets after mapping to the EEHV5A Vijay reference genome. The table in sheet #2 contains all coding sequences present in the reference genome, as well as their functions and annotation notes, along with how many variants were detected in each coding sequence of the EEHV5A Vijay reference genome. [file 12985_2024_2477_MOESM9_ESM.xlsx]

## Sheet: all_variants_EEHV5A_Vijay
Detected variants after mapping to EEHV-5A Vijay
This table contains all variants detected using Illumina data, Nanopore data or confirmed by both datasets after mapping to the EEHV-5A Vijay reference genome.
The table should be read as follows: TECHNOLOGY indicates the sequencing technology in which the variant was detected; POS indicates the position of the variant in the reference genome; ID indicates the name of the coding sequence or feature the variant is in; PRODUCT indicates the protein encoded by the corresponding coding sequence; NOTES contains any functional notes for the given protein pres…
If the variant was detected by both technologies the table is fully populated and Illumina info is on the left, Nanopore information on the right, otherwise the corresponding information is related to the technology specified in the first column.
If the variant was detected as a "complex" multi-nucleotide polymorphism in one technology, but as multiple single nucleotide polymorphisms, the columns from "Techn" to "Alt Depth" are kept blank, to signal that the previous line in the file should be referred to as the correspondant for the given polymorphism.
TECHNOLOGY	POS	ID	PRODUCT	NOTES	REF	ALT	QUAL	TYPE	DEPTH	REF DEPTH	ALT DEPTH	POS	ID	REF	ALT	QUAL	TYPE	DEPTH	REF DEPTH	ALT DEPTH
ONT	104	TR	-	-	TA	GT	77.19	complex	35	3	31
ONT	197	TR	-	-	G	A	27769	snp	38	1	35
ONT	231	TR	-	-	G	T	43999	snp	44	1	41
ONT	259	TR	-	-	AC	GA	99652	complex	45	6	39
ONT	272	TR	-	-	C	G	37.23	snp	44	0	43
ONT	295	TR	-	-	G	A	29733	snp	47	2	41
ONT	374	TR	-	-	C	G	42657	snp	48	1	46
ONT	492	TR	-	-	A	C	32719	snp	50	3	40
ONT	509	TR	-	-	C	A	43686	snp	49	0	49
ONT	526	TR	-	-	G	T	43046	snp	47	1	40
ONT	685	TR	-	-	T	C	50099	snp	52	0	50
ONT	1174	TR	-	-	A	C	46807	snp	52	0	50
ONT	1179	TR	-	-	A	G	30524	snp	52	0	50
ONT	1529	TR	-	-	C	T	42647	snp	66	3	62
ONT	1600	TR	-	-	C	T	30062	snp	69	4	61
ONT	1702	TR	-	-	C	T	39902	snp	77	1	69
ONT	1864	TR	-	-	G	A	38637	snp	78	5	72
ONT	1897	TR	-	-	T	C	10516	snp	77	4	22
ONT	2173	TR	-	-	C	T	38027	snp	85	5	75
ILL + ONT	2235	TR	-	-	A	C	497294	snp	18	0	18	2235	TR	A	C	37273	snp	87	3	77
ILL + ONT	2337	TR	-	-	G	T	1178.52	snp	41	0	41	2337	TR	G	T	33413	snp	97	4	90
ILL + ONT	2351	TR	-	-	A	C	1212.39	snp	43	0	43	2351	TR	A	C	49694	snp	97	0	93
ONT	2538	-	-	-	A	C	3094	snp	93	6	22
ONT	2551	-	-	-	AC	CT	3624	complex	92	3	21
ILL + ONT	2622	-	-	-	CC	TT	503045	complex	18	0	16	2622	-	CC	TT	79947	complex	100	3	94
ILL + ONT	2669	-	-	-	A	C	508403	snp	17	0	17	2669	-	A	C	15119	snp	104	12	88
ILL + ONT	2695	-	-	-	T	C	329543	snp	18	4	14	2695	-	T	C	41028	snp	105	1	103
ILL + ONT	2705	-	-	-	A	C	227994	snp	16	6	1	2705	-	A	C	28495	snp	109	10	95
ILL + ONT	2797	-	-	-	T	C	506073	snp	27	8	19	2797	-	T	C	31828	snp	117	12	98
ILL	2801	-	-	-	T	C	840461	snp	18	12	6
ILL + ONT	2900	-	-	-	G	A	2139.93	snp	69	0	68	2900	-	G	A	31.09	snp	90	4	85
ILL + ONT	2944	-	-	-	T	G	2618.73	snp	81	0	81	2944	-	T	G	35477	snp	90	0	79
ILL + ONT	2970	-	-	-	G	A	3359.34	snp	104	0	102	2970	-	G	A	35189	snp	100	6	90
ILL + ONT	2980	-	-	-	C	T	3999.83	snp	121	0	121	2980	-	C	T	26.9	snp	98	7	88
ILL + ONT	3061	-	-	-	A	C	4603.37	snp	142	0	142	3061	-	A	C	33328	snp	102	10	83
ILL + ONT	3175	-	-	-	A	G	4847.36	snp	163	1	162	3175	-	A	G	41041	snp	101	5	94
ILL + ONT	3191	-	-	-	A	G	5188.02	snp	169	0	169	3191	-	A	G	32714	snp	99	7	91
ILL + ONT	3328	-	-	-	C	A	8839.02	snp	272	0	272	3328	-	C	A	31.36	snp	98	9	76
ILL + ONT	3430	-	-	-	C	A	5990.25	snp	188	0	188	3430	-	C	A	45973	snp	101	2	98
ILL + ONT	3528	-	-	-	C	T	6038.42	snp	185	0	184	3528	-	C	T	42452	snp	109	4	101
ILL + ONT	3542	-	-	-	CA	AG	5550.74	complex	168	0	168	3542	-	CA	AG	61633	complex	108	9	96
ILL + ONT	3555	-	-	-	C	A	5470.33	snp	173	3	17	3555	-	C	A	40627	snp	113	5	102
ILL + ONT	3629	-	-	-	G	A	5076.29	snp	157	0	156	3629	-	G	A	41168	snp	108	5	99
ILL + ONT	3683	-	-	-	C	G	3913.47	snp	122	0	122	3683	-	C	G	43.65	snp	105	0	100
ILL + ONT	3731	-	-	-	T	C	3724.58	snp	117	0	117	3731	-	T	C	50786	snp	109	3	102
ILL + ONT	3841	-	-	-	C	T	2532.38	snp	85	2	83	3841	-	C	T	22897	snp	109	24	82
ILL + ONT	3934	-	-	-	A	C	3533.36	snp	117	4	113	3934	-	A	C	32377	snp	110	5	86
ILL + ONT	3992	-	-	-	T	C	4051.91	snp	127	0	127	3992	-	T	C	34552	snp	110	10	90
ILL + ONT	4288	-	-	-	C	T	2994.14	snp	92	0	92	4288	-	C	T	43326	snp	104	6	96
ILL + ONT	4407	-	-	-	G	A	2338.43	snp	75	2	73	4407	-	G	A	43638	snp	99	2	88
ILL + ONT	4465	-	-	-	G	A	1586.9	snp	51	0	5	4465	-	G	A	25524	snp	101	6	65
ILL + ONT	4767	-	-	-	G	T	2752.1	snp	86	1	85	4767	-	G	T	40344	snp	99	3	93
ONT	4927	-	-	-	G	A	31729	snp	99	5	88
ILL + ONT	4953	-	-	-	C	T	2235.91	snp	69	0	69	4953	-	C	T	17052	snp	97	8	70
ILL + ONT	4966	-	-	-	A	G	2294.44	snp	80	4	75	4966	-	A	G	34932	snp	97	5	87
ILL + ONT	5045	-	-	-	T	G	2757.15	snp	86	0	85	5045	-	T	G	36169	snp	89	2	73
ILL + ONT	5139	-	-	-	C	T	2961.09	snp	94	0	94	5139	-	C	T	31004	snp	86	5	74
ILL + ONT	5182	-	-	-	C	A	3531.2	snp	119	4	115	5182	-	C	A	47901	snp	84	3	77
ILL + ONT	5268	-	-	-	C	T	4620.91	snp	142	0	142	5268	-	C	T	25418	snp	91	12	73
ILL + ONT	5347	-	-	-	G	C	4570.93	snp	145	0	145	5347	-	G	C	49281	snp	88	0	84
ILL + ONT	5408	-	-	-	T	C	5918.64	snp	183	0	183	5408	-	T	C	41724	snp	93	5	83
ILL + ONT	5483	-	-	-	TG	TCT	5998.72	complex	188	0	182	5484	-	G	CT	28.77	complex	98	1	35
ILL + ONT	5584	-	-	-	C	A	6762.39	snp	209	0	209	5584	-	C	A	34744	snp	91	5	79
ILL + ONT	5604	-	-	-	T	A	6561.78	snp	204	0	204	5604	-	T	A	43304	snp	91	4	83
ILL + ONT	6222	-	-	-	A	G	4212.59	snp	130	0	13	6222	-	A	G	29261	snp	80	4	63
ILL + ONT	6285	-	-	-	G	T	4283.02	snp	130	0	13	6285	-	G	T	44509	snp	83	1	76
ILL + ONT	6533	-	-	-	A	G	2741.15	snp	116	16	1	6533	-	A	G	37781	snp	90	1	87
ILL + ONT	6622	-	-	-	A	G	4671.37	snp	148	0	147	6622	-	A	G	49194	snp	93	3	88
ILL + ONT	6986	EE1	protein EE1	-	T	C	5056.36	snp	156	0	156	6986	EE1	T	C	37.92	snp	90	6	82
ILL + ONT	7394	EE1	protein EE1	-	G	T	7568.42	snp	231	0	231	7394	EE1	G	T	41101	snp	76	3	68
ILL + ONT	7497	EE1	protein EE1	-	C	G	7378.64	snp	227	0	227	7497	EE1	C	G	44553	snp	61	0	52
ILL + ONT	7727	EE1	protein EE1	-	G	A	6349.84	snp	195	0	195	7727	EE1	G	A	39594	snp	59	2	54
ILL + ONT	7778	EE1	protein EE1	-	A	G	6497.9	snp	215	2	21	7778	EE1	A	G	30501	snp	54	3	32
ILL + ONT	8326	EE1	protein EE1	-	ATA	CTC	5058.15	complex	164	2	16	8326	EE1	A	C	34807	snp	62	0	51
												8328	EE1	A	C	42783	snp	62	0	56
ILL + ONT	8369	EE1	protein EE1	-	G	T	5665.98	snp	173	0	173	8369	EE1	G	T	42922	snp	67	0	65
ILL + ONT	8487	EE1	protein EE1	-	T	C	5506.12	snp	169	0	169	8487	EE1	T	C	34498	snp	64	4	56
ILL + ONT	8903	EE1	protein EE1	-	G	C	7092	snp	226	0	226	8903	EE1	G	C	37662	snp	73	3	65
ILL + ONT	8971	EE1	protein EE1	-	G	T	7589.08	snp	238	1	237	8971	EE1	G	T	25438	snp	75	4	70
ILL + ONT	9124	EE1	protein EE1	-	C	T	6416.44	snp	212	4	208	9124	EE1	C	T	39473	snp	70	4	62
ILL + ONT	9156	EE1	protein EE1	-	A	C	5323.02	snp	170	0	169	9156	EE1	A	C	36491	snp	65	1	53
ILL + ONT	9533	EE1	protein EE1	-	A	C	4124.48	snp	127	0	127	9533	EE1	A	C	48165	snp	60	0	56
ILL + ONT	9607	EE1	protein EE1	-	A	G	3829.6	snp	121	0	121	9607	EE1	A	G	38725	snp	57	4	53
ILL + ONT	9697	EE1	protein EE1	-	T	C	2104.83	snp	67	0	67	9697	EE1	T	C	30898	snp	57	2	53
ILL + ONT	10003	EE1	protein EE1	-	A	G	4239.72	snp	132	2	13	10003	EE1	A	G	40687	snp	62	2	58
ILL + ONT	10052	EE1	protein EE1	-	T	C	4580.65	snp	141	0	141	10052	EE1	T	C	46077	snp	64	4	59
ILL + ONT	10087	EE1	protein EE1	-	C	T	3965.44	snp	124	0	124	10087	EE1	C	T	40233	snp	64	2	60
ILL + ONT	10345	EE1	protein EE1	-	G	A	1972.02	snp	61	0	61	10345	EE1	G	A	34168	snp	74	4	61
ILL + ONT	10372	-	-	-	A	G	1777.58	snp	56	0	56	10372	-	A	G	41986	snp	77	3	73
ILL + ONT	10380	-	-	-	C	A	1709.01	snp	53	0	53	10380	-	C	A	37034	snp	75	0	66
ILL + ONT	10436	-	-	-	A	C	829383	snp	37	6	31	10436	-	A	C	34398	snp	84	9	67
ILL + ONT	10633	-	-	-	T	C	290045	snp	20	8	12	10633	-	T	C	41889	snp	69	2	61
ILL + ONT	10699	-	-	-	T	A	351616	snp	18	4	14	10699	-	T	A	27509	snp	72	3	48
ILL + ONT	10800	-	-	-	C	T	495814	snp	19	2	17	10800	-	C	T	34462	snp	68	1	52
ILL + ONT	11132	EE2	protein EE2	-	A	T	2220.38	snp	76	2	74	11132	EE2	A	T	11022	snp	63	2	18
ILL + ONT	11355	EE2	protein EE2	-	A	G	6127.81	snp	191	0	191	11355	EE2	A	G	34.45	snp	54	0	52
ILL + ONT	12315	EE2	protein EE2	-	G	A	4737.28	snp	149	0	149	12315	EE2	G	A	47447	snp	53	0	51
ILL + ONT	12434	EE2	protein EE2	-	A	G	2899.86	snp	94	0	94	12434	EE2	A	G	46183	snp	53	1	52
ILL + ONT	12449	EE2	protein EE2	-	G	A	2472.73	snp	100	10	89	12449	EE2	G	A	44394	snp	52	2	49
ILL + ONT	12461	EE2	protein EE2	-	A	G	2230.23	snp	90	10	8	12461	EE2	A	G	47169	snp	51	2	48
ILL	12523	EE2	protein EE2	-	T	G	0	snp	56	48	6
ILL + ONT	12998	EE2	protein EE2	-	C	T	3040.84	snp	94	0	94	12998	EE2	C	T	32288	snp	77	3	66
ILL + ONT	13004	EE2	protein EE2	-	C	T	3160.34	snp	99	0	99	13004	EE2	C	T	25644	snp	75	4	61
ILL + ONT	13013	EE2	protein EE2	-	G	A	3163.66	snp	98	0	98	13013	EE2	G	A	42406	snp	76	5	69
ILL + ONT	13067	EE2	protein EE2	-	T	C	3066.34	snp	94	0	94	13067	EE2	T	C	36961	snp	73	6	66
ILL + ONT	13085	EE2	protein EE2	-	G	A	3113.79	snp	97	0	97	13085	EE2	G	A	50152	snp	71	1	69
ILL + ONT	13091	EE2	protein EE2	-	C	T	3120.21	snp	96	0	96	13091	EE2	C	T	39575	snp	71	0	68
ILL + ONT	13100	EE2	protein EE2	-	GAGG	TAGA	3066.96	complex	97	0	95	13100	EE2	G	T	33557	snp	71	4	57
												13103	EE2	G	A	46035	snp	70	3	64
ILL + ONT	13109	EE2	protein EE2	-	A	G	3604.27	snp	110	0	11	13109	EE2	A	G	32961	snp	73	8	61
ILL + ONT	13124	EE2	protein EE2	-	C	G	3763.33	snp	118	0	118	13124	EE2	C	G	30397	snp	72	5	62
ILL + ONT	13158	EE2	protein EE2	-	C	T	2963.39	snp	104	4	1	13158	EE2	C	T	27024	snp	67	10	51
ILL + ONT	13181	EE2	protein EE2	-	G	A	3103.15	snp	98	0	98	13181	EE2	G	A	42953	snp	71	1	68
ILL + ONT	13229	EE2	protein EE2	-	G	A	2193.13	snp	70	0	7	13229	EE2	G	A	28586	snp	70	6	63
ILL + ONT	13253	EE2	protein EE2	-	A	G	1267.38	snp	42	0	42	13253	EE2	A	G	37057	snp	70	2	66
ILL + ONT	13278	-	-	-	C	T	854734	snp	29	0	29	13278	-	C	T	42685	snp	69	0	65
ONT	13304	-	-	-	A	G	21832	snp	68	5	34
ONT	13320	-	-	-	G	T	19283	snp	73	11	53
ONT	13322	-	-	-	A	T	3557	snp	65	20	41
ONT	13324	-	-	-	G	A	27417	snp	65	0	41
ONT	13375	-	-	-	A	C	28156	snp	65	7	55
ONT	13377	-	-	-	A	C	31054	snp	62	4	57
ONT	13383	-	-	-	T	G	37073	snp	62	5	55
ONT	13386	-	-	-	G	A	38671	snp	62	4	58
ILL + ONT	13403	-	-	-	ATTAC	TTTAA	835099	complex	29	0	29	13403	-	A	T	46119	snp	61	1	58
												13407	-	C	A	50724	snp	61	1	60
ILL + ONT	13427	-	-	-	G	A	961674	snp	33	0	33	13427	-	G	A	46636	snp	58	0	56
ILL + ONT	13435	-	-	-	T	C	785316	snp	28	0	28	13435	-	T	C	34693	snp	57	2	51
ONT	13448	-	-	-	A	G	23431	snp	47	7	33
ONT	13450	-	-	-	AACG	GTTT	77383	complex	40	7	30
ONT	13457	-	-	-	CA	AG	38427	complex	40	6	29
ONT	13463	-	-	-	C	T	21347	snp	40	2	30
ONT	13466	-	-	-	G	T	29052	snp	40	1	32
ONT	13468	-	-	-	C	T	19989	snp	40	4	32
ONT	13472	-	-	-	A	C	28365	snp	40	2	35
ONT	13474	-	-	-	G	T	27566	snp	40	4	35
ONT	13515	-	-	-	A	C	26616	snp	40	2	37
ONT	13520	-	-	-	AAC	TTT	52332	complex	40	1	37
ONT	13532	-	-	-	CC	AA	31259	complex	40	0	30
ONT	13544	EE4	protein EE4	contains signal peptide; EE3 family	T	A	19406	snp	40	0	33
ONT	13560	EE4	protein EE4	contains signal peptide; EE3 family	C	T	39837	snp	40	0	38
ONT	13574	EE4	protein EE4	contains signal peptide; EE3 family	T	A	34541	snp	40	1	39
ONT	13580	EE4	protein EE4	contains signal peptide; EE3 family	G	T	40.02	snp	40	1	38
ONT	13584	EE4	protein EE4	contains signal peptide; EE3 family	G	T	35045	snp	40	1	38
ONT	13586	EE4	protein EE4	contains signal peptide; EE3 family	GA	AT	72019	complex	40	2	38
ONT	13589	EE4	protein EE4	contains signal peptide; EE3 family	C	T	41285	snp	40	0	39
ONT	13597	EE4	protein EE4	contains signal peptide; EE3 family	C	T	38295	snp	40	0	37
ONT	13600	EE4	protein EE4	contains signal peptide; EE3 family	A	C	41148	snp	40	3	37
ONT	13602	EE4	protein EE4	contains signal peptide; EE3 family	G	A	36101	snp	41	3	37
ONT	13604	EE4	protein EE4	contains signal peptide; EE3 family	C	G	41841	snp	40	0	38
ONT	13616	EE4	protein EE4	contains signal peptide; EE3 family	A	G	33637	snp	40	2	35
ONT	13623	EE4	protein EE4	contains signal peptide; EE3 family	C	T	35.76	snp	41	0	37
ONT	13632	EE4	protein EE4	contains signal peptide; EE3 family	A	G	31441	snp	42	2	39
ONT	13635	EE4	protein EE4	contains signal peptide; EE3 family	TT	CC	85838	complex	41	0	39
ONT	13639	EE4	protein EE4	contains signal peptide; EE3 family	T	C	40434	snp	41	0	40
ONT	13641	EE4	protein EE4	contains signal peptide; EE3 family	A	G	41484	snp	41	2	39
ONT	13644	EE4	protein EE4	contains signal peptide; EE3 family	G	T	26821	snp	41	0	37
ONT	13653	EE4	protein EE4	contains signal peptide; EE3 family	TC	CG	47637	complex	41	8	32
ONT	13656	EE4	protein EE4	contains signal peptide; EE3 family	GC	AT	88745	complex	41	1	38
ONT	13669	EE4	protein EE4	contains signal peptide; EE3 family	GA	AG	39779	complex	41	7	25
ONT	13672	EE4	protein EE4	contains signal peptide; EE3 family	C	A	26.14	snp	41	9	32
ONT	13675	EE4	protein EE4	contains signal peptide; EE3 family	A	T	19762	snp	41	9	32
ONT	13683	EE4	protein EE4	contains signal peptide; EE3 family	C	T	2023-01-17	snp	44	9	32
ONT	13686	EE4	protein EE4	contains signal peptide; EE3 family	A	C	30655	snp	41	5	34
ONT	13689	EE4	protein EE4	contains signal peptide; EE3 family	C	T	36473	snp	43	3	35
ONT	13692	EE4	protein EE4	contains signal peptide; EE3 family	C	T	36.91	snp	41	2	38
ONT	13695	EE4	protein EE4	contains signal peptide; EE3 family	T	A	46636	snp	41	2	38
ONT	13698	EE4	protein EE4	contains signal peptide; EE3 family	A	G	30442	snp	42	3	37
ONT	13705	EE4	protein EE4	contains signal peptide; EE3 family	C	T	48823	snp	41	0	41
ONT	13716	EE4	protein EE4	contains signal peptide; EE3 family	T	C	32236	snp	41	2	29
ONT	13731	EE4	protein EE4	contains signal peptide; EE3 family	A	T	38851	snp	41	2	37
ONT	13733	EE4	protein EE4	contains signal peptide; EE3 family	C	G	40316	snp	42	1	36
ONT	13743	EE4	protein EE4	contains signal peptide; EE3 family	C	A	43337	snp	41	0	40
ONT	13746	EE4	protein EE4	contains signal peptide; EE3 family	C	T	39958	snp	42	1	40
ONT	13752	EE4	protein EE4	contains signal peptide; EE3 family	G	C	45793	snp	41	0	40
ONT	13761	EE4	protein EE4	contains signal peptide; EE3 family	G	A	41419	snp	41	0	40
ONT	13778	EE4	protein EE4	contains signal peptide; EE3 family	A	G	35257	snp	42	2	39
ONT	13782	EE4	protein EE4	contains signal peptide; EE3 family	T	C	38171	snp	41	0	41
ONT	13785	EE4	protein EE4	contains signal peptide; EE3 family	T	C	40937	snp	41	1	39
ONT	13800	EE4	protein EE4	contains signal peptide; EE3 family	C	T	26966	snp	41	2	36
ONT	13805	EE4	protein EE4	contains signal peptide; EE3 family	C	T	25905	snp	41	0	36
ONT	13807	EE4	protein EE4	contains signal peptide; EE3 family	GG	AT	56711	complex	41	5	33
ONT	13812	EE4	protein EE4	contains signal peptide; EE3 family	G	A	28103	snp	41	7	34
ONT	13821	EE4	protein EE4	contains signal peptide; EE3 family	AC	TA	51184	complex	43	8	32
ONT	13824	EE4	protein EE4	contains signal peptide; EE3 family	C	A	26438	snp	43	3	32
ONT	13833	EE4	protein EE4	contains signal peptide; EE3 family	TC	AG	87613	complex	41	0	39
ONT	13837	EE4	protein EE4	contains signal peptide; EE3 family	G	A	44172	snp	41	1	39
ILL	13838	EE4	protein EE4	contains signal peptide; EE3 family	A	G	136082	snp	32	22	1
ONT	13846	EE4	protein EE4	contains signal peptide; EE3 family	T	A	9544	snp	42	7	14
ONT	13850	EE4	protein EE4	contains signal peptide; EE3 family	A	T	7384	snp	42	26	9
ONT	13852	EE4	protein EE4	contains signal peptide; EE3 family	G	T	31152	snp	42	1	34
ONT	13857	EE4	protein EE4	contains signal peptide; EE3 family	TA	GT	34866	complex	47	25	16
ONT	13865	EE4	protein EE4	contains signal peptide; EE3 family	T	C	33812	snp	43	2	35
ONT	13876	EE4	protein EE4	contains signal peptide; EE3 family	A	G	39311	snp	42	1	41
ONT	13878	EE4	protein EE4	contains signal peptide; EE3 family	T	C	36027	snp	43	3	39
ONT	13887	EE4	protein EE4	contains signal peptide; EE3 family	C	A	29758	snp	43	1	35
ONT	13891	EE4	protein EE4	contains signal peptide; EE3 family	C	T	47745	snp	42	0	42
ONT	13898	EE4	protein EE4	contains signal peptide; EE3 family	CG	GA	76.21	complex	42	1	39
ONT	13903	EE4	protein EE4	contains signal peptide; EE3 family	G	C	32412	snp	42	0	38
ONT	13905	EE4	protein EE4	contains signal peptide; EE3 family	A	T	44734	snp	42	2	39
ONT	13916	EE4	protein EE4	contains signal peptide; EE3 family	C	A	41094	snp	42	0	38
ONT	13926	EE4	protein EE4	contains signal peptide; EE3 family	A	C	46248	snp	44	2	39
ONT	13928	EE4	protein EE4	contains signal peptide; EE3 family	AC	CA	68986	complex	42	4	37
ONT	13939	EE4	protein EE4	contains signal peptide; EE3 family	A	C	37943	snp	42	0	40
ONT	13945	EE4	protein EE4	contains signal peptide; EE3 family	C	T	28.67	snp	43	12	29
ONT	13947	EE4	protein EE4	contains signal peptide; EE3 family	A	T	45417	snp	42	1	38
ONT	13950	EE4	protein EE4	contains signal peptide; EE3 family	C	A	48668	snp	42	0	41
ONT	13955	EE4	protein EE4	contains signal peptide; EE3 family	A	G	31771	snp	42	3	39
ONT	13958	EE4	protein EE4	contains signal peptide; EE3 family	CCG	ATT	110828	complex	42	2	31
ONT	13962	EE4	protein EE4	contains signal peptide; EE3 family	A	G	36373	snp	43	4	34
ONT	13965	EE4	protein EE4	contains signal peptide; EE3 family	G	A	41693	snp	42	1	39
ONT	13969	EE4	protein EE4	contains signal peptide; EE3 family	C	G	22402	snp	42	8	34
ONT	13971	EE4	protein EE4	contains signal peptide; EE3 family	A	C	26124	snp	42	12	29
ONT	13974	EE4	protein EE4	contains signal peptide; EE3 family	G	A	31712	snp	42	11	31
ONT	13976	EE4	protein EE4	contains signal peptide; EE3 family	CA	AG	81966	complex	42	1	31
ILL + ONT	13998	EE4	protein EE4	contains signal peptide; EE3 family	C	T	1057.21	snp	36	0	36	13998	EE4	C	T	45292	snp	43	0	42
ILL + ONT	14004	EE4	protein EE4	contains signal peptide; EE3 family	G	C	1045.46	snp	36	0	36	14004	EE4	G	C	41857	snp	43	0	41
ILL + ONT	14015	EE4	protein EE4	contains signal peptide; EE3 family	A	G	853559	snp	31	0	31	14015	EE4	A	G	38874	snp	45	3	40
ILL + ONT	14020	EE4	protein EE4	contains signal peptide; EE3 family	CCTCTGGACG	TCTCATAACA	883411	complex	31	0	3	14020	EE4	C	T	44955	snp	43	0	43
												14024	EE4	TGG	ATA	137254	complex	43	0	43
												14029	EE4	G	A	41708	snp	43	1	42
ILL + ONT	14038	EE4	protein EE4	contains signal peptide; EE3 family	C	T	771621	snp	37	6	31	14038	EE4	C	T	37.93	snp	45	3	41
ILL + ONT	14043	EE4	protein EE4	contains signal peptide; EE3 family	T	C	694364	snp	37	6	31	14043	EE4	T	C	47966	snp	45	0	44
ILL + ONT	14058	EE4	protein EE4	contains signal peptide; EE3 family	CA	AG	731271	complex	27	0	27	14058	EE4	CA	AG	68909	complex	45	1	42
ILL + ONT	14066	EE4	protein EE4	contains signal peptide; EE3 family	CA	TT	622.79	complex	24	0	23	14066	EE4	CA	TT	91881	complex	45	1	42
ILL + ONT	14073	EE4	protein EE4	contains signal peptide; EE3 family	C	T	643621	snp	24	0	24	14073	EE4	C	T	22075	snp	45	4	40
ILL + ONT	14091	EE4	protein EE4	contains signal peptide; EE3 family	ACG	GCA	534274	complex	21	0	21	14091	EE4	A	G	40299	snp	44	0	43
ONT	14104	EE4	protein EE4	contains signal peptide; EE3 family	G	A	50976	snp	42	0	41
ONT	14106	EE4	protein EE4	contains signal peptide; EE3 family	CG	TA	93525	complex	43	3	39
ONT	14109	EE4	protein EE4	contains signal peptide; EE3 family	A	G	33618	snp	43	1	38
ONT	14113	EE4	protein EE4	contains signal peptide; EE3 family	T	C	46098	snp	42	0	41
ONT	14118	EE4	protein EE4	contains signal peptide; EE3 family	AGA	GTT	100436	complex	42	3	36
ONT	14127	EE4	protein EE4	contains signal peptide; EE3 family	TCGA	CTTT	167351	complex	42	6	36
ONT	14133	EE4	protein EE4	contains signal peptide; EE3 family	G	T	45852	snp	42	0	40
ONT	14137	EE4	protein EE4	contains signal peptide; EE3 family	C	T	49025	snp	42	2	39
ONT	14139	EE4	protein EE4	contains signal peptide; EE3 family	G	A	48863	snp	42	1	39
ONT	14141	EE4	protein EE4	contains signal peptide; EE3 family	T	A	47196	snp	42	3	39
ONT	14144	EE4	protein EE4	contains signal peptide; EE3 family	AC	GT	60179	complex	42	6	36
ONT	14148	EE4	protein EE4	contains signal peptide; EE3 family	TG	CA	74161	complex	42	2	36
ONT	14151	EE4	protein EE4	contains signal peptide; EE3 family	G	A	47564	snp	42	0	41
ONT	14154	EE4	protein EE4	contains signal peptide; EE3 family	T	A	45189	snp	42	0	42
ONT	14169	EE4	protein EE4	contains signal peptide; EE3 family	G	C	36041	snp	42	0	39
ONT	14171	EE4	protein EE4	contains signal peptide; EE3 family	A	G	26771	snp	42	1	40
ONT	14182	EE4	protein EE4	contains signal peptide; EE3 family	T	G	24767	snp	42	1	41
ILL + ONT	14221	EE4	protein EE4	contains signal peptide; EE3 family	ACTAA	CGTAG	2427.58	complex	83	0	82	14221	EE4	AC	CG	60086	complex	42	3	38
												14225	EE4	A	G	36542	snp	42	4	38
ILL + ONT	14233	EE4	protein EE4	contains signal peptide; EE3 family	AC	GT	2495.92	complex	86	0	86	14233	EE4	AC	GT	75225	complex	43	1	37
ILL + ONT	14269	EE4	protein EE4	contains signal peptide; EE3 family	T	G	3045.49	snp	108	2	106	14269	EE4	T	G	34.55	snp	43	1	37
ONT	14277	EE4	protein EE4	contains signal peptide; EE3 family	T	C	39694	snp	43	3	38
ONT	14296	EE4	protein EE4	contains signal peptide; EE3 family	C	T	28142	snp	43	2	36
ONT	14303	EE4	protein EE4	contains signal peptide; EE3 family	C	G	22935	snp	42	6	33
ONT	14307	EE4	protein EE4	contains signal peptide; EE3 family	C	T	20.44	snp	42	5	33
ONT	14340	EE4	protein EE4	contains signal peptide; EE3 family	A	T	13363	snp	39	4	24
ONT	14352	EE4	protein EE4	contains signal peptide; EE3 family	AA	CT	9539	complex	40	13	24
ONT	14373	EE4	protein EE4	contains signal peptide; EE3 family	G	C	1942-12-01	snp	40	2	31
ONT	14375	EE4	protein EE4	contains signal peptide; EE3 family	A	C	11896	snp	40	5	29
ONT	14378	EE4	protein EE4	contains signal peptide; EE3 family	A	C	14463	snp	40	3	32
ONT	14382	EE4	protein EE4	contains signal peptide; EE3 family	A	T	8305	snp	43	7	29
ONT	14385	EE4	protein EE4	contains signal peptide; EE3 family	C	T	14343	snp	39	8	28
ONT	14390	EE4	protein EE4	contains signal peptide; EE3 family	G	C	2023-05-09	snp	38	2	24
ONT	14405	EE4	protein EE4	contains signal peptide; EE3 family	CAC	TTA	15321	complex	47	15	23
ONT	14409	EE4	protein EE4	contains signal peptide; EE3 family	GC	AA	17509	complex	41	4	24
ONT	14446	EE4	protein EE4	contains signal peptide; EE3 family	C	A	4389	snp	38	13	23
ONT	14452	EE4	protein EE4	contains signal peptide; EE3 family	C	A	4621	snp	38	14	24
ONT	14463	EE4	protein EE4	contains signal peptide; EE3 family	T	G	25527	snp	37	2	35
ONT	14467	EE4	protein EE4	contains signal peptide; EE3 family	C	A	5674	snp	37	13	20
ONT	14472	EE4	protein EE4	contains signal peptide; EE3 family	AA	TC	7283	complex	37	17	20
ONT	14488	EE4	protein EE4	contains signal peptide; EE3 family	T	A	8833	snp	34	3	26
ONT	14493	EE4	protein EE4	contains signal peptide; EE3 family	T	C	2477	snp	34	7	14
ONT	14497	EE4	protein EE4	contains signal peptide; EE3 family	AT	GG	1712	complex	34	12	9
ONT	14500	EE4	protein EE4	contains signal peptide; EE3 family	AC	GG	3588	complex	34	18	15
ONT	14511	EE4	protein EE4	contains signal peptide; EE3 family	A	T	7234	snp	37	7	27
ONT	14514	EE4	protein EE4	contains signal peptide; EE3 family	C	T	11628	snp	34	7	24
ONT	14517	EE4	protein EE4	contains signal peptide; EE3 family	C	G	2023-09-09	snp	34	4	23
ONT	14520	EE4	protein EE4	contains signal peptide; EE3 family	A	T	0.304	snp	36	14	17
ONT	14526	EE4	protein EE4	contains signal peptide; EE3 family	T	A	2255	snp	35	17	15
ONT	14528	EE4	protein EE4	contains signal peptide; EE3 family	GC	CT	9937	complex	37	9	21
ONT	14533	EE4	protein EE4	contains signal peptide; EE3 family	C	A	1096	snp	37	12	15
ONT	14538	EE4	protein EE4	contains signal peptide; EE3 family	C	A	14302	snp	34	6	21
ONT	14546	EE4	protein EE4	contains signal peptide; EE3 family	CC	AA	8922	complex	35	8	12
ONT	14556	EE4	protein EE4	contains signal peptide; EE3 family	G	A	4972	snp	46	12	1
ONT	14564	EE4	protein EE4	contains signal peptide; EE3 family	C	G	3118	snp	34	13	19
ONT	14574	EE4	protein EE4	contains signal peptide; EE3 family	A	G	1206	snp	37	12	12
ONT	14589	EE4	protein EE4	contains signal peptide; EE3 family	C	A	2135	snp	35	16	13
ONT	14596	EE4	protein EE4	contains signal peptide; EE3 family	GTC	ACA	15.87	complex	35	1	19
ONT	14624	EE4	protein EE4	contains signal peptide; EE3 family	ACA	GTG	91.46	complex	43	3	35
ONT	14632	EE4	protein EE4	contains signal peptide; EE3 family	AC	GG	68539	complex	42	4	37
ONT	14637	EE4	protein EE4	contains signal peptide; EE3 family	A	G	32893	snp	43	2	40
ONT	14643	EE4	protein EE4	contains signal peptide; EE3 family	AG	TC	80587	complex	42	1	38
ONT	14655	EE4	protein EE4	contains signal peptide; EE3 family	T	C	26624	snp	42	11	30
ONT	14657	EE4	protein EE4	contains signal peptide; EE3 family	C	T	25359	snp	42	2	28
ONT	14668	EE4	protein EE4	contains signal peptide; EE3 family	AAG	CCA	117792	complex	42	2	39
ONT	14674	EE4	protein EE4	contains signal peptide; EE3 family	TC	GA	79628	complex	42	2	38
ONT	14690	EE4	protein EE4	contains signal peptide; EE3 family	T	A	34637	snp	42	1	40
ONT	14694	EE4	protein EE4	contains signal peptide; EE3 family	C	T	34913	snp	42	0	41
ONT	14696	EE4	protein EE4	contains signal peptide; EE3 family	C	G	36347	snp	42	0	40
ONT	14698	EE4	protein EE4	contains signal peptide; EE3 family	G	A	39025	snp	42	2	40
ONT	14700	EE4	protein EE4	contains signal peptide; EE3 family	G	A	43508	snp	42	0	42
ONT	14703	EE4	protein EE4	contains signal peptide; EE3 family	G	A	45121	snp	42	0	42
ONT	14712	EE4	protein EE4	contains signal peptide; EE3 family	T	G	27192	snp	43	3	34
ONT	14740	EE4	protein EE4	contains signal peptide; EE3 family	A	T	29.47	snp	42	4	36
ONT	14742	EE4	protein EE4	contains signal peptide; EE3 family	A	G	21982	snp	42	5	27
ONT	14750	EE4	protein EE4	contains signal peptide; EE3 family	T	C	33768	snp	42	5	37
ONT	14752	EE4	protein EE4	contains signal peptide; EE3 family	T	C	35891	snp	42	4	30
ONT	14754	EE4	protein EE4	contains signal peptide; EE3 family	T	C	43173	snp	42	5	36
ONT	14756	EE4	protein EE4	contains signal peptide; EE3 family	G	A	39948	snp	42	1	36
ONT	14763	EE4	protein EE4	contains signal peptide; EE3 family	TT	CC	79274	complex	42	3	30
ONT	14768	EE4	protein EE4	contains signal peptide; EE3 family	G	T	35716	snp	42	1	38
ONT	14782	EE4	protein EE4	contains signal peptide; EE3 family	A	G	26258	snp	45	4	37
ONT	14784	EE4	protein EE4	contains signal peptide; EE3 family	AC	TA	67468	complex	42	5	37
ONT	14793	EE4	protein EE4	contains signal peptide; EE3 family	A	C	46882	snp	42	1	38
ONT	14820	EE4	protein EE4	contains signal peptide; EE3 family	T	C	24315	snp	42	9	33
ONT	14823	EE4	protein EE4	contains signal peptide; EE3 family	A	T	28279	snp	42	1	36
ONT	14827	EE4	protein EE4	contains signal peptide; EE3 family	A	C	30.13	snp	42	4	34
ONT	14835	EE4	protein EE4	contains signal peptide; EE3 family	T	C	24441	snp	42	1	36
ONT	14837	EE4	protein EE4	contains signal peptide; EE3 family	G	C	29033	snp	42	1	36
ONT	14840	EE4	protein EE4	contains signal peptide; EE3 family	A	C	35053	snp	42	2	38
ONT	14849	EE4	protein EE4	contains signal peptide; EE3 family	C	G	11724	snp	42	5	33
ONT	14862	EE4	protein EE4	contains signal peptide; EE3 family	C	T	32646	snp	42	2	39
ONT	14866	EE4	protein EE4	contains signal peptide; EE3 family	C	T	25854	snp	42	2	40
ONT	14869	EE4	protein EE4	contains signal peptide; EE3 family	G	A	28.73	snp	43	2	39
ONT	14880	EE4	protein EE4	contains signal peptide; EE3 family	AG	CA	35625	complex	42	1	33
ONT	14883	EE4	protein EE4	contains signal peptide; EE3 family	G	T	21056	snp	42	0	33
ONT	14890	EE4	protein EE4	contains signal peptide; EE3 family	A	C	35523	snp	42	0	32
ONT	14895	EE4	protein EE4	contains signal peptide; EE3 family	T	A	36.04	snp	42	2	35
ONT	14898	EE4	protein EE4	contains signal peptide; EE3 family	T	C	38031	snp	42	1	37
ONT	14901	EE4	protein EE4	contains signal peptide; EE3 family	T	G	44158	snp	42	0	39
ONT	14904	EE4	protein EE4	contains signal peptide; EE3 family	A	C	35.75	snp	43	2	33
ONT	14908	EE4	protein EE4	contains signal peptide; EE3 family	A	G	45137	snp	42	1	41
ONT	14910	EE4	protein EE4	contains signal peptide; EE3 family	G	A	45489	snp	42	0	41
ONT	14913	EE4	protein EE4	contains signal peptide; EE3 family	C	G	34155	snp	42	1	40
ONT	14931	EE4	protein EE4	contains signal peptide; EE3 family	CACG	TGTA	137775	complex	42	1	37
ONT	14936	EE4	protein EE4	contains signal peptide; EE3 family	GC	TG	70016	complex	42	6	31
ONT	14941	EE4	protein EE4	contains signal peptide; EE3 family	C	T	39656	snp	43	1	40
ONT	14948	EE4	protein EE4	contains signal peptide; EE3 family	G	T	36486	snp	44	2	39
ONT	14954	EE4	protein EE4	contains signal peptide; EE3 family	AT	GG	80294	complex	44	3	38
ONT	14971	EE4	protein EE4	contains signal peptide; EE3 family	AC	GA	80274	complex	43	3	37
ONT	14974	EE4	protein EE4	contains signal peptide; EE3 family	G	A	38481	snp	44	3	40
ONT	14978	EE4	protein EE4	contains signal peptide; EE3 family	C	G	38737	snp	43	1	40
ONT	14980	EE4	protein EE4	contains signal peptide; EE3 family	A	G	37457	snp	44	3	39
ONT	14982	EE4	protein EE4	contains signal peptide; EE3 family	AC	CA	72359	complex	44	3	37
ONT	14994	EE4	protein EE4	contains signal peptide; EE3 family	A	T	40767	snp	43	0	39
ONT	15017	EE4	protein EE4	contains signal peptide; EE3 family	TG	CA	88059	complex	42	1	41
ONT	15029	EE4	protein EE4	contains signal peptide; EE3 family	T	C	42178	snp	42	1	41
ONT	15038	EE4	protein EE4	contains signal peptide; EE3 family	G	C	41686	snp	42	2	39
ONT	15041	EE4	protein EE4	contains signal peptide; EE3 family	C	T	36603	snp	44	3	39
ONT	15050	EE4	protein EE4	contains signal peptide; EE3 family	T	C	46495	snp	42	1	40
ONT	15060	EE4	protein EE4	contains signal peptide; EE3 family	C	T	49994	snp	41	0	41
ONT	15067	EE4	protein EE4	contains signal peptide; EE3 family	T	A	41732	snp	41	2	37
ONT	15073	EE4	protein EE4	contains signal peptide; EE3 family	A	G	49552	snp	41	1	40
ONT	15077	EE4	protein EE4	contains signal peptide; EE3 family	G	C	41061	snp	41	1	35
ONT	15091	EE4	protein EE4	contains signal peptide; EE3 family	G	T	45601	snp	40	0	38
ONT	15110	EE4	protein EE4	contains signal peptide; EE3 family	C	T	37411	snp	40	1	38
ONT	15121	EE4	protein EE4	contains signal peptide; EE3 family	T	C	29955	snp	40	1	38
ONT	15129	EE4	protein EE4	contains signal peptide; EE3 family	A	G	35878	snp	40	1	39
ONT	15132	EE4	protein EE4	contains signal peptide; EE3 family	T	A	48064	snp	40	1	37
ONT	15134	EE4	protein EE4	contains signal peptide; EE3 family	AAG	CCA	111227	complex	40	3	35
ONT	15138	EE4	protein EE4	contains signal peptide; EE3 family	C	T	49325	snp	40	1	38
ONT	15175	EE4	protein EE4	contains signal peptide; EE3 family	T	G	34624	snp	40	2	35
ONT	15179	EE4	protein EE4	contains signal peptide; EE3 family	AGT	CCC	134419	complex	39	1	31
ONT	15183	EE4	protein EE4	contains signal peptide; EE3 family	T	A	48592	snp	40	2	37
ONT	15192	EE4	protein EE4	contains signal peptide; EE3 family	GG	AT	76873	complex	38	0	35
ONT	15196	EE4	protein EE4	contains signal peptide; EE3 family	C	A	44065	snp	38	1	37
ONT	15223	EE4	protein EE4	contains signal peptide; EE3 family	T	A	16855	snp	33	7	21
ONT	15225	EE4	protein EE4	contains signal peptide; EE3 family	AA	GT	28379	complex	33	4	22
ONT	15254	-	-	-	C	A	18681	snp	33	2	25
ONT	15276	-	-	-	C	G	39505	snp	33	1	32
ONT	15285	-	-	-	AC	CT	75172	complex	33	2	29
ONT	15290	-	-	-	G	A	41841	snp	33	1	30
ONT	15299	-	-	-	T	G	48555	snp	33	1	31
ONT	15311	-	-	-	T	C	38522	snp	32	2	28
ONT	15314	-	-	-	A	C	47623	snp	32	0	30
ONT	15326	-	-	-	G	T	36362	snp	27	2	25
ONT	15339	-	-	-	C	A	33163	snp	28	3	23
ONT	15347	EE5	protein EE5	contains signal peptide	G	A	48031	snp	27	1	25
ONT	15354	EE5	protein EE5	contains signal peptide	C	A	41463	snp	27	0	24
ONT	15356	EE5	protein EE5	contains signal peptide	TATT	CCGC	136631	complex	27	2	23
ONT	15361	EE5	protein EE5	contains signal peptide	C	T	37716	snp	30	3	24
ONT	15365	EE5	protein EE5	contains signal peptide	T	C	44254	snp	27	2	25
ONT	15367	EE5	protein EE5	contains signal peptide	C	T	43195	snp	28	1	25
ONT	15372	EE5	protein EE5	contains signal peptide	T	G	41243	snp	27	1	26
ONT	15375	EE5	protein EE5	contains signal peptide	A	G	46056	snp	27	0	26
ONT	15382	EE5	protein EE5	contains signal peptide	A	G	34471	snp	27	4	23
ONT	15388	EE5	protein EE5	contains signal peptide	C	T	46907	snp	27	2	24
ONT	15390	EE5	protein EE5	contains signal peptide	A	G	30499	snp	26	3	21
ONT	15392	EE5	protein EE5	contains signal peptide	ACT	GTG	90288	complex	27	5	20
ONT	15402	EE5	protein EE5	contains signal peptide	C	G	35446	snp	26	2	21
ONT	15405	EE5	protein EE5	contains signal peptide	TGA	AAC	114177	complex	26	2	20
ONT	15414	EE5	protein EE5	contains signal peptide	TA	AT	51.18	complex	27	7	19
ONT	15417	EE5	protein EE5	contains signal peptide	AAC	CGT	101364	complex	26	3	21
ONT	15421	EE5	protein EE5	contains signal peptide	A	C	40712	snp	26	0	23
ONT	15436	EE5	protein EE5	contains signal peptide	TCA	ATT	106417	complex	26	2	22
ONT	15443	EE5	protein EE5	contains signal peptide	T	C	32925	snp	26	3	21
ONT	15450	EE5	protein EE5	contains signal peptide	TCC	CGA	104573	complex	26	3	19
ONT	15457	EE5	protein EE5	contains signal peptide	ACA	GAG	58.73	complex	27	8	16
ONT	15480	EE5	protein EE5	contains signal peptide	A	T	22227	snp	26	2	23
ONT	15497	EE5	protein EE5	contains signal peptide	A	C	29.83	snp	26	2	23
ONT	15499	EE5	protein EE5	contains signal peptide	AG	TC	49027	complex	26	3	21
ONT	15508	EE5	protein EE5	contains signal peptide	T	C	30536	snp	26	5	21
ONT	15512	EE5	protein EE5	contains signal peptide	G	A	38764	snp	26	2	23
ONT	15520	EE5	protein EE5	contains signal peptide	A	G	17415	snp	26	3	17
ONT	15527	EE5	protein EE5	contains signal peptide	A	T	14348	snp	26	4	18
ONT	15529	EE5	protein EE5	contains signal peptide	A	C	20923	snp	26	4	17
ONT	15531	EE5	protein EE5	contains signal peptide	T	A	14331	snp	26	8	16
ONT	15536	EE5	protein EE5	contains signal peptide	C	A	26576	snp	26	4	20
ONT	15539	EE5	protein EE5	contains signal peptide	C	A	29479	snp	26	3	22
ONT	15541	EE5	protein EE5	contains signal peptide	T	A	32418	snp	27	3	23
ONT	15556	EE5	protein EE5	contains signal peptide	G	T	20505	snp	26	1	20
ONT	15559	EE5	protein EE5	contains signal peptide	T	C	23745	snp	26	4	21
ONT	15584	EE5	protein EE5	contains signal peptide	TG	CA	28.42	complex	26	2	19
ONT	15597	EE5	protein EE5	contains signal peptide	G	A	38445	snp	26	0	25
ONT	15601	EE5	protein EE5	contains signal peptide	T	C	28752	snp	26	0	24
ONT	15609	EE5	protein EE5	contains signal peptide	T	C	12675	snp	27	3	23
ONT	15618	EE5	protein EE5	contains signal peptide	T	C	8947	snp	26	3	16
ONT	15626	EE5	protein EE5	contains signal peptide	A	C	8091	snp	26	6	18
ONT	15628	EE5	protein EE5	contains signal peptide	T	A	12578	snp	27	7	18
ONT	15630	EE5	protein EE5	contains signal peptide	A	G	8677	snp	31	7	18
ONT	15645	EE5	protein EE5	contains signal peptide	C	T	5013	snp	26	3	18
ONT	15657	EE5	protein EE5	contains signal peptide	T	C	23392	snp	26	2	21
ONT	15659	EE5	protein EE5	contains signal peptide	GT	CG	15886	complex	26	8	16
ONT	15664	EE5	protein EE5	contains signal peptide	A	G	12691	snp	26	9	16
ONT	15666	EE5	protein EE5	contains signal peptide	A	T	15539	snp	26	3	21
ONT	15672	EE5	protein EE5	contains signal peptide	C	A	8083	snp	27	7	17
ONT	15680	EE5	protein EE5	contains signal peptide	C	A	6244	snp	26	7	17
ONT	15684	EE5	protein EE5	contains signal peptide	C	T	2549	snp	26	7	16
ONT	15686	EE5	protein EE5	contains signal peptide	C	G	12598	snp	27	7	19
ONT	15706	EE5	protein EE5	contains signal peptide	C	A	26581	snp	26	1	24
ONT	15708	EE5	protein EE5	contains signal peptide	C	G	13.26	snp	26	0	19
ONT	15712	EE5	protein EE5	contains signal peptide	T	A	10566	snp	26	1	19
ONT	15715	EE5	protein EE5	contains signal peptide	G	C	1952-12-01	snp	26	0	19
ONT	15718	EE5	protein EE5	contains signal peptide	AG	TC	20293	complex	26	2	18
ONT	15727	EE5	protein EE5	contains signal peptide	A	T	13332	snp	26	7	19
ONT	15731	EE5	protein EE5	contains signal peptide	G	C	17734	snp	26	1	19
ONT	15737	EE5	protein EE5	contains signal peptide	T	C	10432	snp	27	4	16
ONT	15739	EE5	protein EE5	contains signal peptide	A	G	5594	snp	26	9	16
ONT	15741	EE5	protein EE5	contains signal peptide	A	T	0.286	snp	26	8	12
ONT	15743	EE5	protein EE5	contains signal peptide	GT	CA	10453	complex	26	2	13
ONT	15751	EE5	protein EE5	contains signal peptide	G	C	3756	snp	28	8	15
ONT	15759	EE5	protein EE5	contains signal peptide	T	C	1997-06-01	snp	26	1	13
ONT	15771	EE5	protein EE5	contains signal peptide	C	T	0.227	snp	26	12	14
ONT	15779	EE5	protein EE5	contains signal peptide	T	A	2679	snp	27	2	5
ONT	15785	EE5	protein EE5	contains signal peptide	CT	AA	5977	complex	28	8	12
ONT	15796	EE5	protein EE5	contains signal peptide	TC	CA	12575	complex	26	1	10
ONT	15800	EE5	protein EE5	contains signal peptide	C	A	3844	snp	26	13	13
ONT	15805	EE5	protein EE5	contains signal peptide	T	G	6307	snp	33	7	15
ONT	15815	EE5	protein EE5	contains signal peptide	C	G	3641	snp	27	2	8
ONT	15817	EE5	protein EE5	contains signal peptide	CC	TT	1938-04-01	complex	26	9	16
ONT	15825	EE5	protein EE5	contains signal peptide	G	A	5171	snp	26	2	16
ONT	15827	EE5	protein EE5	contains signal peptide	C	T	2942	snp	31	8	14
ONT	15829	EE5	protein EE5	contains signal peptide	G	C	8831	snp	26	4	15
ONT	15832	EE5	protein EE5	contains signal peptide	A	C	11148	snp	26	7	16
ONT	15834	EE5	protein EE5	contains signal peptide	ATC	GGA	16405	complex	26	7	13
ONT	15848	EE5	protein EE5	contains signal peptide	CA	GT	34393	complex	26	0	18
ONT	15854	EE5	protein EE5	contains signal peptide	C	A	8409	snp	26	6	17
ONT	15887	EE5	protein EE5	contains signal peptide	T	A	6748	snp	26	8	16
ONT	15894	EE5	protein EE5	contains signal peptide	T	A	8904	snp	26	8	18
ONT	15900	EE5	protein EE5	contains signal peptide	T	C	12774	snp	26	8	18
ONT	15904	EE5	protein EE5	contains signal peptide	A	G	5691	snp	26	9	17
ONT	15939	EE5	protein EE5	contains signal peptide	CT	TA	45124	complex	26	1	24
ONT	15942	EE5	protein EE5	contains signal peptide	C	T	23018	snp	26	0	25
ONT	15953	EE5	protein EE5	contains signal peptide	T	C	20747	snp	26	1	23
ONT	15958	EE5	protein EE5	contains signal peptide	G	A	34253	snp	26	0	24
ONT	15963	EE5	protein EE5	contains signal peptide	G	A	41794	snp	26	0	26
ONT	15969	EE5	protein EE5	contains signal peptide	CA	AG	73336	complex	26	1	22
ONT	15972	EE5	protein EE5	contains signal peptide	GT	TG	63754	complex	27	3	22
ONT	15977	EE5	protein EE5	contains signal peptide	T	C	27376	snp	26	0	22
ONT	15989	EE5	protein EE5	contains signal peptide	CCG	ATA	81945	complex	26	0	22
ONT	15993	EE5	protein EE5	contains signal peptide	A	G	26.41	snp	27	3	21
ONT	16031	EE5	protein EE5	contains signal peptide	C	G	26753	snp	26	1	24
ONT	16034	EE5	protein EE5	contains signal peptide	C	T	35051	snp	27	1	25
ONT	16055	EE5	protein EE5	contains signal peptide	TA	AC	75.3	complex	26	1	25
ONT	16063	EE5	protein EE5	contains signal peptide	C	A	33411	snp	26	2	24
ONT	16077	EE5	protein EE5	contains signal peptide	T	C	39552	snp	26	2	22
ONT	16100	EE5	protein EE5	contains signal peptide	GT	TC	76486	complex	27	1	23
ONT	16105	EE5	protein EE5	contains signal peptide	T	C	42415	snp	27	2	23
ONT	16107	EE5	protein EE5	contains signal peptide	GT	AC	83221	complex	27	1	23
ONT	16110	EE5	protein EE5	contains signal peptide	A	C	48131	snp	27	1	25
ONT	16113	EE5	protein EE5	contains signal peptide	T	G	33.11	snp	27	1	23
ONT	16116	EE5	protein EE5	contains signal peptide	AC	TG	50247	complex	27	5	22
ONT	16119	EE5	protein EE5	contains signal peptide	C	G	37021	snp	28	2	23
ONT	16128	EE5	protein EE5	contains signal peptide	G	A	30059	snp	28	1	19
ONT	16134	EE5	protein EE5	contains signal peptide	C	T	45657	snp	27	1	26
ONT	16144	EE5	protein EE5	contains signal peptide	C	G	39872	snp	27	1	25
ONT	16149	EE5	protein EE5	contains signal peptide	C	T	42724	snp	27	0	24
ONT	16154	EE5	protein EE5	contains signal peptide	G	C	20612	snp	26	5	21
ONT	16156	EE5	protein EE5	contains signal peptide	T	C	44524	snp	26	3	23
ONT	16158	EE5	protein EE5	contains signal peptide	A	T	35357	snp	27	3	22
ONT	16161	EE5	protein EE5	contains signal peptide	T	C	38.76	snp	26	1	23
ONT	16164	EE5	protein EE5	contains signal peptide	TTCT	CAGC	133575	complex	26	1	20
ONT	16170	EE5	protein EE5	contains signal peptide	TG	AA	98267	complex	26	0	25
ONT	16173	EE5	protein EE5	contains signal peptide	A	G	35992	snp	27	1	24
ONT	16179	EE5	protein EE5	contains signal peptide	A	T	46292	snp	26	0	26
ONT	16182	EE5	protein EE5	contains signal peptide	A	G	30.62	snp	26	1	25
ONT	16185	EE5	protein EE5	contains signal peptide	A	G	32596	snp	26	1	25
ONT	16188	EE5	protein EE5	contains signal peptide	T	G	29748	snp	26	3	23
ONT	16193	EE5	protein EE5	contains signal peptide	AT	CA	57286	complex	27	4	22
ONT	16196	EE5	protein EE5	contains signal peptide	G	T	35428	snp	26	2	22
ONT	16198	EE5	protein EE5	contains signal peptide	A	C	35905	snp	26	0	23
ONT	16200	EE5	protein EE5	contains signal peptide	AAT	GGC	108.75	complex	26	2	23
ONT	16215	EE5	protein EE5	contains signal peptide	A	T	31208	snp	26	4	21
ONT	16224	EE5	protein EE5	contains signal peptide	ATT	TAA	79762	complex	26	3	21
ONT	16228	EE5	protein EE5	contains signal peptide	A	C	29296	snp	26	3	23
ONT	16230	EE5	protein EE5	contains signal peptide	G	T	28099	snp	26	1	23
ONT	16234	EE5	protein EE5	contains signal peptide	TT	AA	70.21	complex	26	1	23
ONT	16237	EE5	protein EE5	contains signal peptide	C	A	26234	snp	27	2	23
ONT	16250	EE5	protein EE5	contains signal peptide	A	T	18321	snp	28	4	22
ONT	16254	EE5	protein EE5	contains signal peptide	C	A	28161	snp	27	2	24
ONT	16258	EE5	protein EE5	contains signal peptide	C	T	31674	snp	26	0	24
ONT	16277	EE5	protein EE5	contains signal peptide	C	T	38084	snp	27	1	23
ONT	16284	EE5	protein EE5	contains signal peptide	A	T	45832	snp	26	0	25
ONT	16299	EE5	protein EE5	contains signal peptide	T	G	41334	snp	26	1	25
ONT	16308	EE5	protein EE5	contains signal peptide	TA	CT	69.72	complex	27	4	21
ONT	16311	EE5	protein EE5	contains signal peptide	A	C	31.38	snp	26	2	22
ONT	16314	EE5	protein EE5	contains signal peptide	T	C	35256	snp	26	1	23
ONT	16318	EE5	protein EE5	contains signal peptide	C	G	36777	snp	26	2	24
ONT	16320	EE5	protein EE5	contains signal peptide	C	T	41362	snp	26	2	24
ONT	16323	EE5	protein EE5	contains signal peptide	T	C	30105	snp	26	3	23
ONT	16325	EE5	protein EE5	contains signal peptide	TT	CA	62.4	complex	26	0	22
ONT	16330	EE5	protein EE5	contains signal peptide	G	A	16857	snp	27	6	20
ONT	16340	EE5	protein EE5	contains signal peptide	C	T	26603	snp	26	1	21
ONT	16342	EE5	protein EE5	contains signal peptide	GTT	TGC	68678	complex	27	3	18
ONT	16356	EE5	protein EE5	contains signal peptide	T	C	13417	snp	26	5	18
ONT	16359	EE5	protein EE5	contains signal peptide	A	T	6748	snp	26	7	19
ONT	16361	EE5	protein EE5	contains signal peptide	T	A	6177	snp	26	4	15
ONT	16363	EE5	protein EE5	contains signal peptide	T	A	15673	snp	26	5	17
ONT	16366	EE5	protein EE5	contains signal peptide	C	T	14696	snp	26	4	21
ONT	16368	EE5	protein EE5	contains signal peptide	G	T	17464	snp	26	0	22
ONT	16371	EE5	protein EE5	contains signal peptide	A	G	8481	snp	26	9	15
ONT	16382	EE5	protein EE5	contains signal peptide	T	A	7707	snp	27	6	18
ONT	16389	EE5	protein EE5	contains signal peptide	C	G	15701	snp	28	6	19
ONT	16392	EE5	protein EE5	contains signal peptide	C	T	20133	snp	26	3	23
ONT	16399	EE5	protein EE5	contains signal peptide	A	T	29721	snp	26	1	24
ONT	16404	EE5	protein EE5	contains signal peptide	T	C	14914	snp	26	3	23
ONT	16408	EE5	protein EE5	contains signal peptide	T	C	21752	snp	26	3	20
ONT	16411	EE5	protein EE5	contains signal peptide	C	A	20328	snp	26	3	22
ONT	16413	EE5	protein EE5	contains signal peptide	G	T	10022	snp	27	2	20
ONT	16423	EE5	protein EE5	contains signal peptide	T	G	18088	snp	26	2	21
ONT	16427	EE5	protein EE5	contains signal peptide	A	C	2023-11-18	snp	26	5	21
ONT	16432	EE5	protein EE5	contains signal peptide	T	G	21433	snp	26	2	22
ONT	16461	EE5	protein EE5	contains signal peptide	T	A	37032	snp	26	1	24
ONT	16464	EE5	protein EE5	contains signal peptide	AAG	TCC	60585	complex	26	2	19
ONT	16468	EE5	protein EE5	contains signal peptide	A	G	23557	snp	26	0	20
ONT	16477	EE5	protein EE5	contains signal peptide	A	T	40452	snp	26	2	23
ONT	16479	EE5	protein EE5	contains signal peptide	T	C	43784	snp	26	3	23
ONT	16498	EE5	protein EE5	contains signal peptide	A	T	2023-07-30	snp	39	4	34
ONT	16526	EE5	protein EE5	contains signal peptide	AG	TA	64046	complex	39	1	31
ONT	16529	EE5	protein EE5	contains signal peptide	TC	CT	60332	complex	39	2	30
ONT	16536	EE5	protein EE5	contains signal peptide	A	T	27985	snp	39	3	33
ONT	16538	EE5	protein EE5	contains signal peptide	T	A	24568	snp	42	5	33
ONT	16541	EE5	protein EE5	contains signal peptide	GC	AG	77063	complex	40	3	36
ONT	16548	EE5	protein EE5	contains signal peptide	TG	CA	62106	complex	39	4	35
ONT	16565	EE5	protein EE5	contains signal peptide	C	T	6.0	snp	41	6	21
ONT	16569	EE5	protein EE5	contains signal peptide	G	A	38718	snp	39	0	35
ONT	16571	EE5	protein EE5	contains signal peptide	C	A	37153	snp	39	3	36
ONT	16574	EE5	protein EE5	contains signal peptide	A	C	39.0	snp	39	3	35
ONT	16579	EE5	protein EE5	contains signal peptide	TG	CT	78216	complex	39	10	29
ONT	16583	EE5	protein EE5	contains signal peptide	C	T	49369	snp	39	1	38
ONT	16586	EE5	protein EE5	contains signal peptide	G	T	52335	snp	39	0	39
ONT	16589	EE5	protein EE5	contains signal peptide	TA	GG	56388	complex	39	2	30
ONT	16593	EE5	protein EE5	contains signal peptide	T	C	32504	snp	41	5	33
ONT	16596	EE5	protein EE5	contains signal peptide	C	G	27.75	snp	39	0	35
ONT	16599	EE5	protein EE5	contains signal peptide	G	A	34125	snp	39	3	31
ONT	16601	EE5	protein EE5	contains signal peptide	C	A	43.12	snp	39	0	32
ONT	16607	EE5	protein EE5	contains signal peptide	G	T	34665	snp	39	0	35
ONT	16609	EE5	protein EE5	contains signal peptide	G	A	34872	snp	39	2	34
ONT	16616	EE5	protein EE5	contains signal peptide	T	A	30045	snp	41	5	33
ONT	16622	EE5	protein EE5	contains signal peptide	G	T	41841	snp	41	1	39
ONT	16625	EE5	protein EE5	contains signal peptide	AA	TC	70795	complex	41	4	35
ONT	16631	EE5	protein EE5	contains signal peptide	C	T	48863	snp	41	0	41
ONT	16640	EE5	protein EE5	contains signal peptide	TA	CT	73247	complex	42	9	28
ONT	16643	EE5	protein EE5	contains signal peptide	A	G	51175	snp	41	1	39
ONT	16649	EE5	protein EE5	contains signal peptide	C	A	36596	snp	41	2	35
ONT	16652	EE5	protein EE5	contains signal peptide	AAT	GCG	105.54	complex	41	2	34
ONT	16656	EE5	protein EE5	contains signal peptide	AC	GA	70.52	complex	41	3	36
ONT	16661	EE5	protein EE5	contains signal peptide	T	G	44091	snp	42	3	39
ONT	16666	EE5	protein EE5	contains signal peptide	CC	AA	67898	complex	43	1	38
ONT	16678	EE5	protein EE5	contains signal peptide	AC	GA	58259	complex	44	6	37
ONT	16682	EE5	protein EE5	contains signal peptide	A	G	37.15	snp	43	3	40
ONT	16685	EE5	protein EE5	contains signal peptide	T	C	43.71	snp	43	2	40
ONT	16692	EE5	protein EE5	contains signal peptide	G	A	40162	snp	43	1	39
ONT	16694	EE5	protein EE5	contains signal peptide	T	A	40355	snp	44	3	39
ONT	16697	EE5	protein EE5	contains signal peptide	T	C	25.78	snp	43	2	38
ONT	16706	EE5	protein EE5	contains signal peptide	C	T	29825	snp	44	3	39
ONT	16709	EE5	protein EE5	contains signal peptide	G	A	46205	snp	43	2	40
ONT	16715	EE5	protein EE5	contains signal peptide	C	A	46449	snp	44	2	39
ONT	16718	EE5	protein EE5	contains signal peptide	C	T	31028	snp	43	6	36
ONT	16720	EE5	protein EE5	contains signal peptide	TG	CA	77544	complex	43	4	37
ONT	16724	EE5	protein EE5	contains signal peptide	A	G	36.31	snp	44	2	39
ONT	16730	EE5	protein EE5	contains signal peptide	TGAC	ATCG	129446	complex	47	11	27
ONT	16737	EE5	protein EE5	contains signal peptide	C	T	41348	snp	43	1	40
ONT	16742	EE5	protein EE5	contains signal peptide	G	C	45381	snp	43	1	39
ONT	16745	EE5	protein EE5	contains signal peptide	C	G	45087	snp	44	1	40
ONT	16749	EE5	protein EE5	contains signal peptide	C	G	37337	snp	43	2	40
ONT	16752	EE5	protein EE5	contains signal peptide	TA	CG	59861	complex	43	4	36
ONT	16760	EE5	protein EE5	contains signal peptide	C	T	39912	snp	44	2	40
ONT	16778	EE5	protein EE5	contains signal peptide	A	T	46984	snp	45	0	36
ONT	16785	EE5	protein EE5	contains signal peptide	C	G	39163	snp	45	2	42
ONT	16791	EE5	protein EE5	contains signal peptide	AAAT	CGCA	127749	complex	45	2	35
ONT	16797	EE5	protein EE5	contains signal peptide	G	A	44972	snp	45	1	42
ONT	16800	EE5	protein EE5	contains signal peptide	G	C	43674	snp	44	0	36
ONT	16802	EE5	protein EE5	contains signal peptide	T	C	48233	snp	45	1	39
ONT	16806	EE5	protein EE5	contains signal peptide	T	C	47593	snp	44	0	41
ONT	16808	EE5	protein EE5	contains signal peptide	A	G	40.2	snp	44	0	32
ONT	16813	EE5	protein EE5	contains signal peptide	A	G	45793	snp	45	0	45
ONT	16821	EE5	protein EE5	contains signal peptide	C	T	33415	snp	45	4	40
ONT	16823	EE5	protein EE5	contains signal peptide	A	C	25621	snp	45	3	36
ONT	16826	EE5	protein EE5	contains signal peptide	T	A	38996	snp	45	1	40
ONT	16829	EE5	protein EE5	contains signal peptide	A	G	32535	snp	45	2	42
ONT	16835	EE5	protein EE5	contains signal peptide	A	T	37835	snp	45	1	40
ONT	16839	EE5	protein EE5	contains signal peptide	G	A	31.16	snp	45	0	38
ONT	16841	EE5	protein EE5	contains signal peptide	T	C	33024	snp	45	5	38
ONT	16846	EE5	protein EE5	contains signal peptide	GT	AC	91008	complex	45	0	44
ONT	16855	EE5	protein EE5	contains signal peptide	GT	AG	81882	complex	46	4	41
ONT	16859	EE5	protein EE5	contains signal peptide	G	T	36782	snp	45	3	38
ONT	16868	EE5	protein EE5	contains signal peptide	A	G	36854	snp	46	2	41
ONT	16871	EE5	protein EE5	contains signal peptide	T	C	34742	snp	47	5	32
ONT	16874	EE5	protein EE5	contains signal peptide	A	T	37791	snp	46	2	40
ONT	16887	EE5	protein EE5	contains signal peptide	C	T	28.39	snp	47	3	37
ONT	16889	EE5	protein EE5	contains signal peptide	T	G	35781	snp	48	4	41
ONT	16895	EE5	protein EE5	contains signal peptide	T	C	39012	snp	46	1	41
ONT	16898	EE5	protein EE5	contains signal peptide	CAGT	GGAC	166115	complex	46	3	43
ONT	16905	EE5	protein EE5	contains signal peptide	A	G	39533	snp	46	0	44
ONT	16907	EE5	protein EE5	contains signal peptide	C	T	35458	snp	47	2	43
ONT	16925	EE5	protein EE5	contains signal peptide	CG	TA	74292	complex	48	4	42
ONT	16928	EE5	protein EE5	contains signal peptide	T	C	35215	snp	48	1	44
ONT	16931	EE5	protein EE5	contains signal peptide	AGT	CTA	108623	complex	48	5	41
ONT	16942	EE5	protein EE5	contains signal peptide	A	G	38299	snp	49	3	45
ONT	16952	EE5	protein EE5	contains signal peptide	G	A	49194	snp	48	0	46
ONT	16956	EE5	protein EE5	contains signal peptide	A	C	36533	snp	48	1	42
ONT	16970	EE5	protein EE5	contains signal peptide	G	A	41121	snp	48	1	45
ONT	16979	EE5	protein EE5	contains signal peptide	C	T	43884	snp	48	1	47
ONT	16982	EE5	protein EE5	contains signal peptide	A	C	35907	snp	48	1	46
ONT	16985	EE5	protein EE5	contains signal peptide	G	C	46589	snp	48	1	46
ONT	16988	EE5	protein EE5	contains signal peptide	A	G	45054	snp	48	0	47
ONT	16997	EE5	protein EE5	contains signal peptide	C	T	43184	snp	48	1	47
ONT	17000	EE5	protein EE5	contains signal peptide	A	G	33595	snp	49	2	45
ONT	17006	EE5	protein EE5	contains signal peptide	A	G	26629	snp	49	3	33
ONT	17009	EE5	protein EE5	contains signal peptide	A	T	47653	snp	49	2	45
ONT	17012	EE5	protein EE5	contains signal peptide	G	C	35089	snp	49	2	45
ONT	17015	EE5	protein EE5	contains signal peptide	A	C	34509	snp	50	6	41
ONT	17018	EE5	protein EE5	contains signal peptide	T	A	39856	snp	49	1	43
ONT	17026	EE5	protein EE5	contains signal peptide	C	A	38536	snp	50	2	44
ONT	17030	EE5	protein EE5	contains signal peptide	T	C	40051	snp	50	2	45
ONT	17033	EE5	protein EE5	contains signal peptide	T	C	48863	snp	49	0	47
ONT	17036	EE5	protein EE5	contains signal peptide	A	G	30595	snp	52	5	42
ONT	17038	EE5	protein EE5	contains signal peptide	AAC	GCA	111296	complex	50	4	42
ILL + ONT	17051	EE5	protein EE5	contains signal peptide	ATCA	TTCG	1832.53	complex	62	0	62	17051	EE5	A	T	31.43	snp	50	3	39
												17054	EE5	A	G	27953	snp	51	5	41
ONT	17096	EE5/U82	protein EE5/envelope glycoprotein L	contains signal peptide | contains signal peptide; complexed with envelope glycoprotein H; involved in cell entry; involved in cell-to-cell spread	C	T	47776	snp	49	0	47
ONT	17100	EE5/U82	protein EE5/envelope glycoprotein L	contains signal peptide | contains signal peptide; complexed with envelope glycoprotein H; involved in cell entry; involved in cell-to-cell spread	CCTG	GAAA	159998	complex	49	0	40
ONT	17112	EE5/U82	protein EE5/envelope glycoprotein L	contains signal peptide | contains signal peptide; complexed with envelope glycoprotein H; involved in cell entry; involved in cell-to-cell spread	C	G	25624	snp	51	6	41
ONT	17118	EE5/U82	protein EE5/envelope glycoprotein L	contains signal peptide | contains signal peptide; complexed with envelope glycoprotein H; involved in cell entry; involved in cell-to-cell spread	T	C	33129	snp	49	2	47
ONT	17121	U82	envelope glycoprotein L	contains signal peptide; complexed with envelope glycoprotein H; involved in cell entry; involved in cell-to-cell spread	T	C	41412	snp	49	1	48
ONT	17151	U82	envelope glycoprotein L	contains signal peptide; complexed with envelope glycoprotein H; involved in cell entry; involved in cell-to-cell spread	CA	TG	72904	complex	48	2	45
ONT	17157	U82	envelope glycoprotein L	contains signal peptide; complexed with envelope glycoprotein H; involved in cell entry; involved in cell-to-cell spread	C	T	38171	snp	47	1	43
ONT	17161	U82	envelope glycoprotein L	contains signal peptide; complexed with envelope glycoprotein H; involved in cell entry; involved in cell-to-cell spread	C	A	35433	snp	47	2	43
ONT	17172	U82	envelope glycoprotein L	contains signal peptide; complexed with envelope glycoprotein H; involved in cell entry; involved in cell-to-cell spread	C	T	29186	snp	47	5	41
ONT	17178	U82	envelope glycoprotein L	contains signal peptide; complexed with envelope glycoprotein H; involved in cell entry; involved in cell-to-cell spread	TG	CA	70.4	complex	45	6	37
ONT	17183	U82	envelope glycoprotein L	contains signal peptide; complexed with envelope glycoprotein H; involved in cell entry; involved in cell-to-cell spread	A	G	33756	snp	47	5	38
ONT	17187	U82	envelope glycoprotein L	contains signal peptide; complexed with envelope glycoprotein H; involved in cell entry; involved in cell-to-cell spread	CC	TT	75.08	complex	45	1	34
ONT	17190	U82	envelope glycoprotein L	contains signal peptide; complexed with envelope glycoprotein H; involved in cell entry; involved in cell-to-cell spread	T	G	22325	snp	51	15	30
ONT	17193	U82	envelope glycoprotein L	contains signal peptide; complexed with envelope glycoprotein H; involved in cell entry; involved in cell-to-cell spread	A	G	39542	snp	46	8	36
ONT	17198	U82	envelope glycoprotein L	contains signal peptide; complexed with envelope glycoprotein H; involved in cell entry; involved in cell-to-cell spread	AG	GA	78098	complex	45	4	39
ONT	17205	U82	envelope glycoprotein L	contains signal peptide; complexed with envelope glycoprotein H; involved in cell entry; involved in cell-to-cell spread	T	A	27778	snp	45	3	40
ONT	17208	U82	envelope glycoprotein L	contains signal peptide; complexed with envelope glycoprotein H; involved in cell entry; involved in cell-to-cell spread	C	T	33238	snp	45	5	39
ONT	17212	U82	envelope glycoprotein L	contains signal peptide; complexed with envelope glycoprotein H; involved in cell entry; involved in cell-to-cell spread	C	T	37396	snp	45	4	41
ONT	17214	U82	envelope glycoprotein L	contains signal peptide; complexed with envelope glycoprotein H; involved in cell entry; involved in cell-to-cell spread	A	T	17906	snp	47	3	33
ONT	17217	U82	envelope glycoprotein L	contains signal peptide; complexed with envelope glycoprotein H; involved in cell entry; involved in cell-to-cell spread	TA	GT	55205	complex	45	14	28
ONT	17224	U82	envelope glycoprotein L	contains signal peptide; complexed with envelope glycoprotein H; involved in cell entry; involved in cell-to-cell spread	A	G	23031	snp	45	16	29
ONT	17226	U82	envelope glycoprotein L	contains signal peptide; complexed with envelope glycoprotein H; involved in cell entry; involved in cell-to-cell spread	G	A	27974	snp	45	0	31
ONT	17229	U82	envelope glycoprotein L	contains signal peptide; complexed with envelope glycoprotein H; involved in cell entry; involved in cell-to-cell spread	C	T	38117	snp	45	3	40
ONT	17232	U82	envelope glycoprotein L	contains signal peptide; complexed with envelope glycoprotein H; involved in cell entry; involved in cell-to-cell spread	A	C	34114	snp	45	0	33
ONT	17235	U82	envelope glycoprotein L	contains signal peptide; complexed with envelope glycoprotein H; involved in cell entry; involved in cell-to-cell spread	A	T	43205	snp	46	3	37
ONT	17238	U82	envelope glycoprotein L	contains signal peptide; complexed with envelope glycoprotein H; involved in cell entry; involved in cell-to-cell spread	T	G	44337	snp	46	2	38
ONT	17250	U82	envelope glycoprotein L	contains signal peptide; complexed with envelope glycoprotein H; involved in cell entry; involved in cell-to-cell spread	T	G	44039	snp	46	1	44
ONT	17255	U82	envelope glycoprotein L	contains signal peptide; complexed with envelope glycoprotein H; involved in cell entry; involved in cell-to-cell spread	G	A	48064	snp	45	1	43
ONT	17259	U82	envelope glycoprotein L	contains signal peptide; complexed with envelope glycoprotein H; involved in cell entry; involved in cell-to-cell spread	C	T	44781	snp	46	1	44
ONT	17272	U82	envelope glycoprotein L	contains signal peptide; complexed with envelope glycoprotein H; involved in cell entry; involved in cell-to-cell spread	G	A	47653	snp	43	0	41
ONT	17278	U82	envelope glycoprotein L	contains signal peptide; complexed with envelope glycoprotein H; involved in cell entry; involved in cell-to-cell spread	G	T	26506	snp	43	5	36
ONT	17281	U82	envelope glycoprotein L	contains signal peptide; complexed with envelope glycoprotein H; involved in cell entry; involved in cell-to-cell spread	A	G	19868	snp	44	2	33
ONT	17289	U82	envelope glycoprotein L	contains signal peptide; complexed with envelope glycoprotein H; involved in cell entry; involved in cell-to-cell spread	T	A	41857	snp	43	0	40
ONT	17292	U82	envelope glycoprotein L	contains signal peptide; complexed with envelope glycoprotein H; involved in cell entry; involved in cell-to-cell spread	G	T	45994	snp	43	0	43
ONT	17298	U82	envelope glycoprotein L	contains signal peptide; complexed with envelope glycoprotein H; involved in cell entry; involved in cell-to-cell spread	G	T	42534	snp	43	0	41
ONT	17301	U82	envelope glycoprotein L	contains signal peptide; complexed with envelope glycoprotein H; involved in cell entry; involved in cell-to-cell spread	C	A	47142	snp	43	0	41
ONT	17304	U82	envelope glycoprotein L	contains signal peptide; complexed with envelope glycoprotein H; involved in cell entry; involved in cell-to-cell spread	TA	CT	61258	complex	43	4	37
ONT	17307	U82	envelope glycoprotein L	contains signal peptide; complexed with envelope glycoprotein H; involved in cell entry; involved in cell-to-cell spread	A	C	26726	snp	44	5	31
ONT	17319	U82	envelope glycoprotein L	contains signal peptide; complexed with envelope glycoprotein H; involved in cell entry; involved in cell-to-cell spread	GG	TA	80789	complex	43	1	39
ONT	17322	U82	envelope glycoprotein L	contains signal peptide; complexed with envelope glycoprotein H; involved in cell entry; involved in cell-to-cell spread	C	T	43025	snp	43	1	39
ONT	17328	U82	envelope glycoprotein L	contains signal peptide; complexed with envelope glycoprotein H; involved in cell entry; involved in cell-to-cell spread	G	A	49194	snp	43	1	42
ONT	17331	U82	envelope glycoprotein L	contains signal peptide; complexed with envelope glycoprotein H; involved in cell entry; involved in cell-to-cell spread	A	G	38671	snp	43	1	42
ONT	17338	U82	envelope glycoprotein L	contains signal peptide; complexed with envelope glycoprotein H; involved in cell entry; involved in cell-to-cell spread	C	A	46518	snp	44	2	38
ONT	17345	U82	envelope glycoprotein L	contains signal peptide; complexed with envelope glycoprotein H; involved in cell entry; involved in cell-to-cell spread	GT	AC	88361	complex	43	1	42
ONT	17356	U82	envelope glycoprotein L	contains signal peptide; complexed with envelope glycoprotein H; involved in cell entry; involved in cell-to-cell spread	CG	AC	81102	complex	41	2	39
ONT	17361	U82	envelope glycoprotein L	contains signal peptide; complexed with envelope glycoprotein H; involved in cell entry; involved in cell-to-cell spread	C	T	26815	snp	41	2	31
ONT	17367	U82	envelope glycoprotein L	contains signal peptide; complexed with envelope glycoprotein H; involved in cell entry; involved in cell-to-cell spread	A	G	32182	snp	42	2	34
ONT	17370	U82	envelope glycoprotein L	contains signal peptide; complexed with envelope glycoprotein H; involved in cell entry; involved in cell-to-cell spread	A	T	38656	snp	41	2	32
ONT	17373	U82	envelope glycoprotein L	contains signal peptide; complexed with envelope glycoprotein H; involved in cell entry; involved in cell-to-cell spread	G	A	40562	snp	41	1	36
ONT	17378	U82	envelope glycoprotein L	contains signal peptide; complexed with envelope glycoprotein H; involved in cell entry; involved in cell-to-cell spread	TG	GT	72448	complex	42	3	38
ONT	17384	U82	envelope glycoprotein L	contains signal peptide; complexed with envelope glycoprotein H; involved in cell entry; involved in cell-to-cell spread	CG	TT	92207	complex	41	0	40
ONT	17388	U82	envelope glycoprotein L	contains signal peptide; complexed with envelope glycoprotein H; involved in cell entry; involved in cell-to-cell spread	A	C	42953	snp	41	0	41
ONT	17400	U82	envelope glycoprotein L	contains signal peptide; complexed with envelope glycoprotein H; involved in cell entry; involved in cell-to-cell spread	G	A	32443	snp	41	2	33
ONT	17406	U82	envelope glycoprotein L	contains signal peptide; complexed with envelope glycoprotein H; involved in cell entry; involved in cell-to-cell spread	GC	AT	74755	complex	40	2	37
ONT	17409	U82	envelope glycoprotein L	contains signal peptide; complexed with envelope glycoprotein H; involved in cell entry; involved in cell-to-cell spread	C	A	46119	snp	40	1	39
ONT	17412	U82	envelope glycoprotein L	contains signal peptide; complexed with envelope glycoprotein H; involved in cell entry; involved in cell-to-cell spread	C	T	46119	snp	40	1	39
ONT	17416	U82	envelope glycoprotein L	contains signal peptide; complexed with envelope glycoprotein H; involved in cell entry; involved in cell-to-cell spread	GCC	ATT	129.19	complex	40	2	38
ONT	17425	U82	envelope glycoprotein L	contains signal peptide; complexed with envelope glycoprotein H; involved in cell entry; involved in cell-to-cell spread	C	G	27628	snp	40	2	27
ONT	17433	U82	envelope glycoprotein L	contains signal peptide; complexed with envelope glycoprotein H; involved in cell entry; involved in cell-to-cell spread	C	A	48823	snp	41	1	38
ONT	17439	U82	envelope glycoprotein L	contains signal peptide; complexed with envelope glycoprotein H; involved in cell entry; involved in cell-to-cell spread	G	A	24553	snp	46	6	26
ONT	17442	U82	envelope glycoprotein L	contains signal peptide; complexed with envelope glycoprotein H; involved in cell entry; involved in cell-to-cell spread	G	A	22.0	snp	41	2	29
ONT	17445	U82	envelope glycoprotein L	contains signal peptide; complexed with envelope glycoprotein H; involved in cell entry; involved in cell-to-cell spread	A	C	14475	snp	40	9	27
ONT	17450	U82	envelope glycoprotein L	contains signal peptide; complexed with envelope glycoprotein H; involved in cell entry; involved in cell-to-cell spread	CT	AG	44024	complex	40	1	27
ILL + ONT	17460	U82	envelope glycoprotein L	contains signal peptide; complexed with envelope glycoprotein H; involved in cell entry; involved in cell-to-cell spread	T	A	917319	snp	31	0	31	17460	U82	T	A	32056	snp	40	1	34
ONT	17480	U82	envelope glycoprotein L	contains signal peptide; complexed with envelope glycoprotein H; involved in cell entry; involved in cell-to-cell spread	A	G	39953	snp	39	1	36
ONT	17484	U82	envelope glycoprotein L	contains signal peptide; complexed with envelope glycoprotein H; involved in cell entry; involved in cell-to-cell spread	T	C	39189	snp	39	2	36
ONT	17487	U82	envelope glycoprotein L	contains signal peptide; complexed with envelope glycoprotein H; involved in cell entry; involved in cell-to-cell spread	T	C	43.45	snp	39	3	36
ONT	17493	U82	envelope glycoprotein L	contains signal peptide; complexed with envelope glycoprotein H; involved in cell entry; involved in cell-to-cell spread	T	C	44199	snp	35	2	31
ONT	17496	U82	envelope glycoprotein L	contains signal peptide; complexed with envelope glycoprotein H; involved in cell entry; involved in cell-to-cell spread	C	T	34861	snp	35	4	30
ONT	17499	U82	envelope glycoprotein L	contains signal peptide; complexed with envelope glycoprotein H; involved in cell entry; involved in cell-to-cell spread	AC	TT	75387	complex	36	4	29
ONT	17502	U82	envelope glycoprotein L	contains signal peptide; complexed with envelope glycoprotein H; involved in cell entry; involved in cell-to-cell spread	C	T	33293	snp	35	3	31
ONT	17505	U82	envelope glycoprotein L	contains signal peptide; complexed with envelope glycoprotein H; involved in cell entry; involved in cell-to-cell spread	T	C	41986	snp	35	2	31
ONT	17507	U82	envelope glycoprotein L	contains signal peptide; complexed with envelope glycoprotein H; involved in cell entry; involved in cell-to-cell spread	A	G	36286	snp	35	4	31
ONT	17509	U82	envelope glycoprotein L	contains signal peptide; complexed with envelope glycoprotein H; involved in cell entry; involved in cell-to-cell spread	G	A	37541	snp	35	0	31
ONT	17515	U82	envelope glycoprotein L	contains signal peptide; complexed with envelope glycoprotein H; involved in cell entry; involved in cell-to-cell spread	AG	GA	84.07	complex	35	1	34
ONT	17520	U82	envelope glycoprotein L	contains signal peptide; complexed with envelope glycoprotein H; involved in cell entry; involved in cell-to-cell spread	A	T	43796	snp	35	2	32
ONT	17526	U82	envelope glycoprotein L	contains signal peptide; complexed with envelope glycoprotein H; involved in cell entry; involved in cell-to-cell spread	GG	AA	91159	complex	35	0	32
ONT	17532	U82	envelope glycoprotein L	contains signal peptide; complexed with envelope glycoprotein H; involved in cell entry; involved in cell-to-cell spread	T	C	26.16	snp	37	5	26
ONT	17538	U82	envelope glycoprotein L	contains signal peptide; complexed with envelope glycoprotein H; involved in cell entry; involved in cell-to-cell spread	TTCG	AAAC	143092	complex	35	0	31
ONT	17545	U82	envelope glycoprotein L	contains signal peptide; complexed with envelope glycoprotein H; involved in cell entry; involved in cell-to-cell spread	GAT	CCA	113206	complex	35	0	35
ONT	17550	U82	envelope glycoprotein L	contains signal peptide; complexed with envelope glycoprotein H; involved in cell entry; involved in cell-to-cell spread	C	T	39989	snp	35	1	33
ONT	17553	U82	envelope glycoprotein L	contains signal peptide; complexed with envelope glycoprotein H; involved in cell entry; involved in cell-to-cell spread	GA	AG	75498	complex	35	2	32
ONT	17556	U82	envelope glycoprotein L	contains signal peptide; complexed with envelope glycoprotein H; involved in cell entry; involved in cell-to-cell spread	C	T	39193	snp	35	2	33
ONT	17559	U82	envelope glycoprotein L	contains signal peptide; complexed with envelope glycoprotein H; involved in cell entry; involved in cell-to-cell spread	A	T	44012	snp	35	0	33
ONT	17562	U82	envelope glycoprotein L	contains signal peptide; complexed with envelope glycoprotein H; involved in cell entry; involved in cell-to-cell spread	A	C	35028	snp	35	2	32
ONT	17567	U82	envelope glycoprotein L	contains signal peptide; complexed with envelope glycoprotein H; involved in cell entry; involved in cell-to-cell spread	GT	CG	69335	complex	35	2	32
ONT	17574	U82	envelope glycoprotein L	contains signal peptide; complexed with envelope glycoprotein H; involved in cell entry; involved in cell-to-cell spread	CG	TA	80325	complex	35	0	32
ONT	17577	U82	envelope glycoprotein L	contains signal peptide; complexed with envelope glycoprotein H; involved in cell entry; involved in cell-to-cell spread	TGC	AAT	136554	complex	36	2	33
ONT	17583	U82	envelope glycoprotein L	contains signal peptide; complexed with envelope glycoprotein H; involved in cell entry; involved in cell-to-cell spread	G	A	41913	snp	35	1	33
ONT	17588	U82	envelope glycoprotein L	contains signal peptide; complexed with envelope glycoprotein H; involved in cell entry; involved in cell-to-cell spread	GT	TC	32796	complex	35	0	23
ONT	17592	U82	envelope glycoprotein L	contains signal peptide; complexed with envelope glycoprotein H; involved in cell entry; involved in cell-to-cell spread	C	T	32525	snp	36	1	27
ONT	17598	U82	envelope glycoprotein L	contains signal peptide; complexed with envelope glycoprotein H; involved in cell entry; involved in cell-to-cell spread	C	A	44226	snp	35	0	30
ONT	17601	U82	envelope glycoprotein L	contains signal peptide; complexed with envelope glycoprotein H; involved in cell entry; involved in cell-to-cell spread	G	A	48984	snp	35	0	34
ONT	17605	U82	envelope glycoprotein L	contains signal peptide; complexed with envelope glycoprotein H; involved in cell entry; involved in cell-to-cell spread	TCG	GAT	135008	complex	35	1	34
ONT	17611	U82	envelope glycoprotein L	contains signal peptide; complexed with envelope glycoprotein H; involved in cell entry; involved in cell-to-cell spread	G	C	45582	snp	35	0	35
ONT	17621	U82	envelope glycoprotein L	contains signal peptide; complexed with envelope glycoprotein H; involved in cell entry; involved in cell-to-cell spread	T	A	23891	snp	35	5	30
ONT	17626	U82	envelope glycoprotein L	contains signal peptide; complexed with envelope glycoprotein H; involved in cell entry; involved in cell-to-cell spread	CTC	AAT	111172	complex	35	0	34
ONT	17634	U82	envelope glycoprotein L	contains signal peptide; complexed with envelope glycoprotein H; involved in cell entry; involved in cell-to-cell spread	C	G	41175	snp	35	0	35
ONT	17643	U82	envelope glycoprotein L	contains signal peptide; complexed with envelope glycoprotein H; involved in cell entry; involved in cell-to-cell spread	C	T	43973	snp	35	0	34
ONT	17649	U82	envelope glycoprotein L	contains signal peptide; complexed with envelope glycoprotein H; involved in cell entry; involved in cell-to-cell spread	A	C	46636	snp	35	1	33
ONT	17652	U82	envelope glycoprotein L	contains signal peptide; complexed with envelope glycoprotein H; involved in cell entry; involved in cell-to-cell spread	A	C	45.62	snp	36	2	33
ONT	17654	U82	envelope glycoprotein L	contains signal peptide; complexed with envelope glycoprotein H; involved in cell entry; involved in cell-to-cell spread	AA	CG	66515	complex	35	2	32
ONT	17658	U82	envelope glycoprotein L	contains signal peptide; complexed with envelope glycoprotein H; involved in cell entry; involved in cell-to-cell spread	T	C	45.24	snp	35	0	33
ONT	17661	U82	envelope glycoprotein L	contains signal peptide; complexed with envelope glycoprotein H; involved in cell entry; involved in cell-to-cell spread	G	A	24.92	snp	36	4	29
ONT	17664	U82	envelope glycoprotein L	contains signal peptide; complexed with envelope glycoprotein H; involved in cell entry; involved in cell-to-cell spread	G	A	50429	snp	35	0	35
ONT	17667	U82	envelope glycoprotein L	contains signal peptide; complexed with envelope glycoprotein H; involved in cell entry; involved in cell-to-cell spread	A	C	34378	snp	35	0	31
ONT	17672	U82	envelope glycoprotein L	contains signal peptide; complexed with envelope glycoprotein H; involved in cell entry; involved in cell-to-cell spread	T	G	26448	snp	35	2	30
ONT	17676	U82	envelope glycoprotein L	contains signal peptide; complexed with envelope glycoprotein H; involved in cell entry; involved in cell-to-cell spread	G	T	30852	snp	35	1	32
ONT	17694	U82	envelope glycoprotein L	contains signal peptide; complexed with envelope glycoprotein H; involved in cell entry; involved in cell-to-cell spread	GT	TC	90492	complex	35	0	34
ONT	17700	U82	envelope glycoprotein L	contains signal peptide; complexed with envelope glycoprotein H; involved in cell entry; involved in cell-to-cell spread	T	C	28466	snp	35	2	32
ONT	17703	U82	envelope glycoprotein L	contains signal peptide; complexed with envelope glycoprotein H; involved in cell entry; involved in cell-to-cell spread	CTT	TAC	125829	complex	35	2	33
ONT	17712	U82	envelope glycoprotein L	contains signal peptide; complexed with envelope glycoprotein H; involved in cell entry; involved in cell-to-cell spread	T	C	2023-03-28	snp	35	2	31
ONT	17715	U82	envelope glycoprotein L	contains signal peptide; complexed with envelope glycoprotein H; involved in cell entry; involved in cell-to-cell spread	CACA	TGTT	151707	complex	35	1	31
ONT	17721	U82	envelope glycoprotein L	contains signal peptide; complexed with envelope glycoprotein H; involved in cell entry; involved in cell-to-cell spread	T	C	35241	snp	35	4	29
ONT	17724	U82	envelope glycoprotein L	contains signal peptide; complexed with envelope glycoprotein H; involved in cell entry; involved in cell-to-cell spread	G	A	35945	snp	35	2	32
ONT	17726	U82	envelope glycoprotein L	contains signal peptide; complexed with envelope glycoprotein H; involved in cell entry; involved in cell-to-cell spread	TG	CT	67771	complex	35	4	31
ONT	17730	U82	envelope glycoprotein L	contains signal peptide; complexed with envelope glycoprotein H; involved in cell entry; involved in cell-to-cell spread	A	G	46831	snp	35	0	35
ONT	17740	U82	envelope glycoprotein L	contains signal peptide; complexed with envelope glycoprotein H; involved in cell entry; involved in cell-to-cell spread	AAA	TCG	125647	complex	36	0	36
ONT	17757	U82	envelope glycoprotein L	contains signal peptide; complexed with envelope glycoprotein H; involved in cell entry; involved in cell-to-cell spread	G	C	48064	snp	36	0	34
ONT	17760	U82	envelope glycoprotein L	contains signal peptide; complexed with envelope glycoprotein H; involved in cell entry; involved in cell-to-cell spread	G	A	40083	snp	37	1	29
ONT	17762	U82	envelope glycoprotein L	contains signal peptide; complexed with envelope glycoprotein H; involved in cell entry; involved in cell-to-cell spread	A	G	26633	snp	40	4	32
ONT	17766	U82	envelope glycoprotein L	contains signal peptide; complexed with envelope glycoprotein H; involved in cell entry; involved in cell-to-cell spread	A	G	36292	snp	36	0	36
ONT	17773	U82	envelope glycoprotein L	contains signal peptide; complexed with envelope glycoprotein H; involved in cell entry; involved in cell-to-cell spread	TT	AC	89639	complex	36	0	35
ONT	17782	U82	envelope glycoprotein L	contains signal peptide; complexed with envelope glycoprotein H; involved in cell entry; involved in cell-to-cell spread	GC	CT	65584	complex	37	2	30
ONT	17789	U82	envelope glycoprotein L	contains signal peptide; complexed with envelope glycoprotein H; involved in cell entry; involved in cell-to-cell spread	A	T	38008	snp	37	2	32
ONT	17793	U82	envelope glycoprotein L	contains signal peptide; complexed with envelope glycoprotein H; involved in cell entry; involved in cell-to-cell spread	A	C	41327	snp	36	0	34
ONT	17796	U82	envelope glycoprotein L	contains signal peptide; complexed with envelope glycoprotein H; involved in cell entry; involved in cell-to-cell spread	C	A	49792	snp	36	0	35
ONT	17802	U82	envelope glycoprotein L	contains signal peptide; complexed with envelope glycoprotein H; involved in cell entry; involved in cell-to-cell spread	A	C	24604	snp	36	1	28
ONT	17805	U82	envelope glycoprotein L	contains signal peptide; complexed with envelope glycoprotein H; involved in cell entry; involved in cell-to-cell spread	C	T	37985	snp	36	1	33
ONT	17811	U82	envelope glycoprotein L	contains signal peptide; complexed with envelope glycoprotein H; involved in cell entry; involved in cell-to-cell spread	T	C	40067	snp	36	3	29
ONT	17814	U82	envelope glycoprotein L	contains signal peptide; complexed with envelope glycoprotein H; involved in cell entry; involved in cell-to-cell spread	G	T	36022	snp	36	2	30
ONT	17817	U82	envelope glycoprotein L	contains signal peptide; complexed with envelope glycoprotein H; involved in cell entry; involved in cell-to-cell spread	G	A	32105	snp	36	3	30
ONT	17820	U82	envelope glycoprotein L	contains signal peptide; complexed with envelope glycoprotein H; involved in cell entry; involved in cell-to-cell spread	C	T	35853	snp	36	0	33
ONT	17826	U82	envelope glycoprotein L	contains signal peptide; complexed with envelope glycoprotein H; involved in cell entry; involved in cell-to-cell spread	G	A	37965	snp	36	1	33
ONT	17835	U82	envelope glycoprotein L	contains signal peptide; complexed with envelope glycoprotein H; involved in cell entry; involved in cell-to-cell spread	G	A	42902	snp	38	2	32
ONT	17838	U82	envelope glycoprotein L	contains signal peptide; complexed with envelope glycoprotein H; involved in cell entry; involved in cell-to-cell spread	C	T	24595	snp	36	7	29
ONT	17840	U82	envelope glycoprotein L	contains signal peptide; complexed with envelope glycoprotein H; involved in cell entry; involved in cell-to-cell spread	GG	CT	77151	complex	36	0	28
ILL + ONT	17854	U82/U81	envelope glycoprotein L/uracil-DNA glycosylase	contains signal peptide; complexed with envelope glycoprotein H; involved in cell entry; involved in cell-to-cell spread | EC_number 3.2.2.3; involved in DNA repair	T	C	1932.04	snp	65	0	65	17854	U82/U81	T	C	32125	snp	36	3	27
ONT	17875	U82/U81	envelope glycoprotein L/uracil-DNA glycosylase	contains signal peptide; complexed with envelope glycoprotein H; involved in cell entry; involved in cell-to-cell spread | EC_number 3.2.2.3; involved in DNA repair	G	A	45953	snp	36	0	34
ONT	17878	U82/U81	envelope glycoprotein L/uracil-DNA glycosylase	contains signal peptide; complexed with envelope glycoprotein H; involved in cell entry; involved in cell-to-cell spread | EC_number 3.2.2.3; involved in DNA repair	C	T	39561	snp	36	1	32
ONT	17884	U81	uracil-DNA glycosylase	EC_number 3.2.2.3; involved in DNA repair	C	T	44408	snp	34	0	32
ONT	17887	U81	uracil-DNA glycosylase	EC_number 3.2.2.3; involved in DNA repair	T	A	37324	snp	34	1	30
ONT	17890	U81	uracil-DNA glycosylase	EC_number 3.2.2.3; involved in DNA repair	G	C	28431	snp	34	2	28
ONT	17892	U81	uracil-DNA glycosylase	EC_number 3.2.2.3; involved in DNA repair	AA	GC	59396	complex	34	4	26
ONT	17896	U81	uracil-DNA glycosylase	EC_number 3.2.2.3; involved in DNA repair	AG	GT	57.68	complex	34	5	28
ONT	17905	U81	uracil-DNA glycosylase	EC_number 3.2.2.3; involved in DNA repair	T	C	15732	snp	34	5	25
ONT	17909	U81	uracil-DNA glycosylase	EC_number 3.2.2.3; involved in DNA repair	G	C	19098	snp	34	1	22
ONT	17918	U81	uracil-DNA glycosylase	EC_number 3.2.2.3; involved in DNA repair	A	C	16965	snp	34	5	27
ONT	17933	U81	uracil-DNA glycosylase	EC_number 3.2.2.3; involved in DNA repair	G	A	11745	snp	38	12	21
ONT	17937	U81	uracil-DNA glycosylase	EC_number 3.2.2.3; involved in DNA repair	T	A	23252	snp	34	0	26
ONT	17940	U81	uracil-DNA glycosylase	EC_number 3.2.2.3; involved in DNA repair	C	A	1995-08-01	snp	34	7	26
ONT	17942	U81	uracil-DNA glycosylase	EC_number 3.2.2.3; involved in DNA repair	T	C	17805	snp	34	0	25
ONT	17953	U81	uracil-DNA glycosylase	EC_number 3.2.2.3; involved in DNA repair	C	A	39922	snp	34	0	32
ONT	17955	U81	uracil-DNA glycosylase	EC_number 3.2.2.3; involved in DNA repair	C	A	35847	snp	34	2	31
ONT	17959	U81	uracil-DNA glycosylase	EC_number 3.2.2.3; involved in DNA repair	T	G	27479	snp	35	1	29
ONT	17961	U81	uracil-DNA glycosylase	EC_number 3.2.2.3; involved in DNA repair	A	G	29.15	snp	35	3	31
ONT	17967	U81	uracil-DNA glycosylase	EC_number 3.2.2.3; involved in DNA repair	C	A	1951-10-01	snp	34	0	21
ONT	17976	U81	uracil-DNA glycosylase	EC_number 3.2.2.3; involved in DNA repair	A	T	18742	snp	34	4	28
ONT	17978	U81	uracil-DNA glycosylase	EC_number 3.2.2.3; involved in DNA repair	G	C	25996	snp	34	1	30
ONT	17982	U81	uracil-DNA glycosylase	EC_number 3.2.2.3; involved in DNA repair	G	A	26232	snp	35	2	32
ONT	17993	U81	uracil-DNA glycosylase	EC_number 3.2.2.3; involved in DNA repair	A	G	33446	snp	34	2	32
ONT	17999	U81	uracil-DNA glycosylase	EC_number 3.2.2.3; involved in DNA repair	CC	GT	65606	complex	34	0	30
ONT	18014	U81	uracil-DNA glycosylase	EC_number 3.2.2.3; involved in DNA repair	CAA	TTT	30129	complex	35	6	16
ONT	18019	U81	uracil-DNA glycosylase	EC_number 3.2.2.3; involved in DNA repair	C	A	31761	snp	34	1	29
ONT	18028	U81	uracil-DNA glycosylase	EC_number 3.2.2.3; involved in DNA repair	T	A	45004	snp	35	1	29
ONT	18032	U81	uracil-DNA glycosylase	EC_number 3.2.2.3; involved in DNA repair	C	A	51384	snp	35	0	33
ONT	18034	U81	uracil-DNA glycosylase	EC_number 3.2.2.3; involved in DNA repair	T	A	50545	snp	35	0	35
ONT	18038	U81	uracil-DNA glycosylase	EC_number 3.2.2.3; involved in DNA repair	C	T	38171	snp	35	1	34
ONT	18053	U81	uracil-DNA glycosylase	EC_number 3.2.2.3; involved in DNA repair	A	C	25471	snp	36	5	29
ONT	18055	U81	uracil-DNA glycosylase	EC_number 3.2.2.3; involved in DNA repair	T	A	24796	snp	36	3	27
ONT	18062	U81	uracil-DNA glycosylase	EC_number 3.2.2.3; involved in DNA repair	A	T	31212	snp	35	3	32
ONT	18074	U81	uracil-DNA glycosylase	EC_number 3.2.2.3; involved in DNA repair	T	C	23724	snp	35	0	23
ONT	18076	U81	uracil-DNA glycosylase	EC_number 3.2.2.3; involved in DNA repair	T	A	22686	snp	35	0	19
ONT	18083	U81	uracil-DNA glycosylase	EC_number 3.2.2.3; involved in DNA repair	AC	GA	46704	complex	35	3	28
ONT	18097	U81	uracil-DNA glycosylase	EC_number 3.2.2.3; involved in DNA repair	G	A	26541	snp	35	4	30
ONT	18099	U81	uracil-DNA glycosylase	EC_number 3.2.2.3; involved in DNA repair	A	C	28766	snp	36	1	28
ONT	18106	U81	uracil-DNA glycosylase	EC_number 3.2.2.3; involved in DNA repair	A	T	39753	snp	35	1	33
ONT	18109	U81	uracil-DNA glycosylase	EC_number 3.2.2.3; involved in DNA repair	C	T	32.3	snp	35	0	33
ONT	18112	U81	uracil-DNA glycosylase	EC_number 3.2.2.3; involved in DNA repair	GA	AG	58115	complex	36	5	29
ONT	18115	U81	uracil-DNA glycosylase	EC_number 3.2.2.3; involved in DNA repair	A	G	47476	snp	35	1	34
ONT	18119	U81	uracil-DNA glycosylase	EC_number 3.2.2.3; involved in DNA repair	T	C	2023-08-28	snp	35	6	26
ONT	18121	U81	uracil-DNA glycosylase	EC_number 3.2.2.3; involved in DNA repair	G	T	25693	snp	35	0	22
ONT	18125	U81	uracil-DNA glycosylase	EC_number 3.2.2.3; involved in DNA repair	G	C	43.65	snp	36	1	32
ONT	18128	U81	uracil-DNA glycosylase	EC_number 3.2.2.3; involved in DNA repair	A	C	33.84	snp	35	1	33
ONT	18137	U81	uracil-DNA glycosylase	EC_number 3.2.2.3; involved in DNA repair	T	C	33659	snp	36	4	32
ONT	18139	U81	uracil-DNA glycosylase	EC_number 3.2.2.3; involved in DNA repair	A	C	40633	snp	36	3	31
ONT	18148	U81	uracil-DNA glycosylase	EC_number 3.2.2.3; involved in DNA repair	G	T	48233	snp	36	0	34
ONT	18157	U81	uracil-DNA glycosylase	EC_number 3.2.2.3; involved in DNA repair	C	G	29684	snp	36	2	33
ONT	18160	U81	uracil-DNA glycosylase	EC_number 3.2.2.3; involved in DNA repair	TA	CG	76561	complex	37	3	32
ONT	18163	U81	uracil-DNA glycosylase	EC_number 3.2.2.3; involved in DNA repair	A	T	51108	snp	36	1	35
ONT	18166	U81	uracil-DNA glycosylase	EC_number 3.2.2.3; involved in DNA repair	TC	CT	64699	complex	36	2	28
ONT	18172	U81	uracil-DNA glycosylase	EC_number 3.2.2.3; involved in DNA repair	A	T	25824	snp	36	2	27
ONT	18175	U81	uracil-DNA glycosylase	EC_number 3.2.2.3; involved in DNA repair	C	T	41929	snp	36	2	31
ONT	18184	U81	uracil-DNA glycosylase	EC_number 3.2.2.3; involved in DNA repair	G	A	43821	snp	36	1	33
ONT	18187	U81	uracil-DNA glycosylase	EC_number 3.2.2.3; involved in DNA repair	A	C	34974	snp	37	2	34
ONT	18190	U81	uracil-DNA glycosylase	EC_number 3.2.2.3; involved in DNA repair	T	A	49151	snp	36	0	35
ONT	18196	U81	uracil-DNA glycosylase	EC_number 3.2.2.3; involved in DNA repair	C	T	30639	snp	36	1	32
ONT	18198	U81	uracil-DNA glycosylase	EC_number 3.2.2.3; involved in DNA repair	G	A	31092	snp	36	1	32
ONT	18205	U81	uracil-DNA glycosylase	EC_number 3.2.2.3; involved in DNA repair	G	A	32855	snp	36	2	33
ONT	18207	U81	uracil-DNA glycosylase	EC_number 3.2.2.3; involved in DNA repair	G	C	45121	snp	37	1	35
ONT	18211	U81	uracil-DNA glycosylase	EC_number 3.2.2.3; involved in DNA repair	T	C	40184	snp	37	2	31
ONT	18214	U81	uracil-DNA glycosylase	EC_number 3.2.2.3; involved in DNA repair	A	G	38951	snp	36	2	32
ONT	18217	U81	uracil-DNA glycosylase	EC_number 3.2.2.3; involved in DNA repair	G	A	46495	snp	36	2	34
ONT	18226	U81	uracil-DNA glycosylase	EC_number 3.2.2.3; involved in DNA repair	G	A	28769	snp	36	4	32
ONT	18228	U81	uracil-DNA glycosylase	EC_number 3.2.2.3; involved in DNA repair	CC	GT	64228	complex	36	0	31
ONT	18232	U81	uracil-DNA glycosylase	EC_number 3.2.2.3; involved in DNA repair	A	G	44765	snp	36	1	32
ONT	18244	U81	uracil-DNA glycosylase	EC_number 3.2.2.3; involved in DNA repair	C	T	24.39	snp	36	3	33
ONT	18247	U81	uracil-DNA glycosylase	EC_number 3.2.2.3; involved in DNA repair	A	C	31703	snp	36	1	30
ONT	18250	U81	uracil-DNA glycosylase	EC_number 3.2.2.3; involved in DNA repair	C	T	21945	snp	36	6	30
ONT	18259	U81	uracil-DNA glycosylase	EC_number 3.2.2.3; involved in DNA repair	T	C	33659	snp	36	1	35
ONT	18262	U81	uracil-DNA glycosylase	EC_number 3.2.2.3; involved in DNA repair	A	T	39767	snp	36	0	35
ONT	18274	U81	uracil-DNA glycosylase	EC_number 3.2.2.3; involved in DNA repair	C	T	38416	snp	36	0	33
ONT	18278	U81	uracil-DNA glycosylase	EC_number 3.2.2.3; involved in DNA repair	C	T	27681	snp	35	5	27
ONT	18280	U81	uracil-DNA glycosylase	EC_number 3.2.2.3; involved in DNA repair	T	G	32736	snp	35	5	30
ONT	18283	U81	uracil-DNA glycosylase	EC_number 3.2.2.3; involved in DNA repair	C	T	43734	snp	35	2	33
ONT	18286	U81	uracil-DNA glycosylase	EC_number 3.2.2.3; involved in DNA repair	G	T	41809	snp	36	1	32
ONT	18289	U81	uracil-DNA glycosylase	EC_number 3.2.2.3; involved in DNA repair	G	A	45471	snp	35	1	34
ONT	18292	U81	uracil-DNA glycosylase	EC_number 3.2.2.3; involved in DNA repair	T	C	46077	snp	35	0	35
ONT	18295	U81	uracil-DNA glycosylase	EC_number 3.2.2.3; involved in DNA repair	G	A	45582	snp	35	0	34
ONT	18298	U81	uracil-DNA glycosylase	EC_number 3.2.2.3; involved in DNA repair	A	G	39083	snp	35	3	31
ONT	18301	U81	uracil-DNA glycosylase	EC_number 3.2.2.3; involved in DNA repair	A	G	38327	snp	35	2	32
ONT	18307	U81	uracil-DNA glycosylase	EC_number 3.2.2.3; involved in DNA repair	G	T	49994	snp	35	0	35
ONT	18313	U81	uracil-DNA glycosylase	EC_number 3.2.2.3; involved in DNA repair	C	G	42119	snp	36	0	32
ONT	18319	U81	uracil-DNA glycosylase	EC_number 3.2.2.3; involved in DNA repair	G	A	51243	snp	35	0	35
ONT	18322	U81	uracil-DNA glycosylase	EC_number 3.2.2.3; involved in DNA repair	T	C	37515	snp	35	0	27
ONT	18325	U81	uracil-DNA glycosylase	EC_number 3.2.2.3; involved in DNA repair	C	A	24224	snp	35	5	30
ONT	18328	U81	uracil-DNA glycosylase	EC_number 3.2.2.3; involved in DNA repair	T	C	24551	snp	38	6	24
ONT	18331	U81	uracil-DNA glycosylase	EC_number 3.2.2.3; involved in DNA repair	C	G	17091	snp	39	9	26
ONT	18334	U81	uracil-DNA glycosylase	EC_number 3.2.2.3; involved in DNA repair	A	G	36145	snp	35	4	29
ONT	18340	U81	uracil-DNA glycosylase	EC_number 3.2.2.3; involved in DNA repair	C	T	34169	snp	36	2	31
ONT	18343	U81	uracil-DNA glycosylase	EC_number 3.2.2.3; involved in DNA repair	A	G	34056	snp	35	0	32
ONT	18346	U81	uracil-DNA glycosylase	EC_number 3.2.2.3; involved in DNA repair	G	A	48481	snp	35	0	35
ONT	18352	U81	uracil-DNA glycosylase	EC_number 3.2.2.3; involved in DNA repair	T	C	48984	snp	35	0	35
ONT	18355	U81	uracil-DNA glycosylase	EC_number 3.2.2.3; involved in DNA repair	G	T	39699	snp	36	1	33
ONT	18358	U81	uracil-DNA glycosylase	EC_number 3.2.2.3; involved in DNA repair	A	G	34.76	snp	35	0	33
ONT	18367	U81	uracil-DNA glycosylase	EC_number 3.2.2.3; involved in DNA repair	A	G	34141	snp	35	1	32
ONT	18370	U81	uracil-DNA glycosylase	EC_number 3.2.2.3; involved in DNA repair	T	C	33419	snp	35	1	32
ONT	18373	U81	uracil-DNA glycosylase	EC_number 3.2.2.3; involved in DNA repair	C	T	35576	snp	35	1	32
ONT	18376	U81	uracil-DNA glycosylase	EC_number 3.2.2.3; involved in DNA repair	A	C	39811	snp	35	2	32
ONT	18382	U81	uracil-DNA glycosylase	EC_number 3.2.2.3; involved in DNA repair	C	G	35625	snp	35	2	25
ONT	18388	U81	uracil-DNA glycosylase	EC_number 3.2.2.3; involved in DNA repair	T	G	2023-05-30	snp	36	3	30
ONT	18391	U81	uracil-DNA glycosylase	EC_number 3.2.2.3; involved in DNA repair	A	T	46056	snp	34	1	32
ONT	18394	U81	uracil-DNA glycosylase	EC_number 3.2.2.3; involved in DNA repair	G	A	46077	snp	34	1	32
ONT	18397	U81	uracil-DNA glycosylase	EC_number 3.2.2.3; involved in DNA repair	A	G	34443	snp	34	5	29
ONT	18400	U81	uracil-DNA glycosylase	EC_number 3.2.2.3; involved in DNA repair	T	C	34377	snp	34	5	29
ONT	18403	U81	uracil-DNA glycosylase	EC_number 3.2.2.3; involved in DNA repair	C	A	28693	snp	34	0	27
ONT	18409	U81	uracil-DNA glycosylase	EC_number 3.2.2.3; involved in DNA repair	G	A	28859	snp	34	3	28
ONT	18413	U81	uracil-DNA glycosylase	EC_number 3.2.2.3; involved in DNA repair	T	C	47418	snp	34	0	32
ONT	18418	U81	uracil-DNA glycosylase	EC_number 3.2.2.3; involved in DNA repair	A	C	33278	snp	34	0	29
ONT	18421	U81	uracil-DNA glycosylase	EC_number 3.2.2.3; involved in DNA repair	A	G	30839	snp	34	3	28
ONT	18424	U81	uracil-DNA glycosylase	EC_number 3.2.2.3; involved in DNA repair	TG	AA	94992	complex	34	2	31
ONT	18436	U81	uracil-DNA glycosylase	EC_number 3.2.2.3; involved in DNA repair	C	T	38807	snp	33	1	32
ONT	18439	U81	uracil-DNA glycosylase	EC_number 3.2.2.3; involved in DNA repair	T	A	41348	snp	33	3	30
ONT	18441	U81	uracil-DNA glycosylase	EC_number 3.2.2.3; involved in DNA repair	T	C	45435	snp	34	1	31
ONT	18445	U81	uracil-DNA glycosylase	EC_number 3.2.2.3; involved in DNA repair	CC	TG	51442	complex	33	5	28
ONT	18448	U81	uracil-DNA glycosylase	EC_number 3.2.2.3; involved in DNA repair	C	A	51833	snp	33	0	33
ONT	18451	U81	uracil-DNA glycosylase	EC_number 3.2.2.3; involved in DNA repair	C	T	39797	snp	33	1	32
ONT	18458	U81	uracil-DNA glycosylase	EC_number 3.2.2.3; involved in DNA repair	T	C	43216	snp	33	1	31
ONT	18466	U81	uracil-DNA glycosylase	EC_number 3.2.2.3; involved in DNA repair	C	T	45223	snp	33	1	32
ONT	18472	U81	uracil-DNA glycosylase	EC_number 3.2.2.3; involved in DNA repair	G	A	49646	snp	33	0	33
ONT	18475	U81	uracil-DNA glycosylase	EC_number 3.2.2.3; involved in DNA repair	C	G	34062	snp	34	2	31
ONT	18481	U81	uracil-DNA glycosylase	EC_number 3.2.2.3; involved in DNA repair	A	G	18344	snp	33	3	13
ONT	18484	U81	uracil-DNA glycosylase	EC_number 3.2.2.3; involved in DNA repair	TC	CT	31755	complex	34	11	21
ONT	18487	U81	uracil-DNA glycosylase	EC_number 3.2.2.3; involved in DNA repair	A	G	46589	snp	33	0	33
ONT	18490	U81	uracil-DNA glycosylase	EC_number 3.2.2.3; involved in DNA repair	AC	GT	80025	complex	34	2	30
ONT	18496	U81	uracil-DNA glycosylase	EC_number 3.2.2.3; involved in DNA repair	C	T	46831	snp	33	0	33
ONT	18499	U81	uracil-DNA glycosylase	EC_number 3.2.2.3; involved in DNA repair	A	C	32387	snp	33	0	31
ONT	18508	U81	uracil-DNA glycosylase	EC_number 3.2.2.3; involved in DNA repair	G	T	26467	snp	33	0	29
ONT	18514	U81	uracil-DNA glycosylase	EC_number 3.2.2.3; involved in DNA repair	G	T	29884	snp	33	1	29
ONT	18520	U81	uracil-DNA glycosylase	EC_number 3.2.2.3; involved in DNA repair	T	G	34125	snp	34	2	22
ONT	18523	U81	uracil-DNA glycosylase	EC_number 3.2.2.3; involved in DNA repair	C	T	37237	snp	33	2	28
ONT	18526	U81	uracil-DNA glycosylase	EC_number 3.2.2.3; involved in DNA repair	T	A	43195	snp	33	1	27
ONT	18529	U81	uracil-DNA glycosylase	EC_number 3.2.2.3; involved in DNA repair	A	T	27935	snp	37	4	28
ONT	18532	U81	uracil-DNA glycosylase	EC_number 3.2.2.3; involved in DNA repair	A	T	47776	snp	33	0	31
ONT	18538	U81	uracil-DNA glycosylase	EC_number 3.2.2.3; involved in DNA repair	C	G	40093	snp	33	0	33
ONT	18544	U81	uracil-DNA glycosylase	EC_number 3.2.2.3; involved in DNA repair	A	T	26427	snp	33	1	28
ONT	18553	U81	uracil-DNA glycosylase	EC_number 3.2.2.3; involved in DNA repair	G	A	27787	snp	34	2	28
ONT	18556	U81	uracil-DNA glycosylase	EC_number 3.2.2.3; involved in DNA repair	C	T	35145	snp	34	2	28
ONT	18559	U81	uracil-DNA glycosylase	EC_number 3.2.2.3; involved in DNA repair	T	C	37148	snp	34	3	28
ONT	18565	U81	uracil-DNA glycosylase	EC_number 3.2.2.3; involved in DNA repair	C	T	48668	snp	33	0	33
ONT	18568	U81	uracil-DNA glycosylase	EC_number 3.2.2.3; involved in DNA repair	A	T	47593	snp	33	0	33
ONT	18574	U81	uracil-DNA glycosylase	EC_number 3.2.2.3; involved in DNA repair	C	A	45974	snp	33	0	33
ONT	18580	U81	uracil-DNA glycosylase	EC_number 3.2.2.3; involved in DNA repair	GT	AC	79742	complex	33	2	30
ONT	18583	U81	uracil-DNA glycosylase	EC_number 3.2.2.3; involved in DNA repair	G	T	43337	snp	33	0	32
ILL + ONT	18595	U81	uracil-DNA glycosylase	EC_number 3.2.2.3; involved in DNA repair	G	A	712807	snp	27	0	27	18595	U81	G	A	36311	snp	33	0	29
ILL + ONT	18604	U81	uracil-DNA glycosylase	EC_number 3.2.2.3; involved in DNA repair	GGTCTTCATGT	CGTATTTATGC	768.74	complex	27	0	27	18604	U81	G	C	40861	snp	33	0	32
												18607	U81	C	A	34189	snp	33	0	31
												18610	U81	C	T	39709	snp	33	0	31
												18614	U81	T	C	45275	snp	33	0	32
ILL + ONT	18625	U81	uracil-DNA glycosylase	EC_number 3.2.2.3; involved in DNA repair	T	C	1309.28	snp	45	0	45	18625	U81	T	C	35.89	snp	35	2	31
ILL + ONT	18634	U81	uracil-DNA glycosylase	EC_number 3.2.2.3; involved in DNA repair	AGAA	GGAG	1255.73	complex	46	0	44	18634	U81	A	G	31776	snp	35	4	29
												18637	U81	A	G	41865	snp	33	0	30
ILL + ONT	18646	U81	uracil-DNA glycosylase	EC_number 3.2.2.3; involved in DNA repair	CCTT	ACTG	1363	complex	46	0	46	18646	U81	C	A	44844	snp	33	0	32
ONT	18649	U81	uracil-DNA glycosylase	EC_number 3.2.2.3; involved in DNA repair	T	G	48481	snp	33	0	33
ILL + ONT	18664	U81	uracil-DNA glycosylase	EC_number 3.2.2.3; involved in DNA repair	A	G	1608.23	snp	53	0	53	18664	U81	A	G	46292	snp	33	0	33
ILL + ONT	18674	U81	uracil-DNA glycosylase	EC_number 3.2.2.3; involved in DNA repair	CTA	TTG	1684.42	complex	53	0	53	18674	U81	C	T	40383	snp	33	0	31
												18676	U81	A	G	38097	snp	35	2	31
ILL + ONT	18683	U81	uracil-DNA glycosylase	EC_number 3.2.2.3; involved in DNA repair	G	T	1734.33	snp	56	0	56	18683	U81	G	T	45054	snp	33	0	32
ILL + ONT	18688	U81	uracil-DNA glycosylase	EC_number 3.2.2.3; involved in DNA repair	TCCC	CCCG	1759.12	complex	56	0	56	18688	U81	T	C	34954	snp	33	3	28
ONT	18691	U81	uracil-DNA glycosylase	EC_number 3.2.2.3; involved in DNA repair	C	G	31196	snp	34	1	30
ILL + ONT	18698	U81	uracil-DNA glycosylase	EC_number 3.2.2.3; involved in DNA repair	T	C	2124.29	snp	66	0	66	18698	U81	T	C	44704	snp	33	0	32
ILL + ONT	18703	U81	uracil-DNA glycosylase	EC_number 3.2.2.3; involved in DNA repair	A	C	2187.92	snp	68	0	68	18703	U81	A	C	38434	snp	34	1	31
ILL + ONT	18733	U81	uracil-DNA glycosylase	EC_number 3.2.2.3; involved in DNA repair	C	T	2126.82	snp	69	0	69	18733	U81	C	T	36753	snp	35	2	32
ONT	18754	U81	uracil-DNA glycosylase	EC_number 3.2.2.3; involved in DNA repair	C	T	40562	snp	35	1	34
ONT	18757	U81	uracil-DNA glycosylase	EC_number 3.2.2.3; involved in DNA repair	G	A	43626	snp	35	0	35
ONT	18763	U81	uracil-DNA glycosylase	EC_number 3.2.2.3; involved in DNA repair	T	C	35.21	snp	35	2	32
ONT	18766	U81	uracil-DNA glycosylase	EC_number 3.2.2.3; involved in DNA repair	G	A	43249	snp	35	0	33
ONT	18769	U81	uracil-DNA glycosylase	EC_number 3.2.2.3; involved in DNA repair	T	A	44078	snp	35	0	34
ONT	18775	U81	uracil-DNA glycosylase	EC_number 3.2.2.3; involved in DNA repair	T	C	43.65	snp	35	0	33
ONT	18777	U81	uracil-DNA glycosylase	EC_number 3.2.2.3; involved in DNA repair	AG	GA	78508	complex	35	2	31
ONT	18781	U81	uracil-DNA glycosylase	EC_number 3.2.2.3; involved in DNA repair	A	G	45292	snp	35	1	33
ONT	18787	U81	uracil-DNA glycosylase	EC_number 3.2.2.3; involved in DNA repair	C	A	32945	snp	35	0	24
ONT	18790	U81	uracil-DNA glycosylase	EC_number 3.2.2.3; involved in DNA repair	C	T	20215	snp	35	0	26
ONT	18799	U81	uracil-DNA glycosylase	EC_number 3.2.2.3; involved in DNA repair	T	C	43722	snp	35	1	33
ONT	18811	U81	uracil-DNA glycosylase	EC_number 3.2.2.3; involved in DNA repair	C	T	30487	snp	34	1	32
ONT	18821	-	-	-	T	A	32838	snp	34	1	32
ONT	18823	-	-	-	A	C	21066	snp	34	2	32
ONT	18830	-	-	-	C	T	17288	snp	34	1	29
ONT	18836	-	-	-	TT	CA	27.48	complex	34	5	24
ONT	18840	-	-	-	T	A	8035	snp	34	2	23
ONT	18842	-	-	-	G	A	13713	snp	39	5	23
ONT	18845	-	-	-	T	A	7499	snp	34	9	23
ONT	18847	-	-	-	A	C	7365	snp	34	1	23
ONT	18867	-	-	-	A	T	29632	snp	34	1	30
ONT	18873	EE6	protein EE6	contains signal peptide	T	G	41603	snp	34	0	33
ONT	18876	EE6	protein EE6	contains signal peptide	T	G	19824	snp	34	0	32
ONT	18878	EE6	protein EE6	contains signal peptide	T	A	26204	snp	34	2	30
ONT	18880	EE6	protein EE6	contains signal peptide	T	C	33993	snp	34	2	31
ONT	18883	EE6	protein EE6	contains signal peptide	G	A	27657	snp	35	3	31
ONT	18885	EE6	protein EE6	contains signal peptide	C	A	34015	snp	34	1	32
ONT	18888	EE6	protein EE6	contains signal peptide	AT	TA	50715	complex	34	3	27
ONT	18904	EE6	protein EE6	contains signal peptide	T	C	36262	snp	34	1	33
ONT	18917	EE6	protein EE6	contains signal peptide	G	A	40195	snp	34	2	28
ONT	18919	EE6	protein EE6	contains signal peptide	A	G	36.87	snp	34	1	29
ONT	18921	EE6	protein EE6	contains signal peptide	A	C	45121	snp	34	0	30
ONT	18925	EE6	protein EE6	contains signal peptide	A	G	36136	snp	34	4	28
ONT	18928	EE6	protein EE6	contains signal peptide	C	T	17968	snp	35	11	23
ONT	18931	EE6	protein EE6	contains signal peptide	G	C	24347	snp	34	1	17
ONT	18937	EE6	protein EE6	contains signal peptide	A	C	44859	snp	34	1	33
ONT	18943	EE6	protein EE6	contains signal peptide	G	A	44704	snp	34	1	32
ONT	18946	EE6	protein EE6	contains signal peptide	CA	TC	63464	complex	37	5	27
ONT	18949	EE6	protein EE6	contains signal peptide	G	A	45363	snp	34	2	29
ONT	18951	EE6	protein EE6	contains signal peptide	A	G	37306	snp	34	2	30
ONT	18957	EE6	protein EE6	contains signal peptide	GC	AT	86018	complex	34	0	33
ONT	18961	EE6	protein EE6	contains signal peptide	T	G	26836	snp	34	1	31
ONT	18964	EE6	protein EE6	contains signal peptide	C	T	41236	snp	34	0	33
ONT	18966	EE6	protein EE6	contains signal peptide	GG	AA	86878	complex	35	1	33
ONT	18970	EE6	protein EE6	contains signal peptide	C	T	47115	snp	34	0	34
ONT	18973	EE6	protein EE6	contains signal peptide	G	A	49599	snp	34	0	34
ONT	18979	EE6	protein EE6	contains signal peptide	A	G	42544	snp	34	1	32
ONT	18983	EE6	protein EE6	contains signal peptide	G	C	31091	snp	35	3	30
ONT	18986	EE6	protein EE6	contains signal peptide	C	A	38653	snp	34	0	30
ONT	18994	EE6	protein EE6	contains signal peptide	TA	CG	68757	complex	34	2	30
ONT	18998	EE6	protein EE6	contains signal peptide	C	A	42.23	snp	34	2	32
ONT	19009	EE6	protein EE6	contains signal peptide	G	A	33969	snp	35	4	29
ONT	19012	EE6	protein EE6	contains signal peptide	G	A	38971	snp	34	2	31
ONT	19021	EE6	protein EE6	contains signal peptide	G	A	49743	snp	34	0	33
ONT	19024	EE6	protein EE6	contains signal peptide	C	T	34903	snp	34	0	31
ONT	19027	EE6	protein EE6	contains signal peptide	G	A	50372	snp	34	0	33
ONT	19032	EE6	protein EE6	contains signal peptide	C	T	35171	snp	34	0	31
ONT	19036	EE6	protein EE6	contains signal peptide	A	C	46056	snp	35	1	32
ONT	19039	EE6	protein EE6	contains signal peptide	TGTC	CACT	127055	complex	34	4	27
ONT	19047	EE6	protein EE6	contains signal peptide	C	T	26431	snp	34	4	30
ONT	19051	EE6	protein EE6	contains signal peptide	A	T	44796	snp	35	2	29
ONT	19053	EE6	protein EE6	contains signal peptide	A	G	33466	snp	34	3	29
ONT	19057	EE6	protein EE6	contains signal peptide	T	C	31121	snp	34	2	32
ONT	19069	EE6	protein EE6	contains signal peptide	G	C	49414	snp	34	0	33
ONT	19078	EE6	protein EE6	contains signal peptide	T	C	40969	snp	34	1	32
ONT	19081	EE6	protein EE6	contains signal peptide	GA	TG	71828	complex	35	2	30
ONT	19084	EE6	protein EE6	contains signal peptide	G	A	41412	snp	34	1	31
ONT	19087	EE6	protein EE6	contains signal peptide	T	A	54323	snp	34	1	32
ONT	19096	EE6	protein EE6	contains signal peptide	C	A	34469	snp	34	4	30
ONT	19112	EE6	protein EE6	contains signal peptide	GA	AC	21852	complex	35	2	22
ONT	19119	EE6	protein EE6	contains signal peptide	GGC	TCA	31923	complex	34	2	21
ONT	19127	EE6	protein EE6	contains signal peptide	AT	CC	46623	complex	37	3	26
ONT	19138	EE6	protein EE6	contains signal peptide	A	T	36749	snp	34	1	31
ONT	19145	EE6	protein EE6	contains signal peptide	G	A	42773	snp	34	2	31
ONT	19151	EE6	protein EE6	contains signal peptide	AC	GT	87015	complex	34	2	31
ONT	19156	EE6	protein EE6	contains signal peptide	T	C	40694	snp	34	1	31
ONT	19159	EE6	protein EE6	contains signal peptide	A	T	46733	snp	34	0	32
ONT	19166	EE6	protein EE6	contains signal peptide	A	G	34589	snp	34	3	31
ONT	19180	EE6	protein EE6	contains signal peptide	T	G	46757	snp	32	0	30
ONT	19183	EE6	protein EE6	contains signal peptide	G	T	53004	snp	32	0	32
ONT	19187	-	-	-	CA	AG	83497	complex	32	1	31
ONT	19203	-	-	-	C	T	26137	snp	29	4	25
ONT	19206	-	-	-	T	C	22229	snp	29	1	25
ONT	19217	-	-	-	T	A	13.18	snp	30	6	17
ONT	19239	-	-	-	A	T	23884	snp	29	1	25
ONT	19264	-	-	-	A	C	24239	snp	29	1	27
ONT	19268	-	-	-	T	C	21419	snp	29	1	26
ONT	19298	U79	protein UL112	involved in gene regulation; involved in DNA replication	G	A	21067	snp	29	3	25
ONT	19305	U79	protein UL112	involved in gene regulation; involved in DNA replication	A	T	27738	snp	29	1	25
ONT	19308	U79	protein UL112	involved in gene regulation; involved in DNA replication	G	T	20606	snp	29	2	25
ONT	19310	U79	protein UL112	involved in gene regulation; involved in DNA replication	C	T	17.54	snp	29	1	24
ONT	19314	U79	protein UL112	involved in gene regulation; involved in DNA replication	G	T	3508	snp	30	3	13
ONT	19317	U79	protein UL112	involved in gene regulation; involved in DNA replication	T	C	2681	snp	29	13	14
ONT	19320	U79	protein UL112	involved in gene regulation; involved in DNA replication	CACC	GGTG	19787	complex	29	13	13
ONT	19326	U79	protein UL112	involved in gene regulation; involved in DNA replication	A	G	26362	snp	29	6	22
ONT	19329	U79	protein UL112	involved in gene regulation; involved in DNA replication	C	T	17656	snp	30	5	18
ONT	19332	U79	protein UL112	involved in gene regulation; involved in DNA replication	G	A	3765	snp	39	19	19
ONT	19335	U79	protein UL112	involved in gene regulation; involved in DNA replication	A	G	22206	snp	39	2	19
ONT	19337	U79	protein UL112	involved in gene regulation; involved in DNA replication	C	T	44658	snp	39	2	36
ONT	19344	U79	protein UL112	involved in gene regulation; involved in DNA replication	T	G	43.59	snp	40	3	37
ONT	19347	U79	protein UL112	involved in gene regulation; involved in DNA replication	C	A	44254	snp	41	1	38
ONT	19356	U79	protein UL112	involved in gene regulation; involved in DNA replication	A	G	32963	snp	40	1	37
ONT	19359	U79	protein UL112	involved in gene regulation; involved in DNA replication	T	C	30407	snp	41	9	31
ONT	19362	U79	protein UL112	involved in gene regulation; involved in DNA replication	G	T	29805	snp	42	2	32
ONT	19365	U79	protein UL112	involved in gene regulation; involved in DNA replication	C	T	47362	snp	41	1	39
ONT	19368	U79	protein UL112	involved in gene regulation; involved in DNA replication	A	G	39552	snp	41	0	41
ONT	19377	U79	protein UL112	involved in gene regulation; involved in DNA replication	C	T	42963	snp	42	1	40
ONT	19380	U79	protein UL112	involved in gene regulation; involved in DNA replication	T	C	38775	snp	43	2	38
ONT	19386	U79	protein UL112	involved in gene regulation; involved in DNA replication	TA	AG	69201	complex	43	0	39
ONT	19395	U79	protein UL112	involved in gene regulation; involved in DNA replication	G	T	43205	snp	44	1	39
ONT	19399	U79	protein UL112	involved in gene regulation; involved in DNA replication	GC	AA	87737	complex	45	4	38
ONT	19407	U79	protein UL112	involved in gene regulation; involved in DNA replication	C	A	49067	snp	44	0	44
ONT	19410	U79	protein UL112	involved in gene regulation; involved in DNA replication	T	C	40332	snp	44	0	44
ONT	19413	U79	protein UL112	involved in gene regulation; involved in DNA replication	T	G	43884	snp	44	1	41
ONT	19417	U79	protein UL112	involved in gene regulation; involved in DNA replication	C	G	37794	snp	44	1	38
ONT	19419	U79	protein UL112	involved in gene regulation; involved in DNA replication	G	A	44553	snp	44	2	40
ONT	19431	U79	protein UL112	involved in gene regulation; involved in DNA replication	GA	AG	15826	complex	44	0	17
ONT	19434	U79	protein UL112	involved in gene regulation; involved in DNA replication	G	A	34882	snp	45	3	36
ONT	19443	U79	protein UL112	involved in gene regulation; involved in DNA replication	A	G	37021	snp	44	6	34
ONT	19446	U79	protein UL112	involved in gene regulation; involved in DNA replication	C	T	42247	snp	44	1	40
ONT	19449	U79	protein UL112	involved in gene regulation; involved in DNA replication	C	T	50261	snp	45	1	41
ONT	19452	U79	protein UL112	involved in gene regulation; involved in DNA replication	G	A	36257	snp	44	4	38
ONT	19455	U79	protein UL112	involved in gene regulation; involved in DNA replication	T	C	39029	snp	44	4	39
ONT	19458	U79	protein UL112	involved in gene regulation; involved in DNA replication	A	C	44509	snp	44	0	39
ONT	19461	U79	protein UL112	involved in gene regulation; involved in DNA replication	A	C	31054	snp	44	8	35
ONT	19463	U79	protein UL112	involved in gene regulation; involved in DNA replication	TC	CA	64709	complex	44	3	27
ONT	19467	U79	protein UL112	involved in gene regulation; involved in DNA replication	T	C	52424	snp	44	0	43
ILL + ONT	19496	U79	protein UL112	involved in gene regulation; involved in DNA replication	G	A	2674.19	snp	89	2	86	19496	U79	G	A	49646	snp	52	1	51
ILL + ONT	19506	U79	protein UL112	involved in gene regulation; involved in DNA replication	G	A	2612.7	snp	81	0	81	19506	U79	G	A	46932	snp	53	2	49
ILL + ONT	19517	U79	protein UL112	involved in gene regulation; involved in DNA replication	T	C	2369.48	snp	74	0	74	19517	U79	T	C	43961	snp	53	0	51
ILL + ONT	19526	U79	protein UL112	involved in gene regulation; involved in DNA replication	C	T	2222.16	snp	69	0	69	19526	U79	C	T	44524	snp	54	0	54
ILL + ONT	19555	U79	protein UL112	involved in gene regulation; involved in DNA replication	TATGAG	TAC	2264.2	complex	69	0	69	19555	U79	TATG	T	60757	complex	54	52	52
												19560	U79	G	C	30233	snp	53	1	47
ILL + ONT	19575	U79	protein UL112	involved in gene regulation; involved in DNA replication	TCCA	CCCG	2624.52	complex	84	2	82	19575	U79	T	C	24933	snp	52	10	42
												19578	U79	A	G	35243	snp	52	1	51
ILL + ONT	19590	U79	protein UL112	involved in gene regulation; involved in DNA replication	C	T	2689.9	snp	132	34	98	19590	U79	C	T	47534	snp	53	0	51
ILL + ONT	19629	U79	protein UL112	involved in gene regulation; involved in DNA replication	C	T	3237.75	snp	98	0	98	19629	U79	C	T	26727	snp	53	3	28
ILL + ONT	19655	U79	protein UL112	involved in gene regulation; involved in DNA replication	CG	TA	2507.17	complex	79	0	78	19655	U79	CG	TA	78938	complex	58	0	51
ILL + ONT	19788	U79	protein UL112	involved in gene regulation; involved in DNA replication	G	A	4734.66	snp	145	0	145	19788	U79	G	A	41865	snp	68	1	64
ILL + ONT	19795	U79	protein UL112	involved in gene regulation; involved in DNA replication	C	G	4878.95	snp	152	0	152	19795	U79	C	G	44394	snp	68	2	65
ILL + ONT	19813	U79	protein UL112	involved in gene regulation; involved in DNA replication	A	G	4829.16	snp	151	0	151	19813	U79	A	G	39713	snp	70	3	66
ILL + ONT	19968	U79	protein UL112	involved in gene regulation; involved in DNA replication	G	A	4863.78	snp	161	6	155	19968	U79	G	A	31516	snp	70	9	60
ILL + ONT	19974	U79	protein UL112	involved in gene regulation; involved in DNA replication	T	G	4735.91	snp	160	6	154	19974	U79	T	G	46227	snp	70	0	68
ILL + ONT	20061	U79	protein UL112	involved in gene regulation; involved in DNA replication	A	C	4603.15	snp	146	2	144	20061	U79	A	C	38585	snp	74	3	67
ILL + ONT	20193	U79	protein UL112	involved in gene regulation; involved in DNA replication	G	C	4860.32	snp	150	0	15	20193	U79	G	C	30457	snp	63	5	50
ILL + ONT	20220	U79	protein UL112	involved in gene regulation; involved in DNA replication	C	T	4248.27	snp	129	0	129	20220	U79	C	T	46.27	snp	63	1	61
ILL + ONT	20331	U79	protein UL112	involved in gene regulation; involved in DNA replication	C	T	3886.4	snp	120	0	12	20331	U79	C	T	26799	snp	68	8	57
ILL + ONT	20418	U79	protein UL112	involved in gene regulation; involved in DNA replication	A	G	3250.25	snp	101	0	101	20418	U79	A	G	31796	snp	67	3	61
ILL + ONT	20906	-	-	-	G	A	1712.54	snp	53	0	53	20906	-	G	A	34585	snp	73	3	64
ILL + ONT	21498	U77	helicase-primase helicase subunit	involved in DNA replication	T	G	2448.63	snp	82	2	8	21498	U77	T	G	36082	snp	66	3	51
ILL + ONT	21556	U77	helicase-primase helicase subunit	involved in DNA replication	A	G	3948.32	snp	124	0	124	21556	U77	A	G	29688	snp	68	2	53
ILL + ONT	21897	U77	helicase-primase helicase subunit	involved in DNA replication	TC	GA	4189.34	complex	134	2	132	21897	U77	TC	GA	75499	complex	71	3	64
ILL + ONT	21904	U77	helicase-primase helicase subunit	involved in DNA replication	A	G	4480.88	snp	137	0	137	21904	U77	A	G	45773	snp	71	1	67
ILL + ONT	21928	U77	helicase-primase helicase subunit	involved in DNA replication	T	G	4144.41	snp	127	0	127	21928	U77	T	G	30569	snp	72	4	60
ILL + ONT	22246	U77	helicase-primase helicase subunit	involved in DNA replication	C	T	3947.3	snp	120	0	12	22246	U77	C	T	44.38	snp	58	2	56
ILL + ONT	22303	U77	helicase-primase helicase subunit	involved in DNA replication	C	T	4084.63	snp	125	0	125	22303	U77	C	T	29306	snp	59	2	55
ILL + ONT	23419	U77	helicase-primase helicase subunit	involved in DNA replication	G	C	3130.11	snp	96	0	96	23419	U77	G	C	39096	snp	74	1	65
ILL + ONT	24001	U76	capsid portal protein	dodecamer located at one capsid vertex in place of penton; involved in DNA encapsidation	C	A	3488.94	snp	106	0	106	24001	U76	C	A	48943	snp	68	2	60
ILL + ONT	24007	U76	capsid portal protein	dodecamer located at one capsid vertex in place of penton; involved in DNA encapsidation	G	A	3499.75	snp	106	0	106	24007	U76	G	A	49325	snp	68	3	64
ILL + ONT	24113	U76	capsid portal protein	dodecamer located at one capsid vertex in place of penton; involved in DNA encapsidation	G	A	3649.95	snp	113	0	113	24113	U76	G	A	33146	snp	72	4	64
ILL + ONT	24140	U76	capsid portal protein	dodecamer located at one capsid vertex in place of penton; involved in DNA encapsidation	G	A	3276.78	snp	101	0	101	24140	U76	G	A	46984	snp	72	2	65
ILL + ONT	24610	U76	capsid portal protein	dodecamer located at one capsid vertex in place of penton; involved in DNA encapsidation	G	A	3919.48	snp	119	0	119	24610	U76	G	A	43.26	snp	73	2	63
ILL + ONT	25466	U75	tegument protein UL7	involved in virion morphogenesis	G	A	3883.04	snp	121	0	121	25466	U75	G	A	45933	snp	63	0	61
ILL + ONT	25565	U75	tegument protein UL7	involved in virion morphogenesis	A	G	2584.17	snp	88	4	84	25565	U75	A	G	43371	snp	64	2	60
ILL + ONT	25571	U75	tegument protein UL7	involved in virion morphogenesis	G	T	2552.4	snp	86	4	82	25571	U75	G	T	48097	snp	64	1	60
ILL + ONT	25595	U75	tegument protein UL7	involved in virion morphogenesis	G	A	1771.68	snp	67	6	61	25595	U75	G	A	37744	snp	63	1	52
ILL + ONT	25932	U74	helicase-primase subunit	involved in DNA replication	C	T	4069.57	snp	128	0	127	25932	U74	C	T	28796	snp	66	2	60
ILL + ONT	26148	U74	helicase-primase subunit	involved in DNA replication	G	A	5150.7	snp	160	2	158	26148	U74	G	A	50046	snp	66	1	63
ILL + ONT	26507	U74	helicase-primase subunit	involved in DNA replication	A	G	1977.88	snp	64	2	62	26507	U74	A	G	28529	snp	73	11	52
ILL + ONT	26607	U74	helicase-primase subunit	involved in DNA replication	T	C	2337.75	snp	74	2	72	26607	U74	T	C	45.62	snp	65	2	61
ILL + ONT	26751	U74	helicase-primase subunit	involved in DNA replication	G	A	4625.25	snp	142	0	142	26751	U74	G	A	32108	snp	65	5	55
ILL + ONT	26916	U74	helicase-primase subunit	involved in DNA replication	G	A	5195.94	snp	159	0	159	26916	U74	G	A	36207	snp	73	3	65
ILL + ONT	27027	U74	helicase-primase subunit	involved in DNA replication	T	C	4944.69	snp	155	0	155	27027	U74	T	C	39748	snp	69	1	57
ILL + ONT	27870	-	-	-	T	C	1761.01	snp	59	2	57	27870	-	T	C	36885	snp	69	5	58
ILL + ONT	28105	U73	DNA replication origin-binding helicase	involved in DNA replication	T	C	3539.65	snp	110	1	108	28105	U73	T	C	39.1	snp	64	2	59
ILL + ONT	28240	U73	DNA replication origin-binding helicase	involved in DNA replication	T	C	4172.67	snp	132	0	132	28240	U73	T	C	42.59	snp	72	5	64
ILL + ONT	28249	U73	DNA replication origin-binding helicase	involved in DNA replication	G	A	4159.72	snp	132	0	132	28249	U73	G	A	45.07	snp	73	2	71
ILL + ONT	28264	U73	DNA replication origin-binding helicase	involved in DNA replication	T	C	4532.17	snp	142	0	141	28264	U73	T	C	32988	snp	75	3	62
ILL + ONT	28339	U73	DNA replication origin-binding helicase	involved in DNA replication	G	A	4454.01	snp	139	0	139	28339	U73	G	A	48373	snp	80	1	78
ILL + ONT	28453	U73	DNA replication origin-binding helicase	involved in DNA replication	C	T	3671.76	snp	112	0	112	28453	U73	C	T	40867	snp	74	2	68
ILL + ONT	28546	U73	DNA replication origin-binding helicase	involved in DNA replication	G	C	2970.97	snp	120	14	106	28546	U73	G	C	36074	snp	72	3	62
ILL + ONT	28573	U73	DNA replication origin-binding helicase	involved in DNA replication	A	C	3114.62	snp	96	0	96	28573	U73	A	C	30786	snp	70	2	63
ILL + ONT	28675	U73	DNA replication origin-binding helicase	involved in DNA replication	CC	TT	3035.95	complex	94	0	94	28675	U73	CC	TT	64354	complex	67	3	62
ILL + ONT	28701	U73	DNA replication origin-binding helicase	involved in DNA replication	A	G	3096.42	snp	117	11	106	28701	U73	A	G	39812	snp	67	2	56
ILL + ONT	28813	U73	DNA replication origin-binding helicase	involved in DNA replication	A	G	3536.85	snp	110	0	11	28813	U73	A	G	33.36	snp	72	3	67
ILL + ONT	28847	U73	DNA replication origin-binding helicase	involved in DNA replication	T	G	3240.08	snp	111	6	105	28847	U73	T	G	43722	snp	73	3	66
ILL + ONT	28854	U73	DNA replication origin-binding helicase	involved in DNA replication	C	A	3085.95	snp	108	6	102	28854	U73	C	A	34702	snp	74	4	64
ILL + ONT	28948	U73	DNA replication origin-binding helicase	involved in DNA replication	A	G	1478.28	snp	50	2	48	28948	U73	A	G	35.56	snp	66	1	63
ILL + ONT	29530	U73	DNA replication origin-binding helicase	involved in DNA replication	C	T	1266.9	snp	39	0	39	29530	U73	C	T	40067	snp	61	1	59
ILL + ONT	29578	U73	DNA replication origin-binding helicase	involved in DNA replication	G	T	1106.79	snp	35	0	35	29578	U73	G	T	28532	snp	67	5	60
ILL + ONT	29737	U73	DNA replication origin-binding helicase	involved in DNA replication	C	T	2388.98	snp	74	0	74	29737	U73	C	T	40574	snp	67	1	65
ILL + ONT	29809	U73	DNA replication origin-binding helicase	involved in DNA replication	T	C	3427.98	snp	106	0	106	29809	U73	T	C	30171	snp	66	7	42
ILL + ONT	29839	U73	DNA replication origin-binding helicase	involved in DNA replication	A	G	3746.8	snp	123	4	119	29839	U73	A	G	38733	snp	66	4	60
ILL + ONT	29869	U73	DNA replication origin-binding helicase	involved in DNA replication	G	A	3598.97	snp	112	1	111	29869	U73	G	A	41477	snp	66	3	59
ILL + ONT	29914	U73	DNA replication origin-binding helicase	involved in DNA replication	T	G	2853.65	snp	101	6	95	29914	U73	T	G	39867	snp	64	0	60
ILL + ONT	30004	U73	DNA replication origin-binding helicase	involved in DNA replication	A	G	3009.27	snp	92	0	92	30004	U73	A	G	38401	snp	61	4	51
ILL + ONT	30058	U73	DNA replication origin-binding helicase	involved in DNA replication	G	A	2863.19	snp	88	0	88	30058	U73	G	A	50206	snp	66	2	63
ILL + ONT	30073	U73	DNA replication origin-binding helicase	involved in DNA replication	C	A	2824.02	snp	86	0	86	30073	U73	C	A	47998	snp	66	0	64
ILL + ONT	30289	U73	DNA replication origin-binding helicase	involved in DNA replication	G	A	5256.94	snp	159	0	159	30289	U73	G	A	45657	snp	63	1	61
ILL + ONT	30673	U72	envelope glycoprotein M	type 3 membrane protein; 8 transmembrane domains; complexed with envelope glycoprotein N; involved in virion morphogenesis; involved in membrane fusion	A	C	1984.15	snp	68	4	64	30673	U72	A	C	42666	snp	66	1	63
ILL + ONT	31003	U72	envelope glycoprotein M	type 3 membrane protein; 8 transmembrane domains; complexed with envelope glycoprotein N; involved in virion morphogenesis; involved in membrane fusion	G	A	4086.19	snp	128	0	127	31003	U72	G	A	36596	snp	78	6	71
ILL + ONT	31060	U72	envelope glycoprotein M	type 3 membrane protein; 8 transmembrane domains; complexed with envelope glycoprotein N; involved in virion morphogenesis; involved in membrane fusion	T	C	3233.5	snp	102	2	1	31060	U72	T	C	42507	snp	78	3	72
ILL + ONT	31241	U72	envelope glycoprotein M	type 3 membrane protein; 8 transmembrane domains; complexed with envelope glycoprotein N; involved in virion morphogenesis; involved in membrane fusion	A	G	3250.89	snp	99	0	99	31241	U72	A	G	38352	snp	77	1	74
ILL + ONT	31440	-	-	-	A	G	1966.58	snp	62	0	62	31440	-	A	G	40538	snp	67	2	62
ILL + ONT	31446	-	-	-	C	T	1670.46	snp	57	2	55	31446	-	C	T	43473	snp	66	1	63
ILL + ONT	31477	-	-	-	C	T	1526.4	snp	48	0	48	31477	-	C	T	40255	snp	66	1	64
ILL + ONT	31492	-	-	-	C	A	1589.42	snp	50	0	5	31492	-	C	A	39792	snp	64	2	61
ILL + ONT	31515	U71	myristylated tegument protein	envelope-associated; involved in virion morphogenesis	C	T	1596.48	snp	52	0	52	31515	U71	C	T	47683	snp	66	2	62
ILL + ONT	31540	U71	myristylated tegument protein	envelope-associated; involved in virion morphogenesis	G	A	1709.99	snp	54	0	54	31540	U71	G	A	47447	snp	63	0	62
ILL + ONT	31551	U71	myristylated tegument protein	envelope-associated; involved in virion morphogenesis	T	C	1605.83	snp	50	0	5	31551	U71	T	C	45696	snp	63	2	58
ILL + ONT	31565	U71	myristylated tegument protein	envelope-associated; involved in virion morphogenesis	TTTGAAT	TCAC	1280.15	complex	48	4	44	31566	U71	TTGA	C	110439	complex	63	7	0
												31571	U71	T	C	32656	snp	63	2	61
ILL + ONT	31620	U71	myristylated tegument protein	envelope-associated; involved in virion morphogenesis	C	A	1494.36	snp	64	8	55	31620	U71	C	A	45793	snp	62	0	62
ILL + ONT	31628	U71	myristylated tegument protein	envelope-associated; involved in virion morphogenesis	T	G	1528.49	snp	63	8	55	31628	U71	T	G	42119	snp	62	1	47
ILL + ONT	31649	U71	myristylated tegument protein	envelope-associated; involved in virion morphogenesis	G	A	1955.32	snp	60	0	6	31649	U71	G	A	44509	snp	64	0	61
ILL + ONT	31658	U71	myristylated tegument protein	envelope-associated; involved in virion morphogenesis	G	T	2041.1	snp	63	0	63	31658	U71	G	T	32021	snp	63	6	53
ILL + ONT	31681	U71	myristylated tegument protein	envelope-associated; involved in virion morphogenesis	A	G	2157.02	snp	67	0	67	31681	U71	A	G	35832	snp	64	1	61
ILL + ONT	31699	U71	myristylated tegument protein	envelope-associated; involved in virion morphogenesis	C	T	2549.5	snp	78	0	78	31699	U71	C	T	30469	snp	67	5	58
ILL + ONT	31710	U71	myristylated tegument protein	envelope-associated; involved in virion morphogenesis	A	G	2724.16	snp	84	0	84	31710	U71	A	G	36098	snp	64	7	56
ILL + ONT	31731	U71	myristylated tegument protein	envelope-associated; involved in virion morphogenesis	TCCGGC	TGT	2312.57	complex	72	0	72	31731	U71	TCCG	T	69867	complex	63	58	58
												31736	U71	C	T	28083	snp	63	6	50
ILL + ONT	31744	U71	myristylated tegument protein	envelope-associated; involved in virion morphogenesis	T	C	2679.09	snp	82	0	82	31744	U71	T	C	43578	snp	65	0	61
ILL + ONT	31751	U71/U70	myristylated tegument protein/deoxyribonuclease	envelope-associated; involved in virion morphogenesis | involved in DNA processing	C	T	2771.81	snp	84	0	84	31751	U71/U70	C	T	47036	snp	67	0	66
ILL + ONT	31763	U71/U70	myristylated tegument protein/deoxyribonuclease	envelope-associated; involved in virion morphogenesis | involved in DNA processing	T	C	2846.39	snp	87	0	87	31763	U71/U70	T	C	27653	snp	69	6	58
ILL + ONT	31827	U70	deoxyribonuclease	involved in DNA processing	C	T	2831.65	snp	87	0	87	31827	U70	C	T	44012	snp	71	1	68
ILL + ONT	31847	U70	deoxyribonuclease	involved in DNA processing	A	G	3058.68	snp	94	0	94	31847	U70	A	G	34365	snp	74	5	65
ILL + ONT	31932	U70	deoxyribonuclease	involved in DNA processing	C	G	3011.19	snp	94	0	94	31932	U70	C	G	50152	snp	75	0	75
ILL + ONT	31945	U70	deoxyribonuclease	involved in DNA processing	T	C	2543.96	snp	101	12	89	31945	U70	T	C	39851	snp	76	6	66
ILL + ONT	32157	U70	deoxyribonuclease	involved in DNA processing	A	G	3027.44	snp	91	0	91	32157	U70	A	G	42685	snp	71	2	67
ILL + ONT	32414	U70	deoxyribonuclease	involved in DNA processing	G	T	2471.84	snp	80	2	78	32414	U70	G	T	43077	snp	68	0	60
ILL + ONT	32852	U70	deoxyribonuclease	involved in DNA processing	C	A	1957.6	snp	88	16	72	32852	U70	C	A	40.03	snp	65	0	63
ILL + ONT	33483	U69	tegument serine threonine protein kinase	EC_number 2.7.11.1; involved in protein phosphorylation	A	G	2093.81	snp	65	0	65	33483	U69	A	G	38943	snp	60	2	54
ILL + ONT	34270	U69	tegument serine threonine protein kinase	EC_number 2.7.11.1; involved in protein phosphorylation	T	G	3944.07	snp	121	0	121	34270	U69	T	G	38717	snp	53	2	49
ILL + ONT	34688	U69	tegument serine threonine protein kinase	EC_number 2.7.11.1; involved in protein phosphorylation	C	T	2107.06	snp	65	0	65	34688	U69	C	T	32567	snp	56	3	51
ILL + ONT	34821	-	-	-	G	A	1767.07	snp	55	0	55	34821	-	G	A	39831	snp	50	2	43
ILL + ONT	34846	-	-	-	C	T	1814.71	snp	55	0	55	34846	-	C	T	41724	snp	51	2	48
ILL + ONT	35547	U67	protein UL95	promotes accumulation of late transcripts	C	T	3618.99	snp	116	4	112	35547	U67	C	T	33063	snp	48	1	43
ILL + ONT	36624	U60	DNA packaging terminase subunit 1	contains ATPase domain; involved in DNA encapsidation	C	T	3023.92	snp	93	0	92	36624	U60	C	T	40004	snp	58	4	50
ILL + ONT	36702	U60	DNA packaging terminase subunit 1	contains ATPase domain; involved in DNA encapsidation	G	A	2965.33	snp	90	0	9	36702	U60	G	A	28765	snp	62	6	54
ILL + ONT	36717	U60	DNA packaging terminase subunit 1	contains ATPase domain; involved in DNA encapsidation	T	C	3109.96	snp	103	2	101	36717	U60	T	C	37134	snp	61	1	60
ILL + ONT	37077	U60	DNA packaging terminase subunit 1	contains ATPase domain; involved in DNA encapsidation	C	T	2211.79	snp	68	0	68	37077	U60	C	T	29162	snp	71	0	56
ILL + ONT	37675	U60/U65	DNA packaging terminase subunit 1/tegument protein UL16	contains ATPase domain; involved in DNA encapsidation | possibly involved in virion morphogenesis	C	T	3104.85	snp	99	2	97	37675	U60/U65	C	T	44628	snp	75	1	68
ILL + ONT	37895	U60/U65	DNA packaging terminase subunit 1/tegument protein UL16	contains ATPase domain; involved in DNA encapsidation | possibly involved in virion morphogenesis	T	C	4891.68	snp	151	0	151	37895	U60/U65	T	C	40.44	snp	67	1	60
ILL + ONT	38412	U60/U65	DNA packaging terminase subunit 1/tegument protein UL16	contains ATPase domain; involved in DNA encapsidation | possibly involved in virion morphogenesis	T	C	2693.52	snp	86	2	84	38412	U60/U65	T	C	46248	snp	63	3	59
ILL + ONT	38796	U60/U64	DNA packaging terminase subunit 1/DNA packaging tegument protein UL17	contains ATPase domain; involved in DNA encapsidation | capsid-associated; involved in DNA encapsidation; involved in capsid transport	T	C	1912.83	snp	59	0	59	38796	U60/U64	T	C	39866	snp	69	1	65
ILL + ONT	38853	U60/U64	DNA packaging terminase subunit 1/DNA packaging tegument protein UL17	contains ATPase domain; involved in DNA encapsidation | capsid-associated; involved in DNA encapsidation; involved in capsid transport	G	A	2315.68	snp	71	0	71	38853	U60/U64	G	A	42984	snp	70	1	68
ILL + ONT	38906	U60/U64	DNA packaging terminase subunit 1/DNA packaging tegument protein UL17	contains ATPase domain; involved in DNA encapsidation | capsid-associated; involved in DNA encapsidation; involved in capsid transport	C	T	3180.83	snp	106	5	101	38906	U60/U64	C	T	44281	snp	69	1	67
ILL + ONT	38969	U60/U64	DNA packaging terminase subunit 1/DNA packaging tegument protein UL17	contains ATPase domain; involved in DNA encapsidation | capsid-associated; involved in DNA encapsidation; involved in capsid transport	C	T	3668.23	snp	115	0	115	38969	U60/U64	C	T	32658	snp	65	0	61
ILL + ONT	39232	U60/U64	DNA packaging terminase subunit 1/DNA packaging tegument protein UL17	contains ATPase domain; involved in DNA encapsidation | capsid-associated; involved in DNA encapsidation; involved in capsid transport	G	A	3634.51	snp	112	0	112	39232	U60/U64	G	A	24025	snp	71	7	57
ILL + ONT	39318	U60/U64	DNA packaging terminase subunit 1/DNA packaging tegument protein UL17	contains ATPase domain; involved in DNA encapsidation | capsid-associated; involved in DNA encapsidation; involved in capsid transport	A	G	2871.93	snp	90	0	9	39318	U60/U64	A	G	38834	snp	66	1	62
ILL + ONT	39333	U60/U64	DNA packaging terminase subunit 1/DNA packaging tegument protein UL17	contains ATPase domain; involved in DNA encapsidation | capsid-associated; involved in DNA encapsidation; involved in capsid transport	T	C	3333.99	snp	103	0	103	39333	U60/U64	T	C	30099	snp	68	4	62
ILL + ONT	39412	U60/U64	DNA packaging terminase subunit 1/DNA packaging tegument protein UL17	contains ATPase domain; involved in DNA encapsidation | capsid-associated; involved in DNA encapsidation; involved in capsid transport	G	T	3200.42	snp	99	0	99	39412	U60/U64	G	T	37813	snp	69	3	61
ILL + ONT	39420	U60/U64	DNA packaging terminase subunit 1/DNA packaging tegument protein UL17	contains ATPase domain; involved in DNA encapsidation | capsid-associated; involved in DNA encapsidation; involved in capsid transport	T	C	3182.11	snp	101	0	101	39420	U60/U64	T	C	37763	snp	69	6	59
ILL + ONT	39591	U60/U64	DNA packaging terminase subunit 1/DNA packaging tegument protein UL17	contains ATPase domain; involved in DNA encapsidation | capsid-associated; involved in DNA encapsidation; involved in capsid transport	G	T	1808.56	snp	56	0	56	39591	U60/U64	G	T	31758	snp	74	5	61
ILL + ONT	39596	U60/U64	DNA packaging terminase subunit 1/DNA packaging tegument protein UL17	contains ATPase domain; involved in DNA encapsidation | capsid-associated; involved in DNA encapsidation; involved in capsid transport	T	C	1801.4	snp	55	0	55	39596	U60/U64	T	C	44796	snp	75	3	70
ILL + ONT	39603	U60/U64	DNA packaging terminase subunit 1/DNA packaging tegument protein UL17	contains ATPase domain; involved in DNA encapsidation | capsid-associated; involved in DNA encapsidation; involved in capsid transport	C	T	1850.25	snp	56	0	56	39603	U60/U64	C	T	33115	snp	74	2	70
ILL + ONT	39615	U60/U64	DNA packaging terminase subunit 1/DNA packaging tegument protein UL17	contains ATPase domain; involved in DNA encapsidation | capsid-associated; involved in DNA encapsidation; involved in capsid transport	G	A	1942.54	snp	59	0	59	39615	U60/U64	G	A	35058	snp	74	4	68
ILL + ONT	39631	U60/U64	DNA packaging terminase subunit 1/DNA packaging tegument protein UL17	contains ATPase domain; involved in DNA encapsidation | capsid-associated; involved in DNA encapsidation; involved in capsid transport	T	C	1519.04	snp	77	22	55	39631	U60/U64	T	C	24254	snp	81	28	43
ILL + ONT	40087	U60/U63	DNA packaging terminase subunit 1/protein UL92	contains ATPase domain; involved in DNA encapsidation	T	A	2695.3	snp	83	0	83	40087	U60/U63	T	A	49325	snp	72	1	69
ILL + ONT	40189	U60/U63	DNA packaging terminase subunit 1/protein UL92	contains ATPase domain; involved in DNA encapsidation	G	T	2553.67	snp	78	0	78	40189	U60/U63	G	T	36743	snp	78	2	69
ILL + ONT	40273	U60/U63	DNA packaging terminase subunit 1/protein UL92	contains ATPase domain; involved in DNA encapsidation	G	T	2347.26	snp	73	0	73	40273	U60/U63	G	T	40475	snp	80	1	73
ILL + ONT	40321	U60/U63	DNA packaging terminase subunit 1/protein UL92	contains ATPase domain; involved in DNA encapsidation	A	G	2792.11	snp	88	0	86	40321	U60/U63	A	G	33819	snp	82	2	66
ILL + ONT	40478	U60	DNA packaging terminase subunit 1	contains ATPase domain; involved in DNA encapsidation	T	C	2039.55	snp	66	2	64	40478	U60	T	C	41094	snp	85	5	74
ILL + ONT	40492	U60	DNA packaging terminase subunit 1	contains ATPase domain; involved in DNA encapsidation	A	G	2043.27	snp	66	2	64	40492	U60	A	G	32698	snp	84	8	73
ILL + ONT	40724	-	-	-	C	G	1579.91	snp	49	0	49	40724	-	C	G	32845	snp	78	1	72
ILL + ONT	40742	-	-	-	A	G	1829.2	snp	58	0	58	40742	-	A	G	31706	snp	77	1	63
ILL + ONT	40899	-	-	-	C	A	3118.29	snp	99	0	99	40899	-	C	A	42984	snp	68	0	61
ILL + ONT	41201	-	-	-	A	G	3257.74	snp	102	0	102	41201	-	A	G	36641	snp	67	7	57
ILL + ONT	41207	-	-	-	G	A	3111.06	snp	99	0	99	41207	-	G	A	33549	snp	67	6	58
ILL + ONT	41213	-	-	-	A	G	3431.9	snp	106	0	106	41213	-	A	G	27475	snp	67	5	42
ILL + ONT	41267	-	-	-	G	A	3780.46	snp	116	0	116	41267	-	G	A	47.87	snp	67	1	61
ILL + ONT	41282	-	-	-	G	A	3488.63	snp	113	4	109	41282	-	G	A	24059	snp	69	6	58
ILL + ONT	41324	-	-	-	T	G	2953.28	snp	92	0	92	41324	-	T	G	33.93	snp	66	1	50
ILL + ONT	41339	-	-	-	C	T	2986.86	snp	93	0	92	41339	-	C	T	42562	snp	67	0	66
ILL + ONT	42622	U59	tegument protein UL88	-	C	G	2897.48	snp	89	0	89	42622	U59	C	G	37832	snp	76	1	65
ILL + ONT	43550	U58	protein UL87	promotes accumulation of late transcripts	A	G	2883.07	snp	92	0	92	43550	U58	A	G	44859	snp	90	6	80
ILL + ONT	43597	U58	protein UL87	promotes accumulation of late transcripts	C	T	1906.07	snp	61	1	6	43597	U58	C	T	37306	snp	94	9	82
ILL + ONT	43715	U58	protein UL87	promotes accumulation of late transcripts	A	G	1855.76	snp	59	0	59	43715	U58	A	G	47593	snp	86	1	82
ILL + ONT	43952	U58	protein UL87	promotes accumulation of late transcripts	G	A	3333.11	snp	101	0	101	43952	U58	G	A	31309	snp	84	4	72
ILL + ONT	43986	U58	protein UL87	promotes accumulation of late transcripts	G	A	3650.71	snp	114	0	114	43986	U58	G	A	41701	snp	82	1	77
ILL + ONT	43996	U58	protein UL87	promotes accumulation of late transcripts	T	C	3872.76	snp	119	0	119	43996	U58	T	C	35074	snp	82	10	70
ILL + ONT	44117	U58	protein UL87	promotes accumulation of late transcripts	A	C	3770	snp	121	0	12	44117	U58	A	C	10263	snp	85	3	11
ILL + ONT	44357	U58	protein UL87	promotes accumulation of late transcripts	C	G	2564.93	snp	81	0	8	44357	U58	C	G	41041	snp	82	3	73
ILL + ONT	44897	U58	protein UL87	promotes accumulation of late transcripts	C	T	2953.48	snp	90	0	9	44897	U58	C	T	45435	snp	75	0	73
ILL + ONT	44942	U58	protein UL87	promotes accumulation of late transcripts	C	T	3277.71	snp	100	0	1	44942	U58	C	T	45489	snp	77	0	65
ILL + ONT	45073	U58	protein UL87	promotes accumulation of late transcripts	A	C	3145.41	snp	111	6	105	45073	U58	A	C	40767	snp	83	1	76
ILL + ONT	45919	U57	major capsid protein	6 copies form hexons, 5 copies form pentons; involved in capsid morphogenesis	C	T	3853.81	snp	116	0	116	45919	U57	C	T	26778	snp	77	4	64
ILL + ONT	45925	U57	major capsid protein	6 copies form hexons, 5 copies form pentons; involved in capsid morphogenesis	G	A	3768.24	snp	114	0	114	45925	U57	G	A	45206	snp	78	0	75
ILL + ONT	46231	U57	major capsid protein	6 copies form hexons, 5 copies form pentons; involved in capsid morphogenesis	C	T	2867.36	snp	92	2	9	46231	U57	C	T	43846	snp	71	1	67
ILL + ONT	46480	U57	major capsid protein	6 copies form hexons, 5 copies form pentons; involved in capsid morphogenesis	A	G	2110.85	snp	65	0	65	46480	U57	A	G	35703	snp	74	6	34
ILL + ONT	46708	U57	major capsid protein	6 copies form hexons, 5 copies form pentons; involved in capsid morphogenesis	A	C	3689.63	snp	113	0	113	46708	U57	A	C	33886	snp	73	3	60
ILL + ONT	47113	U57	major capsid protein	6 copies form hexons, 5 copies form pentons; involved in capsid morphogenesis	T	C	4066.42	snp	131	2	129	47113	U57	T	C	44199	snp	68	1	62
ILL + ONT	47159	U57	major capsid protein	6 copies form hexons, 5 copies form pentons; involved in capsid morphogenesis	C	A	4934.26	snp	152	2	15	47159	U57	C	A	45973	snp	73	3	70
ILL + ONT	47755	U57	major capsid protein	6 copies form hexons, 5 copies form pentons; involved in capsid morphogenesis	C	T	3977.46	snp	121	0	121	47755	U57	C	T	43747	snp	70	0	69
ILL + ONT	47831	U57	major capsid protein	6 copies form hexons, 5 copies form pentons; involved in capsid morphogenesis	T	G	3725.09	snp	115	0	115	47831	U57	T	G	36391	snp	68	0	67
ILL + ONT	48004	U57	major capsid protein	6 copies form hexons, 5 copies form pentons; involved in capsid morphogenesis	T	C	5556.28	snp	172	0	172	48004	U57	T	C	44568	snp	63	2	56
ILL + ONT	48235	U57	major capsid protein	6 copies form hexons, 5 copies form pentons; involved in capsid morphogenesis	C	T	4407.48	snp	135	0	135	48235	U57	C	T	23628	snp	73	6	61
ILL + ONT	48290	U57	major capsid protein	6 copies form hexons, 5 copies form pentons; involved in capsid morphogenesis	T	C	3371.47	snp	111	4	107	48290	U57	T	C	50976	snp	64	0	64
ILL + ONT	48682	U57	major capsid protein	6 copies form hexons, 5 copies form pentons; involved in capsid morphogenesis	T	G	5204.38	snp	162	0	162	48682	U57	T	G	44078	snp	71	2	66
ILL	48734	U57	major capsid protein	6 copies form hexons, 5 copies form pentons; involved in capsid morphogenesis	C	A	5.06e-10	snp	275	237	37
ILL + ONT	48898	U57	major capsid protein	6 copies form hexons, 5 copies form pentons; involved in capsid morphogenesis	T	C	5409.41	snp	181	6	174	48898	U57	T	C	42763	snp	71	3	65
ILL + ONT	48922	U57	major capsid protein	6 copies form hexons, 5 copies form pentons; involved in capsid morphogenesis	G	A	5329.35	snp	165	0	165	48922	U57	G	A	46882	snp	72	2	69
ILL + ONT	48953	U57	major capsid protein	6 copies form hexons, 5 copies form pentons; involved in capsid morphogenesis	T	C	4810.81	snp	148	0	148	48953	U57	T	C	43578	snp	72	3	63
ILL + ONT	49186	U57	major capsid protein	6 copies form hexons, 5 copies form pentons; involved in capsid morphogenesis	A	G	4483.76	snp	138	0	138	49186	U57	A	G	29252	snp	65	2	59
ILL + ONT	49537	-	-	-	G	A	1487.22	snp	110	52	57	49537	-	G	A	44039	snp	63	1	60
ILL + ONT	49543	-	-	-	G	A	1652.47	snp	76	16	6	49543	-	G	A	41348	snp	64	3	60
ILL + ONT	49552	-	-	-	C	A	2087.74	snp	68	2	66	49552	-	C	A	33.54	snp	63	1	47
ILL + ONT	49673	U56	capsid triplex subunit 2	complexed 2:1 with capsid triplex subunit 1 to connect capsid hexons and pentons; involved in capsid morphogenesis	A	G	2925.28	snp	94	0	94	49673	U56	A	G	42753	snp	64	4	59
ILL + ONT	49736	U56	capsid triplex subunit 2	complexed 2:1 with capsid triplex subunit 1 to connect capsid hexons and pentons; involved in capsid morphogenesis	A	G	3860.34	snp	121	0	121	49736	U56	A	G	42221	snp	66	1	62
ILL + ONT	50047	U56	capsid triplex subunit 2	complexed 2:1 with capsid triplex subunit 1 to connect capsid hexons and pentons; involved in capsid morphogenesis	A	G	4430.68	snp	136	0	136	50047	U56	A	G	36258	snp	80	1	69
ILL + ONT	50134	U56	capsid triplex subunit 2	complexed 2:1 with capsid triplex subunit 1 to connect capsid hexons and pentons; involved in capsid morphogenesis	ACAG	GCAA	4331.65	complex	133	0	133	50134	U56	A	G	34432	snp	76	5	64
												50137	U56	G	A	45734	snp	73	3	68
ILL + ONT	50842	U54	protein UL84	involved in gene regulation; involved in DNA replication; DURP family	G	T	2682.18	snp	93	6	87	50842	U54	G	T	44408	snp	76	2	70
ILL + ONT	50905	U54	protein UL84	involved in gene regulation; involved in DNA replication; DURP family	CGGA	AGGG	2582.99	complex	80	0	8	50905	U54	C	A	53004	snp	70	0	67
	50905		protein UL84	involved in gene regulation; involved in DNA replication; DURP family								50908	U54	A	G	29995	snp	71	1	55
ILL + ONT	50953	U54	protein UL84	involved in gene regulation; involved in DNA replication; DURP family	G	A	3216.78	snp	101	0	1	50953	U54	G	A	46015	snp	71	2	67
ILL + ONT	51018	U54	protein UL84	involved in gene regulation; involved in DNA replication; DURP family	G	A	2729.15	snp	86	0	86	51018	U54	G	A	41348	snp	73	1	70
ILL + ONT	51058	U54	protein UL84	involved in gene regulation; involved in DNA replication; DURP family	G	A	2731.65	snp	85	0	85	51058	U54	G	A	39.46	snp	72	0	68
ILL + ONT	51175	U54	protein UL84	involved in gene regulation; involved in DNA replication; DURP family	ACCGT	GCCGC	3064.41	complex	97	0	97	51175	U54	A	G	30141	snp	68	7	50
												51179	U54	T	C	33.56	snp	66	4	58
ILL + ONT	51187	U54	protein UL84	involved in gene regulation; involved in DNA replication; DURP family	T	C	3135.98	snp	99	0	99	51187	U54	T	C	33245	snp	66	5	46
ILL + ONT	51514	U54	protein UL84	involved in gene regulation; involved in DNA replication; DURP family	A	G	4331.62	snp	132	0	132	51514	U54	A	G	46757	snp	58	0	53
ILL + ONT	52393	U53/U53.5	capsid maturation protease/capsid scaffold protein	EC_number 3.4.21.97; serine protease (N-terminal region); minor scaffold protein (remainder of protein, clipped near C terminus); involved in capsid morphogenesis | clipped near C terminus; involved in capsid morphogenesis	C	T	3177.19	snp	97	0	97	52393	U53/U53.5	C	T	39661	snp	81	0	78
ILL + ONT	52399	U53/U53.5	capsid maturation protease/capsid scaffold protein	EC_number 3.4.21.97; serine protease (N-terminal region); minor scaffold protein (remainder of protein, clipped near C terminus); involved in capsid morphogenesis | clipped near C terminus; involved in capsid morphogenesis	T	C	3163.52	snp	99	0	99	52399	U53/U53.5	T	C	32242	snp	85	7	73
ILL + ONT	52405	U53/U53.5	capsid maturation protease/capsid scaffold protein	EC_number 3.4.21.97; serine protease (N-terminal region); minor scaffold protein (remainder of protein, clipped near C terminus); involved in capsid morphogenesis | clipped near C terminus; involved in capsid morphogenesis	C	T	3079.07	snp	97	0	97	52405	U53/U53.5	C	T	47476	snp	84	3	78
ILL + ONT	52416	U53/U53.5	capsid maturation protease/capsid scaffold protein	EC_number 3.4.21.97; serine protease (N-terminal region); minor scaffold protein (remainder of protein, clipped near C terminus); involved in capsid morphogenesis | clipped near C terminus; involved in capsid morphogenesis	G	A	3141.09	snp	102	2	1	52416	U53/U53.5	G	A	37939	snp	81	3	76
ILL + ONT	52506	U53/U53.5	capsid maturation protease/capsid scaffold protein	EC_number 3.4.21.97; serine protease (N-terminal region); minor scaffold protein (remainder of protein, clipped near C terminus); involved in capsid morphogenesis | clipped near C terminus; involved in capsid morphogenesis	TC	CA	3054.19	complex	102	4	98	52506	U53/U53.5	TC	CA	69.81	complex	79	1	69
ILL + ONT	52647	U53/U53.5	capsid maturation protease/capsid scaffold protein	EC_number 3.4.21.97; serine protease (N-terminal region); minor scaffold protein (remainder of protein, clipped near C terminus); involved in capsid morphogenesis | clipped near C terminus; involved in capsid morphogenesis	A	C	3837.02	snp	115	0	115	52647	U53/U53.5	A	C	41881	snp	82	2	70
ILL + ONT	52714	U53/U53.5	capsid maturation protease/capsid scaffold protein	EC_number 3.4.21.97; serine protease (N-terminal region); minor scaffold protein (remainder of protein, clipped near C terminus); involved in capsid morphogenesis | clipped near C terminus; involved in capsid morphogenesis	G	A	4680.88	snp	143	0	143	52714	U53/U53.5	G	A	46472	snp	80	0	78
ILL + ONT	52747	U53/U53.5	capsid maturation protease/capsid scaffold protein	EC_number 3.4.21.97; serine protease (N-terminal region); minor scaffold protein (remainder of protein, clipped near C terminus); involved in capsid morphogenesis | clipped near C terminus; involved in capsid morphogenesis	C	T	4312.2	snp	134	0	134	52747	U53/U53.5	C	T	48131	snp	78	0	77
ILL + ONT	52879	U53/U53.5	capsid maturation protease/capsid scaffold protein	EC_number 3.4.21.97; serine protease (N-terminal region); minor scaffold protein (remainder of protein, clipped near C terminus); involved in capsid morphogenesis | clipped near C terminus; involved in capsid morphogenesis	A	G	3475.92	snp	106	0	106	52879	U53/U53.5	A	G	35058	snp	69	2	67
ILL + ONT	53025	U53	capsid maturation protease/capsid scaffold protein	EC_number 3.4.21.97; serine protease (N-terminal region); minor scaffold protein (remainder of protein, clipped near C terminus); involved in capsid morphogenesis	T	G	4028.83	snp	124	0	124	53025	U53	T	G	36847	snp	78	4	61
ILL + ONT	53059	U53	capsid maturation protease/capsid scaffold protein	EC_number 3.4.21.97; serine protease (N-terminal region); minor scaffold protein (remainder of protein, clipped near C terminus); involved in capsid morphogenesis	A	G	3996.46	snp	121	0	121	53059	U53	A	G	32992	snp	81	7	73
ILL + ONT	53179	U53	capsid maturation protease/capsid scaffold protein	EC_number 3.4.21.97; serine protease (N-terminal region); minor scaffold protein (remainder of protein, clipped near C terminus); involved in capsid morphogenesis	T	C	3942	snp	124	2	122	53179	U53	T	C	31623	snp	89	2	66
ILL + ONT	53242	U53	capsid maturation protease/capsid scaffold protein	EC_number 3.4.21.97; serine protease (N-terminal region); minor scaffold protein (remainder of protein, clipped near C terminus); involved in capsid morphogenesis	G	T	3519.99	snp	107	0	107	53242	U53	G	T	33289	snp	93	6	76
ILL + ONT	53630	U53	capsid maturation protease/capsid scaffold protein	EC_number 3.4.21.97; serine protease (N-terminal region); minor scaffold protein (remainder of protein, clipped near C terminus); involved in capsid morphogenesis	G	A	2183.14	snp	68	0	68	53630	U53	G	A	39016	snp	85	4	80
ILL + ONT	53732	U53	capsid maturation protease/capsid scaffold protein	EC_number 3.4.21.97; serine protease (N-terminal region); minor scaffold protein (remainder of protein, clipped near C terminus); involved in capsid morphogenesis	C	G	2717.95	snp	86	0	86	53732	U53	C	G	38064	snp	91	5	84
ILL + ONT	54024	U52	protein UL79	promotes accumulation of late transcripts	A	C	2444.61	snp	75	0	75	54024	U52	A	C	41913	snp	70	2	66
ILL + ONT	54184	U52	protein UL79	promotes accumulation of late transcripts	T	C	3289.05	snp	99	0	99	54184	U52	T	C	41937	snp	73	3	67
ILL + ONT	54196	U52	protein UL79	promotes accumulation of late transcripts	C	T	3546.11	snp	107	0	107	54196	U52	C	T	50848	snp	72	1	69
ILL + ONT	54231	U52	protein UL79	promotes accumulation of late transcripts	A	C	2835.79	snp	86	0	86	54231	U52	A	C	38044	snp	75	1	65
ILL + ONT	54562	-	-	-	C	A	579.93	snp	22	2	2	54562	-	C	A	33.07	snp	87	0	74
ILL + ONT	54835	U51	envelope protein UL78	type 3 membrane protein; 7 transmembrane domains; similar to GPCRs; putative chemokine receptor; possibly involved in intracellular signalling	T	C	2117.82	snp	65	0	65	54835	U51	T	C	30223	snp	80	11	57
ILL + ONT	54862	U51	envelope protein UL78	type 3 membrane protein; 7 transmembrane domains; similar to GPCRs; putative chemokine receptor; possibly involved in intracellular signalling	C	T	2034.46	snp	63	0	63	54862	U51	C	T	42516	snp	84	3	79
ILL + ONT	54955	U51	envelope protein UL78	type 3 membrane protein; 7 transmembrane domains; similar to GPCRs; putative chemokine receptor; possibly involved in intracellular signalling	G	A	3494.09	snp	108	0	108	54955	U51	G	A	38054	snp	90	4	85
ILL + ONT	55011	U51	envelope protein UL78	type 3 membrane protein; 7 transmembrane domains; similar to GPCRs; putative chemokine receptor; possibly involved in intracellular signalling	G	T	3156.19	snp	107	6	101	55011	U51	G	T	47.01	snp	88	1	84
ILL + ONT	55051	U51	envelope protein UL78	type 3 membrane protein; 7 transmembrane domains; similar to GPCRs; putative chemokine receptor; possibly involved in intracellular signalling	A	G	2730.4	snp	87	2	85	55051	U51	A	G	40428	snp	84	5	74
ILL + ONT	55055	U51	envelope protein UL78	type 3 membrane protein; 7 transmembrane domains; similar to GPCRs; putative chemokine receptor; possibly involved in intracellular signalling	TTTGTTGTTA	TTCGTTC	2390.81	complex	77	2	75	55055	U51	TTTG	T	57872	complex	83	71	71
												55060	U51	T	C	33822	snp	86	9	68
												55064	U51	A	C	39228	snp	85	4	74
ILL + ONT	55080	U51	envelope protein UL78	type 3 membrane protein; 7 transmembrane domains; similar to GPCRs; putative chemokine receptor; possibly involved in intracellular signalling	C	A	2602.83	snp	83	2	81	55080	U51	C	A	43.59	snp	84	4	79
ILL + ONT	55094	U51	envelope protein UL78	type 3 membrane protein; 7 transmembrane domains; similar to GPCRs; putative chemokine receptor; possibly involved in intracellular signalling	T	C	2446.83	snp	78	2	76	55094	U51	T	C	32.45	snp	85	18	60
ILL + ONT	55108	U51	envelope protein UL78	type 3 membrane protein; 7 transmembrane domains; similar to GPCRs; putative chemokine receptor; possibly involved in intracellular signalling	C	T	2361.46	snp	71	0	71	55108	U51	C	T	29276	snp	85	2	73
ILL + ONT	55147	U51	envelope protein UL78	type 3 membrane protein; 7 transmembrane domains; similar to GPCRs; putative chemokine receptor; possibly involved in intracellular signalling	A	G	1982.89	snp	64	0	64	55147	U51	A	G	38951	snp	82	3	74
ILL + ONT	55174	U51	envelope protein UL78	type 3 membrane protein; 7 transmembrane domains; similar to GPCRs; putative chemokine receptor; possibly involved in intracellular signalling	A	C	1998.27	snp	62	0	62	55174	U51	A	C	45121	snp	82	1	80
ILL + ONT	55180	U51	envelope protein UL78	type 3 membrane protein; 7 transmembrane domains; similar to GPCRs; putative chemokine receptor; possibly involved in intracellular signalling	T	C	1860.04	snp	59	1	58	55180	U51	T	C	38525	snp	84	1	81
ILL + ONT	55210	U51	envelope protein UL78	type 3 membrane protein; 7 transmembrane domains; similar to GPCRs; putative chemokine receptor; possibly involved in intracellular signalling	A	G	1942.01	snp	61	0	61	55210	U51	A	G	32675	snp	87	6	75
ILL + ONT	55225	U51	envelope protein UL78	type 3 membrane protein; 7 transmembrane domains; similar to GPCRs; putative chemokine receptor; possibly involved in intracellular signalling	C	A	2130.26	snp	66	0	66	55225	U51	C	A	50372	snp	86	0	81
ILL + ONT	55231	U51	envelope protein UL78	type 3 membrane protein; 7 transmembrane domains; similar to GPCRs; putative chemokine receptor; possibly involved in intracellular signalling	CTTG	TTTA	2115.96	complex	65	0	65	55231	U51	C	T	35099	snp	86	7	78
												55234	U51	G	A	43.13	snp	86	1	82
ILL + ONT	55265	U51	envelope protein UL78	type 3 membrane protein; 7 transmembrane domains; similar to GPCRs; putative chemokine receptor; possibly involved in intracellular signalling	GCC	ACA	2474.16	complex	76	0	76	55265	U51	G	A	2023-11-30	snp	85	1	75
												55267	U51	C	A	42238	snp	85	4	78
ILL + ONT	55309	U51	envelope protein UL78	type 3 membrane protein; 7 transmembrane domains; similar to GPCRs; putative chemokine receptor; possibly involved in intracellular signalling	C	T	2602.56	snp	78	0	78	55309	U51	C	T	34121	snp	89	5	72
ILL + ONT	55324	U51	envelope protein UL78	type 3 membrane protein; 7 transmembrane domains; similar to GPCRs; putative chemokine receptor; possibly involved in intracellular signalling	C	T	2541.83	snp	78	0	78	55324	U51	C	T	26648	snp	91	11	73
ILL + ONT	55345	U51	envelope protein UL78	type 3 membrane protein; 7 transmembrane domains; similar to GPCRs; putative chemokine receptor; possibly involved in intracellular signalling	G	T	3050.15	snp	94	0	94	55345	U51	G	T	46359	snp	86	0	72
ILL + ONT	55351	U51	envelope protein UL78	type 3 membrane protein; 7 transmembrane domains; similar to GPCRs; putative chemokine receptor; possibly involved in intracellular signalling	C	T	2780.34	snp	85	0	85	55351	U51	C	T	34695	snp	86	6	76
ILL + ONT	55356	U51	envelope protein UL78	type 3 membrane protein; 7 transmembrane domains; similar to GPCRs; putative chemokine receptor; possibly involved in intracellular signalling	C	A	2724.42	snp	83	0	83	55356	U51	C	A	44422	snp	86	2	78
ILL + ONT	55366	U51	envelope protein UL78	type 3 membrane protein; 7 transmembrane domains; similar to GPCRs; putative chemokine receptor; possibly involved in intracellular signalling	A	C	2527.78	snp	77	0	77	55366	U51	A	C	36166	snp	85	6	74
ILL + ONT	55417	U51	envelope protein UL78	type 3 membrane protein; 7 transmembrane domains; similar to GPCRs; putative chemokine receptor; possibly involved in intracellular signalling	C	T	2645.09	snp	82	0	82	55417	U51	C	T	34914	snp	79	5	73
ILL + ONT	55429	U51	envelope protein UL78	type 3 membrane protein; 7 transmembrane domains; similar to GPCRs; putative chemokine receptor; possibly involved in intracellular signalling	T	G	2855.73	snp	87	0	87	55429	U51	T	G	43088	snp	80	2	74
ILL + ONT	55444	U51	envelope protein UL78	type 3 membrane protein; 7 transmembrane domains; similar to GPCRs; putative chemokine receptor; possibly involved in intracellular signalling	T	C	3074.85	snp	93	0	93	55444	U51	T	C	45154	snp	77	2	73
ILL + ONT	55453	U51	envelope protein UL78	type 3 membrane protein; 7 transmembrane domains; similar to GPCRs; putative chemokine receptor; possibly involved in intracellular signalling	G	A	3046.88	snp	93	0	92	55453	U51	G	A	51243	snp	77	1	74
ILL + ONT	55498	U51	envelope protein UL78	type 3 membrane protein; 7 transmembrane domains; similar to GPCRs; putative chemokine receptor; possibly involved in intracellular signalling	AACC	GACA	2741.45	complex	83	0	83	55498	U51	A	G	46015	snp	77	0	76
												55501	U51	C	A	49599	snp	77	0	75
ILL + ONT	55519	U51	envelope protein UL78	type 3 membrane protein; 7 transmembrane domains; similar to GPCRs; putative chemokine receptor; possibly involved in intracellular signalling	A	G	2781.69	snp	100	8	92	55519	U51	A	G	42361	snp	77	1	70
ILL + ONT	55528	U51	envelope protein UL78	type 3 membrane protein; 7 transmembrane domains; similar to GPCRs; putative chemokine receptor; possibly involved in intracellular signalling	C	G	2794.8	snp	92	4	88	55528	U51	C	G	34592	snp	78	5	68
ILL + ONT	55552	U51	envelope protein UL78	type 3 membrane protein; 7 transmembrane domains; similar to GPCRs; putative chemokine receptor; possibly involved in intracellular signalling	G	A	3348.62	snp	101	0	101	55552	U51	G	A	39125	snp	81	5	67
ILL + ONT	55561	U51	envelope protein UL78	type 3 membrane protein; 7 transmembrane domains; similar to GPCRs; putative chemokine receptor; possibly involved in intracellular signalling	A	G	3448.23	snp	106	0	106	55561	U51	A	G	41945	snp	81	3	75
ILL + ONT	55570	U51	envelope protein UL78	type 3 membrane protein; 7 transmembrane domains; similar to GPCRs; putative chemokine receptor; possibly involved in intracellular signalling	T	C	3186.5	snp	98	0	98	55570	U51	T	C	37399	snp	82	2	73
ILL + ONT	55591	U51	envelope protein UL78	type 3 membrane protein; 7 transmembrane domains; similar to GPCRs; putative chemokine receptor; possibly involved in intracellular signalling	G	A	3289.84	snp	102	2	1	55591	U51	G	A	40639	snp	82	3	76
ILL + ONT	55636	U51	envelope protein UL78	type 3 membrane protein; 7 transmembrane domains; similar to GPCRs; putative chemokine receptor; possibly involved in intracellular signalling	G	A	3144.81	snp	95	0	95	55636	U51	G	A	40249	snp	88	4	80
ILL + ONT	55657	U51	envelope protein UL78	type 3 membrane protein; 7 transmembrane domains; similar to GPCRs; putative chemokine receptor; possibly involved in intracellular signalling	A	G	3150.44	snp	96	0	96	55657	U51	A	G	26213	snp	91	8	77
ILL + ONT	55665	U51	envelope protein UL78	type 3 membrane protein; 7 transmembrane domains; similar to GPCRs; putative chemokine receptor; possibly involved in intracellular signalling	C	T	3083.83	snp	94	0	94	55665	U51	C	T	24408	snp	88	2	78
ILL + ONT	55693	U51	envelope protein UL78	type 3 membrane protein; 7 transmembrane domains; similar to GPCRs; putative chemokine receptor; possibly involved in intracellular signalling	T	C	2259.33	snp	72	0	72	55693	U51	T	C	35.53	snp	88	14	71
ILL + ONT	55705	U51	envelope protein UL78	type 3 membrane protein; 7 transmembrane domains; similar to GPCRs; putative chemokine receptor; possibly involved in intracellular signalling	TGCA	CGCG	1687.58	complex	53	0	52	55705	U51	T	C	42035	snp	86	4	77
												55708	U51	A	G	36516	snp	86	2	80
ILL + ONT	55717	U51	envelope protein UL78	type 3 membrane protein; 7 transmembrane domains; similar to GPCRs; putative chemokine receptor; possibly involved in intracellular signalling	A	G	1905.8	snp	58	0	58	55717	U51	A	G	30844	snp	89	7	79
ILL + ONT	55735	U51	envelope protein UL78	type 3 membrane protein; 7 transmembrane domains; similar to GPCRs; putative chemokine receptor; possibly involved in intracellular signalling	C	T	1901.77	snp	59	0	59	55735	U51	C	T	39096	snp	88	1	84
ILL + ONT	55770	U51	envelope protein UL78	type 3 membrane protein; 7 transmembrane domains; similar to GPCRs; putative chemokine receptor; possibly involved in intracellular signalling	C	T	2145	snp	65	0	65	55770	U51	C	T	30291	snp	89	3	80
ILL + ONT	55794	U51	envelope protein UL78	type 3 membrane protein; 7 transmembrane domains; similar to GPCRs; putative chemokine receptor; possibly involved in intracellular signalling	T	C	2373.4	snp	72	0	72	55794	U51	T	C	31573	snp	86	8	70
ILL + ONT	55811	U51	envelope protein UL78	type 3 membrane protein; 7 transmembrane domains; similar to GPCRs; putative chemokine receptor; possibly involved in intracellular signalling	G	T	2407.5	snp	73	0	73	55811	U51	G	T	39316	snp	89	1	80
ILL + ONT	56104	U50	DNA packaging tegument protein UL25	located on capsid near vertices; possibly stabilizes the capsid and retains the genome; involved in DNA encapsidation	G	A	3590.36	snp	113	0	112	56104	U50	G	A	43909	snp	89	3	85
ILL + ONT	56146	U50	DNA packaging tegument protein UL25	located on capsid near vertices; possibly stabilizes the capsid and retains the genome; involved in DNA encapsidation	C	T	4262.1	snp	132	0	132	56146	U50	C	T	37962	snp	91	5	84
ILL + ONT	56284	U50	DNA packaging tegument protein UL25	located on capsid near vertices; possibly stabilizes the capsid and retains the genome; involved in DNA encapsidation	G	T	2708.72	snp	82	0	82	56284	U50	G	T	27091	snp	88	6	76
ILL + ONT	57248	U50	DNA packaging tegument protein UL25	located on capsid near vertices; possibly stabilizes the capsid and retains the genome; involved in DNA encapsidation	AG	GT	4379.32	complex	133	0	133	57248	U50	AG	GT	65436	complex	54	2	47
ILL + ONT	57284	U50	DNA packaging tegument protein UL25	located on capsid near vertices; possibly stabilizes the capsid and retains the genome; involved in DNA encapsidation	G	C	4775.66	snp	144	0	144	57284	U50	G	C	44052	snp	56	1	52
ILL + ONT	57307	U50	DNA packaging tegument protein UL25	located on capsid near vertices; possibly stabilizes the capsid and retains the genome; involved in DNA encapsidation	G	A	4725.01	snp	146	0	146	57307	U50	G	A	36709	snp	59	3	51
ILL + ONT	57322	U50	DNA packaging tegument protein UL25	located on capsid near vertices; possibly stabilizes the capsid and retains the genome; involved in DNA encapsidation	G	A	4440.93	snp	138	0	138	57322	U50	G	A	45435	snp	56	0	52
ILL + ONT	57427	U50	DNA packaging tegument protein UL25	located on capsid near vertices; possibly stabilizes the capsid and retains the genome; involved in DNA encapsidation	G	A	5054.56	snp	155	0	155	57427	U50	G	A	49943	snp	55	0	53
ILL + ONT	57674	U49	nuclear protein UL24	0	T	C	4638.11	snp	143	0	142	57674	U49	T	C	44524	snp	60	3	52
ILL + ONT	57722	U49	nuclear protein UL24	0	T	C	3816.09	snp	117	0	117	57722	U49	T	C	50316	snp	61	1	59
ILL + ONT	57737	U49	nuclear protein UL24	0	TAG	CAA	3499.5	complex	107	0	107	57737	U49	T	C	52335	snp	61	1	57
												57739	U49	G	A	45715	snp	61	3	56
ILL + ONT	57758	U49	nuclear protein UL24	0	CAACAGGAAT	AAGTAAAAAC	2511.24	complex	77	0	77	57758	U49	C	A	14645	snp	61	0	28
												57760	U49	AC	GT	27357	complex	67	27	32
												57763	U49	GG	AA	57237	complex	62	4	38
												57767	U49	T	C	36.7	snp	61	2	48
ILL + ONT	57773	U49	nuclear protein UL24	0	G	A	3581.47	snp	113	0	113	57773	U49	G	A	35417	snp	62	1	56
ILL + ONT	57803	U49	nuclear protein UL24	0	A	G	3742.17	snp	130	8	122	57803	U49	A	G	35145	snp	63	2	55
ILL + ONT	57824	U49	nuclear protein UL24	0	G	A	3995.21	snp	123	0	123	57824	U49	G	A	31173	snp	63	1	54
ILL + ONT	57829	U49	nuclear protein UL24	0	TAACC	GAACT	3766	complex	117	0	116	57829	U49	T	G	36.34	snp	61	1	56
												57833	U49	C	T	39968	snp	61	4	54
ILL + ONT	57845	U49	nuclear protein UL24	0	C	T	3834.36	snp	118	0	118	57845	U49	C	T	36653	snp	64	4	57
ILL + ONT	57860	U49	nuclear protein UL24	0	TTGT	CTGC	3630.63	complex	115	2	113	57860	U49	T	C	36.16	snp	61	1	58
												57863	U49	T	C	38257	snp	61	2	57
ILL + ONT	57872	U49	nuclear protein UL24	0	ATCTCTCC	GTCTTTCT	3175.66	complex	98	0	98	57872	U49	A	G	37638	snp	61	3	58
												57876	U49	C	T	26086	snp	58	3	38
												57879	U49	C	T	32417	snp	58	13	39
ILL + ONT	57884	U49	nuclear protein UL24	0	C	T	3320.11	snp	102	0	102	57884	U49	C	T	32333	snp	58	3	38
ILL + ONT	57893	U49	nuclear protein UL24	0	CT	AA	3309.2	complex	103	0	102	57893	U49	CT	AA	78042	complex	57	2	49
ILL + ONT	57902	U49	nuclear protein UL24	0	C	A	3582.08	snp	112	0	111	57902	U49	C	A	43004	snp	59	3	54
ILL + ONT	57947	U49	nuclear protein UL24	0	AAT	GAC	3522.35	complex	109	0	109	57947	U49	A	G	47334	snp	60	1	59
												57949	U49	T	C	47714	snp	60	0	59
ILL + ONT	57956	U49	nuclear protein UL24	0	A	G	3591.68	snp	112	0	112	57956	U49	A	G	36321	snp	63	1	60
ILL + ONT	57998	U49	nuclear protein UL24	0	T	C	3120.04	snp	103	4	99	57998	U49	T	C	41299	snp	61	2	54
ILL + ONT	58004	U49	nuclear protein UL24	0	G	A	3013.59	snp	91	0	91	58004	U49	G	A	44583	snp	61	2	55
ILL + ONT	58010	U49	nuclear protein UL24	0	GGTG	TGTA	2847.63	complex	88	0	88	58010	U49	G	T	42153	snp	61	1	60
												58013	U49	G	A	40829	snp	63	3	58
ILL + ONT	58022	U49	nuclear protein UL24	0	TGTATTTTT	CGTGTTTCG	2093.23	complex	65	0	65	58022	U49	T	C	38.06	snp	61	1	58
												58025	U49	A	G	38005	snp	61	0	55
												58029	U49	TT	CG	65903	complex	66	18	40
ILL + ONT	58043	U49	nuclear protein UL24	0	G	T	2473.72	snp	86	6	8	58043	U49	G	T	42553	snp	61	1	55
ILL + ONT	58082	U49	nuclear protein UL24	0	CCGT	GCGC	2573.35	complex	79	0	79	58082	U49	C	G	42461	snp	61	1	53
												58085	U49	T	C	33745	snp	61	4	55
ILL + ONT	58106	U49	nuclear protein UL24	0	TAG	CAA	2642.8	complex	82	0	82	58106	U49	T	C	42516	snp	60	4	55
												58108	U49	G	A	45171	snp	60	0	56
ILL + ONT	58124	U49	nuclear protein UL24	0	G	C	3128.25	snp	97	0	97	58124	U49	G	C	43578	snp	60	0	55
ILL + ONT	58148	U49	nuclear protein UL24	0	C	A	3134.38	snp	101	0	101	58148	U49	C	A	41384	snp	61	1	56
ONT	58175	EE7	thymidine kinase	EC_number 2.7.1.21; involved in nucleotide metabolism	C	T	48303	snp	57	1	56
ONT	58178	EE7	thymidine kinase	EC_number 2.7.1.21; involved in nucleotide metabolism	A	T	32638	snp	57	3	52
ONT	58187	EE7	thymidine kinase	EC_number 2.7.1.21; involved in nucleotide metabolism	A	T	43638	snp	54	2	50
ONT	58190	EE7	thymidine kinase	EC_number 2.7.1.21; involved in nucleotide metabolism	G	T	30021	snp	54	0	49
ONT	58193	EE7	thymidine kinase	EC_number 2.7.1.21; involved in nucleotide metabolism	C	A	45435	snp	54	0	52
ONT	58196	EE7	thymidine kinase	EC_number 2.7.1.21; involved in nucleotide metabolism	C	A	40294	snp	54	0	50
ONT	58210	EE7	thymidine kinase	EC_number 2.7.1.21; involved in nucleotide metabolism	G	A	34568	snp	55	4	48
ONT	58214	EE7	thymidine kinase	EC_number 2.7.1.21; involved in nucleotide metabolism	G	A	44875	snp	53	0	52
ONT	58223	EE7	thymidine kinase	EC_number 2.7.1.21; involved in nucleotide metabolism	GG	TA	84995	complex	53	1	50
ONT	58231	EE7	thymidine kinase	EC_number 2.7.1.21; involved in nucleotide metabolism	AT	GC	85101	complex	52	4	45
ONT	58244	EE7	thymidine kinase	EC_number 2.7.1.21; involved in nucleotide metabolism	C	T	36.7	snp	51	1	49
ONT	58255	EE7	thymidine kinase	EC_number 2.7.1.21; involved in nucleotide metabolism	T	A	27568	snp	51	0	42
ONT	58258	EE7	thymidine kinase	EC_number 2.7.1.21; involved in nucleotide metabolism	A	C	35207	snp	51	3	45
ONT	58263	EE7	thymidine kinase	EC_number 2.7.1.21; involved in nucleotide metabolism	T	G	35245	snp	51	2	47
ONT	58266	EE7	thymidine kinase	EC_number 2.7.1.21; involved in nucleotide metabolism	A	C	38641	snp	51	0	47
ONT	58268	EE7	thymidine kinase	EC_number 2.7.1.21; involved in nucleotide metabolism	A	G	43999	snp	51	2	48
ONT	58271	EE7	thymidine kinase	EC_number 2.7.1.21; involved in nucleotide metabolism	A	G	38525	snp	51	1	49
ONT	58277	EE7	thymidine kinase	EC_number 2.7.1.21; involved in nucleotide metabolism	T	C	47966	snp	52	1	49
ONT	58283	EE7	thymidine kinase	EC_number 2.7.1.21; involved in nucleotide metabolism	T	C	40651	snp	52	2	46
ONT	58286	EE7	thymidine kinase	EC_number 2.7.1.21; involved in nucleotide metabolism	G	A	30878	snp	53	4	45
ONT	58294	EE7	thymidine kinase	EC_number 2.7.1.21; involved in nucleotide metabolism	GTA	CGG	103051	complex	52	8	43
ONT	58298	EE7	thymidine kinase	EC_number 2.7.1.21; involved in nucleotide metabolism	A	G	40651	snp	52	3	46
ONT	58307	EE7	thymidine kinase	EC_number 2.7.1.21; involved in nucleotide metabolism	AC	TG	65765	complex	50	4	39
ONT	58311	EE7	thymidine kinase	EC_number 2.7.1.21; involved in nucleotide metabolism	T	A	36452	snp	49	4	44
ONT	58313	EE7	thymidine kinase	EC_number 2.7.1.21; involved in nucleotide metabolism	T	C	31748	snp	49	2	43
ONT	58316	EE7	thymidine kinase	EC_number 2.7.1.21; involved in nucleotide metabolism	CT	TA	55088	complex	50	12	37
ONT	58319	EE7	thymidine kinase	EC_number 2.7.1.21; involved in nucleotide metabolism	G	A	31763	snp	51	3	39
ONT	58322	EE7	thymidine kinase	EC_number 2.7.1.21; involved in nucleotide metabolism	T	C	26838	snp	49	10	38
ONT	58327	EE7	thymidine kinase	EC_number 2.7.1.21; involved in nucleotide metabolism	A	G	27978	snp	56	7	45
ONT	58334	EE7	thymidine kinase	EC_number 2.7.1.21; involved in nucleotide metabolism	G	A	24867	snp	56	5	49
ONT	58338	EE7	thymidine kinase	EC_number 2.7.1.21; involved in nucleotide metabolism	A	C	27219	snp	56	7	47
ONT	58340	EE7	thymidine kinase	EC_number 2.7.1.21; involved in nucleotide metabolism	A	G	37998	snp	55	2	49
ILL + ONT	58349	EE7	thymidine kinase	EC_number 2.7.1.21; involved in nucleotide metabolism	G	C	3660.94	snp	124	0	124	58349	EE7	G	C	41484	snp	55	0	53
ILL + ONT	58364	EE7	thymidine kinase	EC_number 2.7.1.21; involved in nucleotide metabolism	ATGTC	TTGTG	3871.17	complex	130	0	13	58364	EE7	A	T	36738	snp	56	2	50
												58368	EE7	C	G	44988	snp	56	0	54
ILL + ONT	58421	EE7	thymidine kinase	EC_number 2.7.1.21; involved in nucleotide metabolism	ACATACCGCCTAC	GTACACTGCTTAT	2772.55	complex	89	0	89	58421	EE7	AC	GT	60172	complex	57	7	49
												58424	EE7	T	C	39172	snp	57	2	50
												58427	EE7	C	T	31668	snp	58	4	52
												58430	EE7	C	T	41299	snp	59	3	52
												58433	EE7	C	T	39762	snp	58	1	55
ILL + ONT	58448	EE7	thymidine kinase	EC_number 2.7.1.21; involved in nucleotide metabolism	TT	CC	2538.25	complex	85	0	85	58448	EE7	TT	CC	94544	complex	57	0	57
ILL + ONT	58463	EE7	thymidine kinase	EC_number 2.7.1.21; involved in nucleotide metabolism	C	T	2510.52	snp	84	0	84	58463	EE7	C	T	32.67	snp	57	0	42
ILL + ONT	58469	EE7	thymidine kinase	EC_number 2.7.1.21; involved in nucleotide metabolism	GG	AC	1969.98	complex	68	0	67	58469	EE7	GG	AC	84596	complex	56	0	51
ONT	58481	EE7	thymidine kinase	EC_number 2.7.1.21; involved in nucleotide metabolism	G	A	45171	snp	57	1	50
ONT	58486	EE7	thymidine kinase	EC_number 2.7.1.21; involved in nucleotide metabolism	CC	GT	80.62	complex	56	0	49
ONT	58493	EE7	thymidine kinase	EC_number 2.7.1.21; involved in nucleotide metabolism	C	T	21504	snp	56	5	47
ONT	58497	EE7	thymidine kinase	EC_number 2.7.1.21; involved in nucleotide metabolism	G	A	43405	snp	57	2	53
ONT	58499	EE7	thymidine kinase	EC_number 2.7.1.21; involved in nucleotide metabolism	C	A	45913	snp	56	0	54
ONT	58516	EE7	thymidine kinase	EC_number 2.7.1.21; involved in nucleotide metabolism	C	A	49237	snp	56	0	55
ONT	58520	EE7	thymidine kinase	EC_number 2.7.1.21; involved in nucleotide metabolism	A	T	46449	snp	57	1	55
ONT	58523	EE7	thymidine kinase	EC_number 2.7.1.21; involved in nucleotide metabolism	A	G	44.24	snp	56	3	53
ONT	58527	EE7	thymidine kinase	EC_number 2.7.1.21; involved in nucleotide metabolism	AG	TT	81444	complex	56	1	45
ONT	58535	EE7	thymidine kinase	EC_number 2.7.1.21; involved in nucleotide metabolism	A	G	32292	snp	57	3	49
ONT	58543	EE7	thymidine kinase	EC_number 2.7.1.21; involved in nucleotide metabolism	G	A	40.7	snp	55	0	52
ONT	58547	EE7	thymidine kinase	EC_number 2.7.1.21; involved in nucleotide metabolism	G	A	25254	snp	55	2	47
ONT	58560	EE7	thymidine kinase	EC_number 2.7.1.21; involved in nucleotide metabolism	G	A	40.88	snp	52	1	49
ONT	58568	EE7	thymidine kinase	EC_number 2.7.1.21; involved in nucleotide metabolism	C	T	45381	snp	49	1	47
ONT	58571	EE7	thymidine kinase	EC_number 2.7.1.21; involved in nucleotide metabolism	G	A	49743	snp	49	1	48
ONT	58577	EE7	thymidine kinase	EC_number 2.7.1.21; involved in nucleotide metabolism	G	A	30457	snp	48	0	41
ONT	58580	EE7	thymidine kinase	EC_number 2.7.1.21; involved in nucleotide metabolism	A	G	41441	snp	49	2	45
ONT	58586	EE7	thymidine kinase	EC_number 2.7.1.21; involved in nucleotide metabolism	T	C	36507	snp	47	5	41
ONT	58590	EE7	thymidine kinase	EC_number 2.7.1.21; involved in nucleotide metabolism	ACT	GTA	43607	complex	47	28	18
ONT	58597	EE7	thymidine kinase	EC_number 2.7.1.21; involved in nucleotide metabolism	C	A	26.96	snp	47	3	27
ONT	58604	EE7	thymidine kinase	EC_number 2.7.1.21; involved in nucleotide metabolism	G	A	42424	snp	45	1	42
ONT	58607	EE7	thymidine kinase	EC_number 2.7.1.21; involved in nucleotide metabolism	C	T	37442	snp	45	2	43
ONT	58619	EE7	thymidine kinase	EC_number 2.7.1.21; involved in nucleotide metabolism	C	T	33242	snp	45	3	42
ONT	58622	EE7	thymidine kinase	EC_number 2.7.1.21; involved in nucleotide metabolism	T	C	26.15	snp	45	4	40
ONT	58625	EE7	thymidine kinase	EC_number 2.7.1.21; involved in nucleotide metabolism	G	A	50486	snp	45	0	44
ONT	58637	EE7	thymidine kinase	EC_number 2.7.1.21; involved in nucleotide metabolism	A	G	37597	snp	45	1	44
ONT	58643	EE7	thymidine kinase	EC_number 2.7.1.21; involved in nucleotide metabolism	C	A	45563	snp	44	1	42
ONT	58646	EE7	thymidine kinase	EC_number 2.7.1.21; involved in nucleotide metabolism	T	C	41633	snp	44	0	42
ONT	58649	EE7	thymidine kinase	EC_number 2.7.1.21; involved in nucleotide metabolism	G	A	42027	snp	44	0	43
ONT	58654	EE7	thymidine kinase	EC_number 2.7.1.21; involved in nucleotide metabolism	T	C	37194	snp	43	1	39
ONT	58661	EE7	thymidine kinase	EC_number 2.7.1.21; involved in nucleotide metabolism	A	T	45892	snp	42	1	39
ONT	58664	EE7	thymidine kinase	EC_number 2.7.1.21; involved in nucleotide metabolism	G	A	35359	snp	42	2	37
ONT	58670	EE7	thymidine kinase	EC_number 2.7.1.21; involved in nucleotide metabolism	C	A	30179	snp	45	6	36
ONT	58673	EE7	thymidine kinase	EC_number 2.7.1.21; involved in nucleotide metabolism	A	G	36872	snp	44	3	38
ONT	58676	EE7	thymidine kinase	EC_number 2.7.1.21; involved in nucleotide metabolism	T	C	39087	snp	42	3	39
ONT	58691	EE7	thymidine kinase	EC_number 2.7.1.21; involved in nucleotide metabolism	C	T	33767	snp	42	0	34
ONT	58698	EE7	thymidine kinase	EC_number 2.7.1.21; involved in nucleotide metabolism	GG	AA	87175	complex	41	0	39
ONT	58703	EE7	thymidine kinase	EC_number 2.7.1.21; involved in nucleotide metabolism	G	A	30517	snp	41	2	36
ONT	58706	EE7	thymidine kinase	EC_number 2.7.1.21; involved in nucleotide metabolism	C	T	42178	snp	42	2	37
ONT	58709	EE7	thymidine kinase	EC_number 2.7.1.21; involved in nucleotide metabolism	C	A	38988	snp	41	0	35
ONT	58718	EE7	thymidine kinase	EC_number 2.7.1.21; involved in nucleotide metabolism	G	A	44365	snp	41	1	40
ONT	58722	EE7	thymidine kinase	EC_number 2.7.1.21; involved in nucleotide metabolism	TTTT	CACA	171.29	complex	41	1	36
ONT	58727	EE7	thymidine kinase	EC_number 2.7.1.21; involved in nucleotide metabolism	C	T	35186	snp	41	2	37
ONT	58731	EE7	thymidine kinase	EC_number 2.7.1.21; involved in nucleotide metabolism	A	C	28807	snp	41	4	36
ONT	58733	EE7	thymidine kinase	EC_number 2.7.1.21; involved in nucleotide metabolism	G	A	34024	snp	42	3	38
ONT	58737	EE7	thymidine kinase	EC_number 2.7.1.21; involved in nucleotide metabolism	G	T	39963	snp	41	1	39
ONT	58739	EE7	thymidine kinase	EC_number 2.7.1.21; involved in nucleotide metabolism	A	T	43961	snp	41	0	36
ONT	58745	EE7	thymidine kinase	EC_number 2.7.1.21; involved in nucleotide metabolism	C	A	47745	snp	41	0	41
ONT	58748	EE7	thymidine kinase	EC_number 2.7.1.21; involved in nucleotide metabolism	G	A	32364	snp	41	0	36
ONT	58751	EE7	thymidine kinase	EC_number 2.7.1.21; involved in nucleotide metabolism	A	T	34198	snp	42	3	36
ONT	58754	EE7	thymidine kinase	EC_number 2.7.1.21; involved in nucleotide metabolism	C	T	43077	snp	41	0	39
ONT	58757	EE7	thymidine kinase	EC_number 2.7.1.21; involved in nucleotide metabolism	A	G	50372	snp	41	0	41
ILL + ONT	58770	EE7	thymidine kinase	EC_number 2.7.1.21; involved in nucleotide metabolism	TTAT	CTAC	1345.18	complex	49	2	47	58770	EE7	T	C	38834	snp	41	4	36
												58773	EE7	T	C	46205	snp	40	1	38
ILL + ONT	58778	EE7	thymidine kinase	EC_number 2.7.1.21; involved in nucleotide metabolism	GGGT	AGGA	1358.29	complex	48	0	46	58778	EE7	G	A	36632	snp	42	2	37
												58781	EE7	T	A	50152	snp	40	0	40
ILL + ONT	58787	EE7	thymidine kinase	EC_number 2.7.1.21; involved in nucleotide metabolism	G	C	1503.13	snp	51	0	51	58787	EE7	G	C	2023-01-23	snp	40	2	27
ILL + ONT	58799	EE7	thymidine kinase	EC_number 2.7.1.21; involved in nucleotide metabolism	G	A	1955.32	snp	65	0	65	58799	EE7	G	A	44781	snp	40	1	34
ILL + ONT	58809	EE7	thymidine kinase	EC_number 2.7.1.21; involved in nucleotide metabolism	AGACAT	CGATAC	1761.68	complex	81	12	67	58809	EE7	A	C	35358	snp	42	2	36
												58812	EE7	C	T	43462	snp	40	0	39
												58814	EE7	T	C	38124	snp	40	1	39
ILL + ONT	58829	EE7	thymidine kinase	EC_number 2.7.1.21; involved in nucleotide metabolism	A	G	2353.01	snp	78	4	74	58829	EE7	A	G	48409	snp	38	0	38
ILL + ONT	58835	EE7	thymidine kinase	EC_number 2.7.1.21; involved in nucleotide metabolism	AA	GG	2324.31	complex	78	4	74	58835	EE7	AA	GG	79733	complex	37	4	31
ILL + ONT	58865	EE7	thymidine kinase	EC_number 2.7.1.21; involved in nucleotide metabolism	C	T	2878.83	snp	90	0	9	58865	EE7	C	T	46162	snp	37	1	36
ILL + ONT	58871	EE7	thymidine kinase	EC_number 2.7.1.21; involved in nucleotide metabolism	C	T	2779.37	snp	90	0	9	58871	EE7	C	T	31883	snp	37	2	34
ILL + ONT	58877	EE7	thymidine kinase	EC_number 2.7.1.21; involved in nucleotide metabolism	T	C	2874.29	snp	94	0	94	58877	EE7	T	C	42.23	snp	37	2	35
ONT	58899	EE7	thymidine kinase	EC_number 2.7.1.21; involved in nucleotide metabolism	T	C	50486	snp	36	0	35
ONT	58901	EE7	thymidine kinase	EC_number 2.7.1.21; involved in nucleotide metabolism	T	G	32543	snp	36	0	33
ONT	58907	EE7	thymidine kinase	EC_number 2.7.1.21; involved in nucleotide metabolism	A	T	47.25	snp	35	0	35
ONT	58909	EE7	thymidine kinase	EC_number 2.7.1.21; involved in nucleotide metabolism	A	G	37834	snp	35	1	34
ONT	58913	EE7	thymidine kinase	EC_number 2.7.1.21; involved in nucleotide metabolism	G	A	50604	snp	35	0	35
ONT	58922	EE7	thymidine kinase	EC_number 2.7.1.21; involved in nucleotide metabolism	T	C	36065	snp	30	2	28
ONT	58925	EE7	thymidine kinase	EC_number 2.7.1.21; involved in nucleotide metabolism	C	T	47745	snp	29	0	29
ONT	58927	EE7	thymidine kinase	EC_number 2.7.1.21; involved in nucleotide metabolism	G	A	47714	snp	29	0	29
ONT	58930	EE7	thymidine kinase	EC_number 2.7.1.21; involved in nucleotide metabolism	A	C	37869	snp	29	1	28
ONT	58939	EE7	thymidine kinase	EC_number 2.7.1.21; involved in nucleotide metabolism	A	C	26.57	snp	29	2	24
ONT	58949	EE7	thymidine kinase	EC_number 2.7.1.21; involved in nucleotide metabolism	CA	TC	67.03	complex	29	2	26
ONT	58955	EE7	thymidine kinase	EC_number 2.7.1.21; involved in nucleotide metabolism	G	A	48984	snp	29	0	28
ONT	58959	EE7	thymidine kinase	EC_number 2.7.1.21; involved in nucleotide metabolism	C	G	29586	snp	30	2	26
ONT	58961	EE7	thymidine kinase	EC_number 2.7.1.21; involved in nucleotide metabolism	A	G	42093	snp	29	1	28
ONT	58964	EE7	thymidine kinase	EC_number 2.7.1.21; involved in nucleotide metabolism	A	T	42892	snp	29	0	27
ONT	58967	EE7	thymidine kinase	EC_number 2.7.1.21; involved in nucleotide metabolism	G	T	36455	snp	29	0	22
ONT	58970	EE7	thymidine kinase	EC_number 2.7.1.21; involved in nucleotide metabolism	T	C	35444	snp	30	4	25
ONT	58973	EE7	thymidine kinase	EC_number 2.7.1.21; involved in nucleotide metabolism	C	T	45793	snp	29	0	28
ONT	58976	EE7	thymidine kinase	EC_number 2.7.1.21; involved in nucleotide metabolism	A	T	44923	snp	29	0	29
ONT	58982	EE7	thymidine kinase	EC_number 2.7.1.21; involved in nucleotide metabolism	G	C	28422	snp	29	6	19
ONT	58985	EE7	thymidine kinase	EC_number 2.7.1.21; involved in nucleotide metabolism	A	T	32903	snp	29	1	22
ONT	58987	EE7	thymidine kinase	EC_number 2.7.1.21; involved in nucleotide metabolism	AC	GG	94375	complex	29	3	26
ONT	58993	EE7	thymidine kinase	EC_number 2.7.1.21; involved in nucleotide metabolism	AT	CA	90472	complex	29	1	28
ONT	59006	EE7	thymidine kinase	EC_number 2.7.1.21; involved in nucleotide metabolism	AT	CC	74939	complex	29	1	27
ONT	59009	EE7	thymidine kinase	EC_number 2.7.1.21; involved in nucleotide metabolism	G	T	23923	snp	32	3	23
ONT	59015	EE7	thymidine kinase	EC_number 2.7.1.21; involved in nucleotide metabolism	C	T	35966	snp	29	0	28
ONT	59018	EE7	thymidine kinase	EC_number 2.7.1.21; involved in nucleotide metabolism	G	A	33434	snp	29	0	26
ONT	59024	EE7	thymidine kinase	EC_number 2.7.1.21; involved in nucleotide metabolism	G	A	46636	snp	28	0	27
ONT	59027	EE7	thymidine kinase	EC_number 2.7.1.21; involved in nucleotide metabolism	A	T	19487	snp	28	4	24
ONT	59029	EE7	thymidine kinase	EC_number 2.7.1.21; involved in nucleotide metabolism	C	A	29163	snp	28	0	24
ONT	59031	EE7	thymidine kinase	EC_number 2.7.1.21; involved in nucleotide metabolism	C	T	45121	snp	28	0	28
ONT	59033	EE7	thymidine kinase	EC_number 2.7.1.21; involved in nucleotide metabolism	A	T	42609	snp	28	0	27
ONT	59045	EE7	thymidine kinase	EC_number 2.7.1.21; involved in nucleotide metabolism	AA	GC	77081	complex	28	1	25
ONT	59048	EE7	thymidine kinase	EC_number 2.7.1.21; involved in nucleotide metabolism	C	T	40848	snp	28	2	26
ONT	59055	EE7	thymidine kinase	EC_number 2.7.1.21; involved in nucleotide metabolism	T	C	49506	snp	28	0	28
ONT	59060	EE7	thymidine kinase	EC_number 2.7.1.21; involved in nucleotide metabolism	C	T	32306	snp	28	0	18
ONT	59069	EE7	thymidine kinase	EC_number 2.7.1.21; involved in nucleotide metabolism	A	C	41081	snp	28	1	27
ONT	59073	EE7	thymidine kinase	EC_number 2.7.1.21; involved in nucleotide metabolism	A	C	45526	snp	28	1	27
ONT	59087	EE7	thymidine kinase	EC_number 2.7.1.21; involved in nucleotide metabolism	A	C	40146	snp	28	2	26
ONT	59090	EE7	thymidine kinase	EC_number 2.7.1.21; involved in nucleotide metabolism	TT	CG	62977	complex	28	2	25
ONT	59102	EE7	thymidine kinase	EC_number 2.7.1.21; involved in nucleotide metabolism	A	C	28849	snp	25	2	19
ONT	59105	EE7	thymidine kinase	EC_number 2.7.1.21; involved in nucleotide metabolism	CG	AC	83096	complex	26	2	21
ONT	59111	EE7	thymidine kinase	EC_number 2.7.1.21; involved in nucleotide metabolism	T	C	31786	snp	25	4	21
ONT	59114	EE7	thymidine kinase	EC_number 2.7.1.21; involved in nucleotide metabolism	G	A	29545	snp	25	0	18
ONT	59117	EE7	thymidine kinase	EC_number 2.7.1.21; involved in nucleotide metabolism	G	A	48863	snp	25	0	24
ONT	59120	EE7	thymidine kinase	EC_number 2.7.1.21; involved in nucleotide metabolism	T	A	49599	snp	25	1	24
ONT	59129	EE7	thymidine kinase	EC_number 2.7.1.21; involved in nucleotide metabolism	G	T	48064	snp	15	0	15
ONT	59132	EE7	thymidine kinase	EC_number 2.7.1.21; involved in nucleotide metabolism	T	C	36895	snp	15	0	15
ONT	59135	EE7	thymidine kinase	EC_number 2.7.1.21; involved in nucleotide metabolism	T	G	29069	snp	15	1	14
ONT	59138	EE7	thymidine kinase	EC_number 2.7.1.21; involved in nucleotide metabolism	T	G	25054	snp	15	2	12
ONT	59140	EE7	thymidine kinase	EC_number 2.7.1.21; involved in nucleotide metabolism	GG	CA	101661	complex	13	0	13
ONT	59144	EE7	thymidine kinase	EC_number 2.7.1.21; involved in nucleotide metabolism	A	G	38748	snp	13	0	12
ONT	59147	EE7	thymidine kinase	EC_number 2.7.1.21; involved in nucleotide metabolism	T	C	34742	snp	13	2	11
ONT	59150	EE7	thymidine kinase	EC_number 2.7.1.21; involved in nucleotide metabolism	AG	GA	62446	complex	13	1	12
ONT	59153	EE7	thymidine kinase	EC_number 2.7.1.21; involved in nucleotide metabolism	C	T	46612	snp	13	0	13
ONT	59159	EE7	thymidine kinase	EC_number 2.7.1.21; involved in nucleotide metabolism	A	C	40918	snp	13	0	12
ONT	59162	EE7	thymidine kinase	EC_number 2.7.1.21; involved in nucleotide metabolism	A	C	34786	snp	14	1	12
ONT	59165	EE7	thymidine kinase	EC_number 2.7.1.21; involved in nucleotide metabolism	C	T	45206	snp	13	0	13
ONT	59168	EE7	thymidine kinase	EC_number 2.7.1.21; involved in nucleotide metabolism	A	T	50786	snp	13	0	13
ONT	59171	EE7	thymidine kinase	EC_number 2.7.1.21; involved in nucleotide metabolism	C	A	32452	snp	13	0	11
ONT	59174	EE7	thymidine kinase	EC_number 2.7.1.21; involved in nucleotide metabolism	A	G	27011	snp	13	2	6
ONT	59177	EE7	thymidine kinase	EC_number 2.7.1.21; involved in nucleotide metabolism	A	C	48445	snp	13	0	12
ONT	59180	EE7	thymidine kinase	EC_number 2.7.1.21; involved in nucleotide metabolism	G	A	38882	snp	13	1	12
ONT	59183	EE7	thymidine kinase	EC_number 2.7.1.21; involved in nucleotide metabolism	G	T	36197	snp	13	1	11
ONT	59186	EE7	thymidine kinase	EC_number 2.7.1.21; involved in nucleotide metabolism	T	C	31453	snp	14	2	11
ONT	59217	U48	envelope glycoprotein H	type 1 membrane protein; possible membrane fusogen; complexed with envelope glycoprotein L; involved in cell entry; involved in cell-to-cell spread	A	C	22945	snp	13	1	12
ONT	59223	U48	envelope glycoprotein H	type 1 membrane protein; possible membrane fusogen; complexed with envelope glycoprotein L; involved in cell entry; involved in cell-to-cell spread	GG	CT	48165	complex	13	0	11
ONT	59226	U48	envelope glycoprotein H	type 1 membrane protein; possible membrane fusogen; complexed with envelope glycoprotein L; involved in cell entry; involved in cell-to-cell spread	AA	GG	38296	complex	13	2	11
ONT	59260	U48	envelope glycoprotein H	type 1 membrane protein; possible membrane fusogen; complexed with envelope glycoprotein L; involved in cell entry; involved in cell-to-cell spread	C	T	49943	snp	13	0	13
ONT	59262	U48	envelope glycoprotein H	type 1 membrane protein; possible membrane fusogen; complexed with envelope glycoprotein L; involved in cell entry; involved in cell-to-cell spread	AT	TA	82266	complex	13	1	12
ONT	59267	U48	envelope glycoprotein H	type 1 membrane protein; possible membrane fusogen; complexed with envelope glycoprotein L; involved in cell entry; involved in cell-to-cell spread	G	A	41802	snp	13	0	13
ONT	59269	U48	envelope glycoprotein H	type 1 membrane protein; possible membrane fusogen; complexed with envelope glycoprotein L; involved in cell entry; involved in cell-to-cell spread	C	T	41094	snp	13	0	13
ONT	59276	U48	envelope glycoprotein H	type 1 membrane protein; possible membrane fusogen; complexed with envelope glycoprotein L; involved in cell entry; involved in cell-to-cell spread	G	A	38.85	snp	13	1	12
ONT	59278	U48	envelope glycoprotein H	type 1 membrane protein; possible membrane fusogen; complexed with envelope glycoprotein L; involved in cell entry; involved in cell-to-cell spread	T	A	39637	snp	13	1	12
ONT	59280	U48	envelope glycoprotein H	type 1 membrane protein; possible membrane fusogen; complexed with envelope glycoprotein L; involved in cell entry; involved in cell-to-cell spread	G	T	38.54	snp	13	1	12
ONT	59291	U48	envelope glycoprotein H	type 1 membrane protein; possible membrane fusogen; complexed with envelope glycoprotein L; involved in cell entry; involved in cell-to-cell spread	C	T	46636	snp	13	0	13
ONT	59294	U48	envelope glycoprotein H	type 1 membrane protein; possible membrane fusogen; complexed with envelope glycoprotein L; involved in cell entry; involved in cell-to-cell spread	TCC	GAA	143316	complex	13	0	12
ONT	59300	U48	envelope glycoprotein H	type 1 membrane protein; possible membrane fusogen; complexed with envelope glycoprotein L; involved in cell entry; involved in cell-to-cell spread	C	T	50486	snp	13	0	13
ONT	59302	U48	envelope glycoprotein H	type 1 membrane protein; possible membrane fusogen; complexed with envelope glycoprotein L; involved in cell entry; involved in cell-to-cell spread	G	A	43986	snp	13	0	12
ONT	59307	U48	envelope glycoprotein H	type 1 membrane protein; possible membrane fusogen; complexed with envelope glycoprotein L; involved in cell entry; involved in cell-to-cell spread	GT	AC	76.17	complex	13	2	10
ONT	59314	U48	envelope glycoprotein H	type 1 membrane protein; possible membrane fusogen; complexed with envelope glycoprotein L; involved in cell entry; involved in cell-to-cell spread	T	C	47684	snp	13	0	13
ONT	59322	U48	envelope glycoprotein H	type 1 membrane protein; possible membrane fusogen; complexed with envelope glycoprotein L; involved in cell entry; involved in cell-to-cell spread	G	A	48268	snp	13	0	13
ONT	59328	U48	envelope glycoprotein H	type 1 membrane protein; possible membrane fusogen; complexed with envelope glycoprotein L; involved in cell entry; involved in cell-to-cell spread	C	A	46292	snp	13	0	13
ONT	59333	U48	envelope glycoprotein H	type 1 membrane protein; possible membrane fusogen; complexed with envelope glycoprotein L; involved in cell entry; involved in cell-to-cell spread	T	C	34457	snp	13	0	12
ONT	59335	U48	envelope glycoprotein H	type 1 membrane protein; possible membrane fusogen; complexed with envelope glycoprotein L; involved in cell entry; involved in cell-to-cell spread	G	A	36.51	snp	13	1	11
ONT	59348	U48	envelope glycoprotein H	type 1 membrane protein; possible membrane fusogen; complexed with envelope glycoprotein L; involved in cell entry; involved in cell-to-cell spread	A	G	32154	snp	13	0	13
ONT	59354	U48	envelope glycoprotein H	type 1 membrane protein; possible membrane fusogen; complexed with envelope glycoprotein L; involved in cell entry; involved in cell-to-cell spread	T	C	47505	snp	13	0	13
ONT	59362	U48	envelope glycoprotein H	type 1 membrane protein; possible membrane fusogen; complexed with envelope glycoprotein L; involved in cell entry; involved in cell-to-cell spread	T	A	31358	snp	13	0	12
ONT	59369	U48	envelope glycoprotein H	type 1 membrane protein; possible membrane fusogen; complexed with envelope glycoprotein L; involved in cell entry; involved in cell-to-cell spread	C	G	37.44	snp	13	0	11
ONT	59371	U48	envelope glycoprotein H	type 1 membrane protein; possible membrane fusogen; complexed with envelope glycoprotein L; involved in cell entry; involved in cell-to-cell spread	C	T	30376	snp	13	2	11
ONT	59374	U48	envelope glycoprotein H	type 1 membrane protein; possible membrane fusogen; complexed with envelope glycoprotein L; involved in cell entry; involved in cell-to-cell spread	C	A	37506	snp	13	1	10
ONT	59377	U48	envelope glycoprotein H	type 1 membrane protein; possible membrane fusogen; complexed with envelope glycoprotein L; involved in cell entry; involved in cell-to-cell spread	C	T	36663	snp	13	1	12
ONT	59380	U48	envelope glycoprotein H	type 1 membrane protein; possible membrane fusogen; complexed with envelope glycoprotein L; involved in cell entry; involved in cell-to-cell spread	G	A	26742	snp	13	2	11
ONT	59389	U48	envelope glycoprotein H	type 1 membrane protein; possible membrane fusogen; complexed with envelope glycoprotein L; involved in cell entry; involved in cell-to-cell spread	A	C	31624	snp	13	0	11
ONT	59392	U48	envelope glycoprotein H	type 1 membrane protein; possible membrane fusogen; complexed with envelope glycoprotein L; involved in cell entry; involved in cell-to-cell spread	C	T	47278	snp	13	0	13
ONT	59395	U48	envelope glycoprotein H	type 1 membrane protein; possible membrane fusogen; complexed with envelope glycoprotein L; involved in cell entry; involved in cell-to-cell spread	T	G	36.98	snp	13	1	11
ONT	59404	U48	envelope glycoprotein H	type 1 membrane protein; possible membrane fusogen; complexed with envelope glycoprotein L; involved in cell entry; involved in cell-to-cell spread	A	T	32549	snp	13	2	11
ONT	59407	U48	envelope glycoprotein H	type 1 membrane protein; possible membrane fusogen; complexed with envelope glycoprotein L; involved in cell entry; involved in cell-to-cell spread	AACC	GTTA	106731	complex	14	1	9
ONT	59416	U48	envelope glycoprotein H	type 1 membrane protein; possible membrane fusogen; complexed with envelope glycoprotein L; involved in cell entry; involved in cell-to-cell spread	C	T	34704	snp	13	2	11
ONT	59419	U48	envelope glycoprotein H	type 1 membrane protein; possible membrane fusogen; complexed with envelope glycoprotein L; involved in cell entry; involved in cell-to-cell spread	A	T	26635	snp	13	2	10
ONT	59422	U48	envelope glycoprotein H	type 1 membrane protein; possible membrane fusogen; complexed with envelope glycoprotein L; involved in cell entry; involved in cell-to-cell spread	T	A	34.64	snp	14	2	11
ONT	59435	U48	envelope glycoprotein H	type 1 membrane protein; possible membrane fusogen; complexed with envelope glycoprotein L; involved in cell entry; involved in cell-to-cell spread	G	A	51603	snp	13	0	13
ONT	59441	U48	envelope glycoprotein H	type 1 membrane protein; possible membrane fusogen; complexed with envelope glycoprotein L; involved in cell entry; involved in cell-to-cell spread	GCT	AGA	135674	complex	13	0	13
ONT	59461	U48	envelope glycoprotein H	type 1 membrane protein; possible membrane fusogen; complexed with envelope glycoprotein L; involved in cell entry; involved in cell-to-cell spread	TA	CG	71071	complex	13	0	13
ONT	59464	U48	envelope glycoprotein H	type 1 membrane protein; possible membrane fusogen; complexed with envelope glycoprotein L; involved in cell entry; involved in cell-to-cell spread	T	G	43.59	snp	13	0	13
ONT	59468	U48	envelope glycoprotein H	type 1 membrane protein; possible membrane fusogen; complexed with envelope glycoprotein L; involved in cell entry; involved in cell-to-cell spread	T	C	44509	snp	13	0	13
ONT	59488	U48	envelope glycoprotein H	type 1 membrane protein; possible membrane fusogen; complexed with envelope glycoprotein L; involved in cell entry; involved in cell-to-cell spread	GA	AG	55327	complex	13	3	9
ONT	59491	U48	envelope glycoprotein H	type 1 membrane protein; possible membrane fusogen; complexed with envelope glycoprotein L; involved in cell entry; involved in cell-to-cell spread	TTCT	AAAA	192157	complex	13	0	11
ONT	59501	U48	envelope glycoprotein H	type 1 membrane protein; possible membrane fusogen; complexed with envelope glycoprotein L; involved in cell entry; involved in cell-to-cell spread	A	G	30327	snp	13	2	11
ONT	59504	U48	envelope glycoprotein H	type 1 membrane protein; possible membrane fusogen; complexed with envelope glycoprotein L; involved in cell entry; involved in cell-to-cell spread	G	A	32.15	snp	13	2	11
ONT	59509	U48	envelope glycoprotein H	type 1 membrane protein; possible membrane fusogen; complexed with envelope glycoprotein L; involved in cell entry; involved in cell-to-cell spread	C	T	31.84	snp	14	1	11
ONT	59513	U48	envelope glycoprotein H	type 1 membrane protein; possible membrane fusogen; complexed with envelope glycoprotein L; involved in cell entry; involved in cell-to-cell spread	A	T	51833	snp	13	0	13
ONT	59517	U48	envelope glycoprotein H	type 1 membrane protein; possible membrane fusogen; complexed with envelope glycoprotein L; involved in cell entry; involved in cell-to-cell spread	A	T	46314	snp	13	0	12
ONT	59526	U48	envelope glycoprotein H	type 1 membrane protein; possible membrane fusogen; complexed with envelope glycoprotein L; involved in cell entry; involved in cell-to-cell spread	GG	CA	92196	complex	13	1	12
ONT	59530	U48	envelope glycoprotein H	type 1 membrane protein; possible membrane fusogen; complexed with envelope glycoprotein L; involved in cell entry; involved in cell-to-cell spread	C	T	45327	snp	13	0	13
ONT	59533	U48	envelope glycoprotein H	type 1 membrane protein; possible membrane fusogen; complexed with envelope glycoprotein L; involved in cell entry; involved in cell-to-cell spread	CG	TC	95931	complex	13	0	13
ONT	59551	U48	envelope glycoprotein H	type 1 membrane protein; possible membrane fusogen; complexed with envelope glycoprotein L; involved in cell entry; involved in cell-to-cell spread	T	A	40389	snp	13	0	12
ONT	59554	U48	envelope glycoprotein H	type 1 membrane protein; possible membrane fusogen; complexed with envelope glycoprotein L; involved in cell entry; involved in cell-to-cell spread	T	A	49151	snp	13	0	13
ONT	59557	U48	envelope glycoprotein H	type 1 membrane protein; possible membrane fusogen; complexed with envelope glycoprotein L; involved in cell entry; involved in cell-to-cell spread	C	T	49.46	snp	13	0	13
ONT	59561	U48	envelope glycoprotein H	type 1 membrane protein; possible membrane fusogen; complexed with envelope glycoprotein L; involved in cell entry; involved in cell-to-cell spread	A	G	46314	snp	13	0	13
ONT	59566	U48	envelope glycoprotein H	type 1 membrane protein; possible membrane fusogen; complexed with envelope glycoprotein L; involved in cell entry; involved in cell-to-cell spread	CGAG	AACA	121974	complex	13	2	10
ONT	59578	U48	envelope glycoprotein H	type 1 membrane protein; possible membrane fusogen; complexed with envelope glycoprotein L; involved in cell entry; involved in cell-to-cell spread	G	A	46984	snp	13	0	13
ONT	59581	U48	envelope glycoprotein H	type 1 membrane protein; possible membrane fusogen; complexed with envelope glycoprotein L; involved in cell entry; involved in cell-to-cell spread	A	G	29816	snp	13	0	13
ONT	59585	U48	envelope glycoprotein H	type 1 membrane protein; possible membrane fusogen; complexed with envelope glycoprotein L; involved in cell entry; involved in cell-to-cell spread	C	T	47088	snp	11	0	11
ONT	59587	U48	envelope glycoprotein H	type 1 membrane protein; possible membrane fusogen; complexed with envelope glycoprotein L; involved in cell entry; involved in cell-to-cell spread	G	A	48031	snp	11	0	11
ONT	59590	U48	envelope glycoprotein H	type 1 membrane protein; possible membrane fusogen; complexed with envelope glycoprotein L; involved in cell entry; involved in cell-to-cell spread	A	T	48199	snp	11	0	11
ONT	59592	U48	envelope glycoprotein H	type 1 membrane protein; possible membrane fusogen; complexed with envelope glycoprotein L; involved in cell entry; involved in cell-to-cell spread	G	A	43238	snp	11	0	10
ONT	59594	U48	envelope glycoprotein H	type 1 membrane protein; possible membrane fusogen; complexed with envelope glycoprotein L; involved in cell entry; involved in cell-to-cell spread	A	T	36177	snp	11	1	10
ONT	59596	U48	envelope glycoprotein H	type 1 membrane protein; possible membrane fusogen; complexed with envelope glycoprotein L; involved in cell entry; involved in cell-to-cell spread	A	G	26.91	snp	11	1	9
ONT	59599	U48	envelope glycoprotein H	type 1 membrane protein; possible membrane fusogen; complexed with envelope glycoprotein L; involved in cell entry; involved in cell-to-cell spread	AA	GG	83898	complex	11	0	10
ONT	59602	U48	envelope glycoprotein H	type 1 membrane protein; possible membrane fusogen; complexed with envelope glycoprotein L; involved in cell entry; involved in cell-to-cell spread	A	C	39519	snp	11	1	10
ONT	59617	U48	envelope glycoprotein H	type 1 membrane protein; possible membrane fusogen; complexed with envelope glycoprotein L; involved in cell entry; involved in cell-to-cell spread	T	G	36018	snp	11	0	10
ONT	59622	U48	envelope glycoprotein H	type 1 membrane protein; possible membrane fusogen; complexed with envelope glycoprotein L; involved in cell entry; involved in cell-to-cell spread	CT	AG	62697	complex	11	0	8
ONT	59626	U48	envelope glycoprotein H	type 1 membrane protein; possible membrane fusogen; complexed with envelope glycoprotein L; involved in cell entry; involved in cell-to-cell spread	TA	GG	70344	complex	11	0	10
ONT	59630	U48	envelope glycoprotein H	type 1 membrane protein; possible membrane fusogen; complexed with envelope glycoprotein L; involved in cell entry; involved in cell-to-cell spread	TCA	GAC	111467	complex	11	0	10
ONT	59638	U48	envelope glycoprotein H	type 1 membrane protein; possible membrane fusogen; complexed with envelope glycoprotein L; involved in cell entry; involved in cell-to-cell spread	A	T	42802	snp	11	0	11
ONT	59656	U48	envelope glycoprotein H	type 1 membrane protein; possible membrane fusogen; complexed with envelope glycoprotein L; involved in cell entry; involved in cell-to-cell spread	AA	GG	39291	complex	11	1	8
ONT	59665	U48	envelope glycoprotein H	type 1 membrane protein; possible membrane fusogen; complexed with envelope glycoprotein L; involved in cell entry; involved in cell-to-cell spread	T	C	37271	snp	11	0	11
ONT	59669	U48	envelope glycoprotein H	type 1 membrane protein; possible membrane fusogen; complexed with envelope glycoprotein L; involved in cell entry; involved in cell-to-cell spread	G	A	39473	snp	11	1	10
ONT	59671	U48	envelope glycoprotein H	type 1 membrane protein; possible membrane fusogen; complexed with envelope glycoprotein L; involved in cell entry; involved in cell-to-cell spread	C	T	43961	snp	11	0	11
ONT	59674	U48	envelope glycoprotein H	type 1 membrane protein; possible membrane fusogen; complexed with envelope glycoprotein L; involved in cell entry; involved in cell-to-cell spread	A	G	27228	snp	11	0	10
ONT	59676	U48	envelope glycoprotein H	type 1 membrane protein; possible membrane fusogen; complexed with envelope glycoprotein L; involved in cell entry; involved in cell-to-cell spread	GG	CT	77192	complex	11	1	10
ONT	59681	U48	envelope glycoprotein H	type 1 membrane protein; possible membrane fusogen; complexed with envelope glycoprotein L; involved in cell entry; involved in cell-to-cell spread	CTT	GCA	117848	complex	11	1	10
ONT	59686	U48	envelope glycoprotein H	type 1 membrane protein; possible membrane fusogen; complexed with envelope glycoprotein L; involved in cell entry; involved in cell-to-cell spread	G	A	45037	snp	11	0	11
ONT	59688	U48	envelope glycoprotein H	type 1 membrane protein; possible membrane fusogen; complexed with envelope glycoprotein L; involved in cell entry; involved in cell-to-cell spread	GTC	CCT	139725	complex	11	0	11
ONT	59695	U48	envelope glycoprotein H	type 1 membrane protein; possible membrane fusogen; complexed with envelope glycoprotein L; involved in cell entry; involved in cell-to-cell spread	C	A	41299	snp	11	0	10
ONT	59703	U48	envelope glycoprotein H	type 1 membrane protein; possible membrane fusogen; complexed with envelope glycoprotein L; involved in cell entry; involved in cell-to-cell spread	A	T	39263	snp	11	0	11
ONT	59713	U48	envelope glycoprotein H	type 1 membrane protein; possible membrane fusogen; complexed with envelope glycoprotein L; involved in cell entry; involved in cell-to-cell spread	G	A	38405	snp	11	1	10
ONT	59720	U48	envelope glycoprotein H	type 1 membrane protein; possible membrane fusogen; complexed with envelope glycoprotein L; involved in cell entry; involved in cell-to-cell spread	G	C	26842	snp	11	2	9
ONT	59725	U48	envelope glycoprotein H	type 1 membrane protein; possible membrane fusogen; complexed with envelope glycoprotein L; involved in cell entry; involved in cell-to-cell spread	AC	TT	88737	complex	11	1	10
ONT	59728	U48	envelope glycoprotein H	type 1 membrane protein; possible membrane fusogen; complexed with envelope glycoprotein L; involved in cell entry; involved in cell-to-cell spread	A	T	49237	snp	11	1	10
ONT	59734	U48	envelope glycoprotein H	type 1 membrane protein; possible membrane fusogen; complexed with envelope glycoprotein L; involved in cell entry; involved in cell-to-cell spread	GA	AC	65876	complex	11	0	8
ONT	59738	U48	envelope glycoprotein H	type 1 membrane protein; possible membrane fusogen; complexed with envelope glycoprotein L; involved in cell entry; involved in cell-to-cell spread	A	C	32407	snp	11	2	8
ONT	59743	U48	envelope glycoprotein H	type 1 membrane protein; possible membrane fusogen; complexed with envelope glycoprotein L; involved in cell entry; involved in cell-to-cell spread	T	A	46856	snp	11	1	10
ONT	59757	U48	envelope glycoprotein H	type 1 membrane protein; possible membrane fusogen; complexed with envelope glycoprotein L; involved in cell entry; involved in cell-to-cell spread	A	G	25923	snp	12	2	9
ONT	59762	U48	envelope glycoprotein H	type 1 membrane protein; possible membrane fusogen; complexed with envelope glycoprotein L; involved in cell entry; involved in cell-to-cell spread	A	C	37189	snp	11	0	11
ONT	59764	U48	envelope glycoprotein H	type 1 membrane protein; possible membrane fusogen; complexed with envelope glycoprotein L; involved in cell entry; involved in cell-to-cell spread	ACCT	GGAA	172547	complex	11	1	10
ONT	59776	U48	envelope glycoprotein H	type 1 membrane protein; possible membrane fusogen; complexed with envelope glycoprotein L; involved in cell entry; involved in cell-to-cell spread	G	A	47998	snp	11	0	11
ONT	59782	U48	envelope glycoprotein H	type 1 membrane protein; possible membrane fusogen; complexed with envelope glycoprotein L; involved in cell entry; involved in cell-to-cell spread	CG	TA	31176	complex	11	0	5
ONT	59785	U48	envelope glycoprotein H	type 1 membrane protein; possible membrane fusogen; complexed with envelope glycoprotein L; involved in cell entry; involved in cell-to-cell spread	T	G	16448	snp	11	5	5
ONT	59788	U48	envelope glycoprotein H	type 1 membrane protein; possible membrane fusogen; complexed with envelope glycoprotein L; involved in cell entry; involved in cell-to-cell spread	T	A	42832	snp	11	0	10
ONT	59794	U48	envelope glycoprotein H	type 1 membrane protein; possible membrane fusogen; complexed with envelope glycoprotein L; involved in cell entry; involved in cell-to-cell spread	GC	CA	57.05	complex	11	0	8
ONT	59797	U48	envelope glycoprotein H	type 1 membrane protein; possible membrane fusogen; complexed with envelope glycoprotein L; involved in cell entry; involved in cell-to-cell spread	A	G	29291	snp	11	2	8
ONT	59800	U48	envelope glycoprotein H	type 1 membrane protein; possible membrane fusogen; complexed with envelope glycoprotein L; involved in cell entry; involved in cell-to-cell spread	T	G	26503	snp	11	3	7
ONT	59803	U48	envelope glycoprotein H	type 1 membrane protein; possible membrane fusogen; complexed with envelope glycoprotein L; involved in cell entry; involved in cell-to-cell spread	C	A	36599	snp	11	1	10
ONT	59806	U48	envelope glycoprotein H	type 1 membrane protein; possible membrane fusogen; complexed with envelope glycoprotein L; involved in cell entry; involved in cell-to-cell spread	TA	CT	50464	complex	11	3	8
ONT	59809	U48	envelope glycoprotein H	type 1 membrane protein; possible membrane fusogen; complexed with envelope glycoprotein L; involved in cell entry; involved in cell-to-cell spread	C	A	41771	snp	11	0	9
ONT	59812	U48	envelope glycoprotein H	type 1 membrane protein; possible membrane fusogen; complexed with envelope glycoprotein L; involved in cell entry; involved in cell-to-cell spread	A	T	45257	snp	11	1	10
ONT	59815	U48	envelope glycoprotein H	type 1 membrane protein; possible membrane fusogen; complexed with envelope glycoprotein L; involved in cell entry; involved in cell-to-cell spread	AA	TG	66317	complex	11	1	8
ONT	59818	U48	envelope glycoprotein H	type 1 membrane protein; possible membrane fusogen; complexed with envelope glycoprotein L; involved in cell entry; involved in cell-to-cell spread	T	G	43.96	snp	11	1	10
ONT	59823	U48	envelope glycoprotein H	type 1 membrane protein; possible membrane fusogen; complexed with envelope glycoprotein L; involved in cell entry; involved in cell-to-cell spread	C	T	49842	snp	11	0	11
ONT	59827	U48	envelope glycoprotein H	type 1 membrane protein; possible membrane fusogen; complexed with envelope glycoprotein L; involved in cell entry; involved in cell-to-cell spread	TT	AG	73316	complex	11	0	11
ONT	59831	U48	envelope glycoprotein H	type 1 membrane protein; possible membrane fusogen; complexed with envelope glycoprotein L; involved in cell entry; involved in cell-to-cell spread	TC	GA	94922	complex	11	0	11
ONT	59840	U48	envelope glycoprotein H	type 1 membrane protein; possible membrane fusogen; complexed with envelope glycoprotein L; involved in cell entry; involved in cell-to-cell spread	T	G	42812	snp	11	0	11
ONT	59842	U48	envelope glycoprotein H	type 1 membrane protein; possible membrane fusogen; complexed with envelope glycoprotein L; involved in cell entry; involved in cell-to-cell spread	TG	AA	87279	complex	11	0	11
ONT	59854	U48	envelope glycoprotein H	type 1 membrane protein; possible membrane fusogen; complexed with envelope glycoprotein L; involved in cell entry; involved in cell-to-cell spread	TG	AA	92141	complex	11	1	9
ONT	59857	U48	envelope glycoprotein H	type 1 membrane protein; possible membrane fusogen; complexed with envelope glycoprotein L; involved in cell entry; involved in cell-to-cell spread	TT	AC	84.13	complex	11	1	10
ONT	59860	U48	envelope glycoprotein H	type 1 membrane protein; possible membrane fusogen; complexed with envelope glycoprotein L; involved in cell entry; involved in cell-to-cell spread	A	T	42461	snp	11	0	10
ONT	59865	U48	envelope glycoprotein H	type 1 membrane protein; possible membrane fusogen; complexed with envelope glycoprotein L; involved in cell entry; involved in cell-to-cell spread	AA	CT	79617	complex	11	1	10
ONT	59869	U48	envelope glycoprotein H	type 1 membrane protein; possible membrane fusogen; complexed with envelope glycoprotein L; involved in cell entry; involved in cell-to-cell spread	TC	CA	24772	complex	11	4	6
ONT	59872	U48	envelope glycoprotein H	type 1 membrane protein; possible membrane fusogen; complexed with envelope glycoprotein L; involved in cell entry; involved in cell-to-cell spread	TA	AT	23656	complex	11	0	6
ONT	59884	U48	envelope glycoprotein H	type 1 membrane protein; possible membrane fusogen; complexed with envelope glycoprotein L; involved in cell entry; involved in cell-to-cell spread	T	A	50486	snp	11	0	11
ONT	59887	U48	envelope glycoprotein H	type 1 membrane protein; possible membrane fusogen; complexed with envelope glycoprotein L; involved in cell entry; involved in cell-to-cell spread	T	C	24592	snp	11	2	9
ONT	59890	U48	envelope glycoprotein H	type 1 membrane protein; possible membrane fusogen; complexed with envelope glycoprotein L; involved in cell entry; involved in cell-to-cell spread	GG	TA	90394	complex	11	0	10
ONT	59893	U48	envelope glycoprotein H	type 1 membrane protein; possible membrane fusogen; complexed with envelope glycoprotein L; involved in cell entry; involved in cell-to-cell spread	G	A	40452	snp	11	0	10
ONT	59896	U48	envelope glycoprotein H	type 1 membrane protein; possible membrane fusogen; complexed with envelope glycoprotein L; involved in cell entry; involved in cell-to-cell spread	T	A	52247	snp	11	0	11
ONT	59899	U48	envelope glycoprotein H	type 1 membrane protein; possible membrane fusogen; complexed with envelope glycoprotein L; involved in cell entry; involved in cell-to-cell spread	A	G	31088	snp	11	2	9
ONT	59902	U48	envelope glycoprotein H	type 1 membrane protein; possible membrane fusogen; complexed with envelope glycoprotein L; involved in cell entry; involved in cell-to-cell spread	G	T	50724	snp	11	0	11
ONT	59905	U48	envelope glycoprotein H	type 1 membrane protein; possible membrane fusogen; complexed with envelope glycoprotein L; involved in cell entry; involved in cell-to-cell spread	C	T	43271	snp	11	0	11
ONT	59909	U48	envelope glycoprotein H	type 1 membrane protein; possible membrane fusogen; complexed with envelope glycoprotein L; involved in cell entry; involved in cell-to-cell spread	T	A	45.62	snp	11	0	11
ONT	59911	U48	envelope glycoprotein H	type 1 membrane protein; possible membrane fusogen; complexed with envelope glycoprotein L; involved in cell entry; involved in cell-to-cell spread	A	G	34437	snp	11	1	10
ONT	59914	U48	envelope glycoprotein H	type 1 membrane protein; possible membrane fusogen; complexed with envelope glycoprotein L; involved in cell entry; involved in cell-to-cell spread	T	A	45545	snp	11	0	11
ONT	59920	U48	envelope glycoprotein H	type 1 membrane protein; possible membrane fusogen; complexed with envelope glycoprotein L; involved in cell entry; involved in cell-to-cell spread	GT	AC	61098	complex	11	0	9
ONT	59923	U48	envelope glycoprotein H	type 1 membrane protein; possible membrane fusogen; complexed with envelope glycoprotein L; involved in cell entry; involved in cell-to-cell spread	T	A	33445	snp	12	2	9
ONT	59929	U48	envelope glycoprotein H	type 1 membrane protein; possible membrane fusogen; complexed with envelope glycoprotein L; involved in cell entry; involved in cell-to-cell spread	T	C	28007	snp	11	2	8
ONT	59932	U48	envelope glycoprotein H	type 1 membrane protein; possible membrane fusogen; complexed with envelope glycoprotein L; involved in cell entry; involved in cell-to-cell spread	G	A	30572	snp	12	3	7
ONT	59935	U48	envelope glycoprotein H	type 1 membrane protein; possible membrane fusogen; complexed with envelope glycoprotein L; involved in cell entry; involved in cell-to-cell spread	CG	AT	33488	complex	11	4	7
ONT	59939	U48	envelope glycoprotein H	type 1 membrane protein; possible membrane fusogen; complexed with envelope glycoprotein L; involved in cell entry; involved in cell-to-cell spread	A	C	39.59	snp	11	0	10
ONT	59941	U48	envelope glycoprotein H	type 1 membrane protein; possible membrane fusogen; complexed with envelope glycoprotein L; involved in cell entry; involved in cell-to-cell spread	A	T	41162	snp	11	0	10
ONT	59948	U48	envelope glycoprotein H	type 1 membrane protein; possible membrane fusogen; complexed with envelope glycoprotein L; involved in cell entry; involved in cell-to-cell spread	T	A	41.67	snp	11	0	11
ONT	59951	U48	envelope glycoprotein H	type 1 membrane protein; possible membrane fusogen; complexed with envelope glycoprotein L; involved in cell entry; involved in cell-to-cell spread	AAAC	CGTG	161639	complex	11	0	11
ONT	59959	U48	envelope glycoprotein H	type 1 membrane protein; possible membrane fusogen; complexed with envelope glycoprotein L; involved in cell entry; involved in cell-to-cell spread	C	T	44509	snp	11	0	11
ONT	59965	U48	envelope glycoprotein H	type 1 membrane protein; possible membrane fusogen; complexed with envelope glycoprotein L; involved in cell entry; involved in cell-to-cell spread	AA	GG	63903	complex	12	4	7
ONT	59968	U48	envelope glycoprotein H	type 1 membrane protein; possible membrane fusogen; complexed with envelope glycoprotein L; involved in cell entry; involved in cell-to-cell spread	A	C	38558	snp	12	1	10
ONT	59971	U48	envelope glycoprotein H	type 1 membrane protein; possible membrane fusogen; complexed with envelope glycoprotein L; involved in cell entry; involved in cell-to-cell spread	C	G	16246	snp	11	3	7
ONT	59977	U48	envelope glycoprotein H	type 1 membrane protein; possible membrane fusogen; complexed with envelope glycoprotein L; involved in cell entry; involved in cell-to-cell spread	A	G	29277	snp	11	2	9
ONT	59979	U48	envelope glycoprotein H	type 1 membrane protein; possible membrane fusogen; complexed with envelope glycoprotein L; involved in cell entry; involved in cell-to-cell spread	CAC	TGT	103533	complex	11	0	10
ONT	59987	U48	envelope glycoprotein H	type 1 membrane protein; possible membrane fusogen; complexed with envelope glycoprotein L; involved in cell entry; involved in cell-to-cell spread	G	A	26864	snp	11	0	10
ONT	59996	U48	envelope glycoprotein H	type 1 membrane protein; possible membrane fusogen; complexed with envelope glycoprotein L; involved in cell entry; involved in cell-to-cell spread	A	G	19949	snp	11	1	10
ONT	60007	U48	envelope glycoprotein H	type 1 membrane protein; possible membrane fusogen; complexed with envelope glycoprotein L; involved in cell entry; involved in cell-to-cell spread	A	C	33.81	snp	11	0	11
ONT	60011	U48	envelope glycoprotein H	type 1 membrane protein; possible membrane fusogen; complexed with envelope glycoprotein L; involved in cell entry; involved in cell-to-cell spread	C	T	44199	snp	11	0	11
ONT	60013	U48	envelope glycoprotein H	type 1 membrane protein; possible membrane fusogen; complexed with envelope glycoprotein L; involved in cell entry; involved in cell-to-cell spread	AA	TG	79425	complex	11	0	11
ONT	60019	U48	envelope glycoprotein H	type 1 membrane protein; possible membrane fusogen; complexed with envelope glycoprotein L; involved in cell entry; involved in cell-to-cell spread	A	G	38599	snp	11	0	10
ONT	60032	U48	envelope glycoprotein H	type 1 membrane protein; possible membrane fusogen; complexed with envelope glycoprotein L; involved in cell entry; involved in cell-to-cell spread	A	C	46882	snp	11	0	11
ONT	60034	U48	envelope glycoprotein H	type 1 membrane protein; possible membrane fusogen; complexed with envelope glycoprotein L; involved in cell entry; involved in cell-to-cell spread	A	C	40338	snp	11	1	10
ONT	60037	U48	envelope glycoprotein H	type 1 membrane protein; possible membrane fusogen; complexed with envelope glycoprotein L; involved in cell entry; involved in cell-to-cell spread	G	C	29854	snp	11	0	8
ONT	60040	U48	envelope glycoprotein H	type 1 membrane protein; possible membrane fusogen; complexed with envelope glycoprotein L; involved in cell entry; involved in cell-to-cell spread	CG	TA	76134	complex	11	1	8
ONT	60043	U48	envelope glycoprotein H	type 1 membrane protein; possible membrane fusogen; complexed with envelope glycoprotein L; involved in cell entry; involved in cell-to-cell spread	G	A	50545	snp	11	0	11
ONT	60049	U48	envelope glycoprotein H	type 1 membrane protein; possible membrane fusogen; complexed with envelope glycoprotein L; involved in cell entry; involved in cell-to-cell spread	C	T	45206	snp	11	0	11
ONT	60052	U48	envelope glycoprotein H	type 1 membrane protein; possible membrane fusogen; complexed with envelope glycoprotein L; involved in cell entry; involved in cell-to-cell spread	T	C	36582	snp	11	0	11
ONT	60055	U48	envelope glycoprotein H	type 1 membrane protein; possible membrane fusogen; complexed with envelope glycoprotein L; involved in cell entry; involved in cell-to-cell spread	G	A	45275	snp	11	0	11
ONT	60059	U48	envelope glycoprotein H	type 1 membrane protein; possible membrane fusogen; complexed with envelope glycoprotein L; involved in cell entry; involved in cell-to-cell spread	A	G	44065	snp	11	0	11
ONT	60061	U48	envelope glycoprotein H	type 1 membrane protein; possible membrane fusogen; complexed with envelope glycoprotein L; involved in cell entry; involved in cell-to-cell spread	C	A	37343	snp	11	0	10
ONT	60067	U48	envelope glycoprotein H	type 1 membrane protein; possible membrane fusogen; complexed with envelope glycoprotein L; involved in cell entry; involved in cell-to-cell spread	C	T	44583	snp	11	0	11
ONT	60071	U48	envelope glycoprotein H	type 1 membrane protein; possible membrane fusogen; complexed with envelope glycoprotein L; involved in cell entry; involved in cell-to-cell spread	T	A	29315	snp	12	2	9
ONT	60073	U48	envelope glycoprotein H	type 1 membrane protein; possible membrane fusogen; complexed with envelope glycoprotein L; involved in cell entry; involved in cell-to-cell spread	G	A	25149	snp	11	3	8
ONT	60075	U48	envelope glycoprotein H	type 1 membrane protein; possible membrane fusogen; complexed with envelope glycoprotein L; involved in cell entry; involved in cell-to-cell spread	A	G	27135	snp	11	2	8
ONT	60079	U48	envelope glycoprotein H	type 1 membrane protein; possible membrane fusogen; complexed with envelope glycoprotein L; involved in cell entry; involved in cell-to-cell spread	T	C	13.86	snp	13	4	7
ONT	60084	U48	envelope glycoprotein H	type 1 membrane protein; possible membrane fusogen; complexed with envelope glycoprotein L; involved in cell entry; involved in cell-to-cell spread	G	C	35004	snp	11	0	11
ONT	60096	U48	envelope glycoprotein H	type 1 membrane protein; possible membrane fusogen; complexed with envelope glycoprotein L; involved in cell entry; involved in cell-to-cell spread	A	T	11904	snp	11	2	8
ONT	60104	U48	envelope glycoprotein H	type 1 membrane protein; possible membrane fusogen; complexed with envelope glycoprotein L; involved in cell entry; involved in cell-to-cell spread	A	G	30242	snp	11	0	10
ONT	60110	U48	envelope glycoprotein H	type 1 membrane protein; possible membrane fusogen; complexed with envelope glycoprotein L; involved in cell entry; involved in cell-to-cell spread	CT	AA	97077	complex	11	0	11
ONT	60113	U48	envelope glycoprotein H	type 1 membrane protein; possible membrane fusogen; complexed with envelope glycoprotein L; involved in cell entry; involved in cell-to-cell spread	G	A	44734	snp	11	0	11
ONT	60125	U48	envelope glycoprotein H	type 1 membrane protein; possible membrane fusogen; complexed with envelope glycoprotein L; involved in cell entry; involved in cell-to-cell spread	G	A	30081	snp	11	1	9
ONT	60127	U48	envelope glycoprotein H	type 1 membrane protein; possible membrane fusogen; complexed with envelope glycoprotein L; involved in cell entry; involved in cell-to-cell spread	TA	GG	46205	complex	11	1	9
ONT	60133	U48	envelope glycoprotein H	type 1 membrane protein; possible membrane fusogen; complexed with envelope glycoprotein L; involved in cell entry; involved in cell-to-cell spread	A	C	29691	snp	11	1	9
ONT	60135	U48	envelope glycoprotein H	type 1 membrane protein; possible membrane fusogen; complexed with envelope glycoprotein L; involved in cell entry; involved in cell-to-cell spread	AA	TT	60.74	complex	11	0	10
ONT	60140	U48	envelope glycoprotein H	type 1 membrane protein; possible membrane fusogen; complexed with envelope glycoprotein L; involved in cell entry; involved in cell-to-cell spread	A	T	42077	snp	11	0	11
ONT	60145	U48	envelope glycoprotein H	type 1 membrane protein; possible membrane fusogen; complexed with envelope glycoprotein L; involved in cell entry; involved in cell-to-cell spread	A	C	16306	snp	11	0	9
ONT	60154	U48	envelope glycoprotein H	type 1 membrane protein; possible membrane fusogen; complexed with envelope glycoprotein L; involved in cell entry; involved in cell-to-cell spread	A	G	35502	snp	12	1	10
ONT	60158	U48	envelope glycoprotein H	type 1 membrane protein; possible membrane fusogen; complexed with envelope glycoprotein L; involved in cell entry; involved in cell-to-cell spread	T	C	45677	snp	11	0	11
ONT	60167	U48	envelope glycoprotein H	type 1 membrane protein; possible membrane fusogen; complexed with envelope glycoprotein L; involved in cell entry; involved in cell-to-cell spread	C	T	30026	snp	11	1	10
ONT	60169	U48	envelope glycoprotein H	type 1 membrane protein; possible membrane fusogen; complexed with envelope glycoprotein L; involved in cell entry; involved in cell-to-cell spread	GT	AA	87.76	complex	11	0	11
ONT	60172	U48	envelope glycoprotein H	type 1 membrane protein; possible membrane fusogen; complexed with envelope glycoprotein L; involved in cell entry; involved in cell-to-cell spread	AT	CA	86935	complex	11	1	10
ONT	60175	U48	envelope glycoprotein H	type 1 membrane protein; possible membrane fusogen; complexed with envelope glycoprotein L; involved in cell entry; involved in cell-to-cell spread	AA	GT	80286	complex	11	0	10
ONT	60178	U48	envelope glycoprotein H	type 1 membrane protein; possible membrane fusogen; complexed with envelope glycoprotein L; involved in cell entry; involved in cell-to-cell spread	T	A	44145	snp	11	0	11
ONT	60180	U48	envelope glycoprotein H	type 1 membrane protein; possible membrane fusogen; complexed with envelope glycoprotein L; involved in cell entry; involved in cell-to-cell spread	T	A	43686	snp	11	0	11
ONT	60184	U48	envelope glycoprotein H	type 1 membrane protein; possible membrane fusogen; complexed with envelope glycoprotein L; involved in cell entry; involved in cell-to-cell spread	G	T	46404	snp	11	0	11
ONT	60205	U48	envelope glycoprotein H	type 1 membrane protein; possible membrane fusogen; complexed with envelope glycoprotein L; involved in cell entry; involved in cell-to-cell spread	T	C	41602	snp	11	0	11
ONT	60208	U48	envelope glycoprotein H	type 1 membrane protein; possible membrane fusogen; complexed with envelope glycoprotein L; involved in cell entry; involved in cell-to-cell spread	C	G	40355	snp	11	0	11
ONT	60213	U48	envelope glycoprotein H	type 1 membrane protein; possible membrane fusogen; complexed with envelope glycoprotein L; involved in cell entry; involved in cell-to-cell spread	C	A	44145	snp	11	0	10
ONT	60216	U48	envelope glycoprotein H	type 1 membrane protein; possible membrane fusogen; complexed with envelope glycoprotein L; involved in cell entry; involved in cell-to-cell spread	CA	AT	86052	complex	11	1	10
ONT	60221	U48	envelope glycoprotein H	type 1 membrane protein; possible membrane fusogen; complexed with envelope glycoprotein L; involved in cell entry; involved in cell-to-cell spread	GA	AG	87603	complex	11	0	11
ONT	60224	U48	envelope glycoprotein H	type 1 membrane protein; possible membrane fusogen; complexed with envelope glycoprotein L; involved in cell entry; involved in cell-to-cell spread	A	G	43686	snp	11	0	11
ONT	60228	U48	envelope glycoprotein H	type 1 membrane protein; possible membrane fusogen; complexed with envelope glycoprotein L; involved in cell entry; involved in cell-to-cell spread	TC	GG	90037	complex	11	0	11
ONT	60236	U48	envelope glycoprotein H	type 1 membrane protein; possible membrane fusogen; complexed with envelope glycoprotein L; involved in cell entry; involved in cell-to-cell spread	A	G	37.1	snp	12	1	9
ONT	60238	U48	envelope glycoprotein H	type 1 membrane protein; possible membrane fusogen; complexed with envelope glycoprotein L; involved in cell entry; involved in cell-to-cell spread	A	G	44038	snp	12	1	10
ONT	60242	U48	envelope glycoprotein H	type 1 membrane protein; possible membrane fusogen; complexed with envelope glycoprotein L; involved in cell entry; involved in cell-to-cell spread	AG	CA	89018	complex	11	0	11
ONT	60246	U48	envelope glycoprotein H	type 1 membrane protein; possible membrane fusogen; complexed with envelope glycoprotein L; involved in cell entry; involved in cell-to-cell spread	A	T	48.63	snp	11	0	11
ONT	60250	U48	envelope glycoprotein H	type 1 membrane protein; possible membrane fusogen; complexed with envelope glycoprotein L; involved in cell entry; involved in cell-to-cell spread	AA	CG	72334	complex	11	0	11
ONT	60260	U48	envelope glycoprotein H	type 1 membrane protein; possible membrane fusogen; complexed with envelope glycoprotein L; involved in cell entry; involved in cell-to-cell spread	G	A	44907	snp	11	0	11
ONT	60262	U48	envelope glycoprotein H	type 1 membrane protein; possible membrane fusogen; complexed with envelope glycoprotein L; involved in cell entry; involved in cell-to-cell spread	CA	TC	90939	complex	11	0	11
ONT	60265	U48	envelope glycoprotein H	type 1 membrane protein; possible membrane fusogen; complexed with envelope glycoprotein L; involved in cell entry; involved in cell-to-cell spread	GA	TC	88703	complex	11	0	11
ONT	60274	U48	envelope glycoprotein H	type 1 membrane protein; possible membrane fusogen; complexed with envelope glycoprotein L; involved in cell entry; involved in cell-to-cell spread	AT	TG	70908	complex	11	0	10
ONT	60277	U48	envelope glycoprotein H	type 1 membrane protein; possible membrane fusogen; complexed with envelope glycoprotein L; involved in cell entry; involved in cell-to-cell spread	A	T	44781	snp	11	0	11
ONT	60280	U48	envelope glycoprotein H	type 1 membrane protein; possible membrane fusogen; complexed with envelope glycoprotein L; involved in cell entry; involved in cell-to-cell spread	T	A	41155	snp	11	0	10
ONT	60287	U48	envelope glycoprotein H	type 1 membrane protein; possible membrane fusogen; complexed with envelope glycoprotein L; involved in cell entry; involved in cell-to-cell spread	T	G	30975	snp	11	0	10
ONT	60291	U48	envelope glycoprotein H	type 1 membrane protein; possible membrane fusogen; complexed with envelope glycoprotein L; involved in cell entry; involved in cell-to-cell spread	A	G	17891	snp	12	2	9
ONT	60295	U48	envelope glycoprotein H	type 1 membrane protein; possible membrane fusogen; complexed with envelope glycoprotein L; involved in cell entry; involved in cell-to-cell spread	A	T	41243	snp	11	0	10
ONT	60301	U48	envelope glycoprotein H	type 1 membrane protein; possible membrane fusogen; complexed with envelope glycoprotein L; involved in cell entry; involved in cell-to-cell spread	T	G	36853	snp	11	0	11
ONT	60321	U48	envelope glycoprotein H	type 1 membrane protein; possible membrane fusogen; complexed with envelope glycoprotein L; involved in cell entry; involved in cell-to-cell spread	C	T	21705	snp	11	2	8
ONT	60339	U48	envelope glycoprotein H	type 1 membrane protein; possible membrane fusogen; complexed with envelope glycoprotein L; involved in cell entry; involved in cell-to-cell spread	G	C	30231	snp	11	0	10
ONT	60361	U48	envelope glycoprotein H	type 1 membrane protein; possible membrane fusogen; complexed with envelope glycoprotein L; involved in cell entry; involved in cell-to-cell spread	A	G	31855	snp	11	0	11
ONT	60375	U48	envelope glycoprotein H	type 1 membrane protein; possible membrane fusogen; complexed with envelope glycoprotein L; involved in cell entry; involved in cell-to-cell spread	C	T	25009	snp	11	0	9
ONT	60378	U48	envelope glycoprotein H	type 1 membrane protein; possible membrane fusogen; complexed with envelope glycoprotein L; involved in cell entry; involved in cell-to-cell spread	TT	AC	73369	complex	11	0	11
ONT	60382	U48	envelope glycoprotein H	type 1 membrane protein; possible membrane fusogen; complexed with envelope glycoprotein L; involved in cell entry; involved in cell-to-cell spread	A	T	34057	snp	11	0	10
ONT	60384	U48	envelope glycoprotein H	type 1 membrane protein; possible membrane fusogen; complexed with envelope glycoprotein L; involved in cell entry; involved in cell-to-cell spread	A	C	35699	snp	11	0	11
ONT	60386	U48	envelope glycoprotein H	type 1 membrane protein; possible membrane fusogen; complexed with envelope glycoprotein L; involved in cell entry; involved in cell-to-cell spread	GG	TC	71606	complex	11	0	10
ONT	60390	U48	envelope glycoprotein H	type 1 membrane protein; possible membrane fusogen; complexed with envelope glycoprotein L; involved in cell entry; involved in cell-to-cell spread	T	C	38521	snp	11	0	11
ONT	60392	U48	envelope glycoprotein H	type 1 membrane protein; possible membrane fusogen; complexed with envelope glycoprotein L; involved in cell entry; involved in cell-to-cell spread	C	T	41881	snp	11	0	11
ONT	60396	U48	envelope glycoprotein H	type 1 membrane protein; possible membrane fusogen; complexed with envelope glycoprotein L; involved in cell entry; involved in cell-to-cell spread	A	C	37671	snp	11	0	11
ONT	60401	U48	envelope glycoprotein H	type 1 membrane protein; possible membrane fusogen; complexed with envelope glycoprotein L; involved in cell entry; involved in cell-to-cell spread	A	C	34.77	snp	11	0	11
ONT	60409	U48	envelope glycoprotein H	type 1 membrane protein; possible membrane fusogen; complexed with envelope glycoprotein L; involved in cell entry; involved in cell-to-cell spread	C	T	29862	snp	11	0	10
ONT	60412	U48	envelope glycoprotein H	type 1 membrane protein; possible membrane fusogen; complexed with envelope glycoprotein L; involved in cell entry; involved in cell-to-cell spread	TCTT	CAGA	150534	complex	11	0	9
ONT	60421	U48	envelope glycoprotein H	type 1 membrane protein; possible membrane fusogen; complexed with envelope glycoprotein L; involved in cell entry; involved in cell-to-cell spread	A	G	39812	snp	11	1	10
ONT	60424	U48	envelope glycoprotein H	type 1 membrane protein; possible membrane fusogen; complexed with envelope glycoprotein L; involved in cell entry; involved in cell-to-cell spread	A	T	37744	snp	11	1	9
ONT	60430	U48	envelope glycoprotein H	type 1 membrane protein; possible membrane fusogen; complexed with envelope glycoprotein L; involved in cell entry; involved in cell-to-cell spread	T	C	45453	snp	12	0	12
ONT	60434	U48	envelope glycoprotein H	type 1 membrane protein; possible membrane fusogen; complexed with envelope glycoprotein L; involved in cell entry; involved in cell-to-cell spread	C	T	28046	snp	12	0	6
ONT	60436	U48	envelope glycoprotein H	type 1 membrane protein; possible membrane fusogen; complexed with envelope glycoprotein L; involved in cell entry; involved in cell-to-cell spread	T	A	21473	snp	14	3	9
ONT	60442	U48	envelope glycoprotein H	type 1 membrane protein; possible membrane fusogen; complexed with envelope glycoprotein L; involved in cell entry; involved in cell-to-cell spread	T	C	47036	snp	12	0	12
ONT	60445	U48	envelope glycoprotein H	type 1 membrane protein; possible membrane fusogen; complexed with envelope glycoprotein L; involved in cell entry; involved in cell-to-cell spread	A	C	43.59	snp	12	0	12
ONT	60454	U48	envelope glycoprotein H	type 1 membrane protein; possible membrane fusogen; complexed with envelope glycoprotein L; involved in cell entry; involved in cell-to-cell spread	G	C	43315	snp	12	0	12
ONT	60460	U48	envelope glycoprotein H	type 1 membrane protein; possible membrane fusogen; complexed with envelope glycoprotein L; involved in cell entry; involved in cell-to-cell spread	C	A	45526	snp	12	0	12
ONT	60463	U48	envelope glycoprotein H	type 1 membrane protein; possible membrane fusogen; complexed with envelope glycoprotein L; involved in cell entry; involved in cell-to-cell spread	A	T	38107	snp	12	0	11
ONT	60466	U48	envelope glycoprotein H	type 1 membrane protein; possible membrane fusogen; complexed with envelope glycoprotein L; involved in cell entry; involved in cell-to-cell spread	A	T	45677	snp	12	0	12
ONT	60475	U48	envelope glycoprotein H	type 1 membrane protein; possible membrane fusogen; complexed with envelope glycoprotein L; involved in cell entry; involved in cell-to-cell spread	T	A	48031	snp	12	0	11
ONT	60478	U48	envelope glycoprotein H	type 1 membrane protein; possible membrane fusogen; complexed with envelope glycoprotein L; involved in cell entry; involved in cell-to-cell spread	A	C	26727	snp	13	2	10
ONT	60485	U48	envelope glycoprotein H	type 1 membrane protein; possible membrane fusogen; complexed with envelope glycoprotein L; involved in cell entry; involved in cell-to-cell spread	C	T	41873	snp	12	0	12
ONT	60487	U48	envelope glycoprotein H	type 1 membrane protein; possible membrane fusogen; complexed with envelope glycoprotein L; involved in cell entry; involved in cell-to-cell spread	C	A	46449	snp	12	0	12
ONT	60496	U48	envelope glycoprotein H	type 1 membrane protein; possible membrane fusogen; complexed with envelope glycoprotein L; involved in cell entry; involved in cell-to-cell spread	AG	GA	60958	complex	12	2	10
ONT	60500	U48	envelope glycoprotein H	type 1 membrane protein; possible membrane fusogen; complexed with envelope glycoprotein L; involved in cell entry; involved in cell-to-cell spread	GT	TA	77231	complex	12	0	12
ONT	60505	U48	envelope glycoprotein H	type 1 membrane protein; possible membrane fusogen; complexed with envelope glycoprotein L; involved in cell entry; involved in cell-to-cell spread	G	A	42221	snp	12	0	12
ONT	60508	U48	envelope glycoprotein H	type 1 membrane protein; possible membrane fusogen; complexed with envelope glycoprotein L; involved in cell entry; involved in cell-to-cell spread	CGG	TAA	130864	complex	12	0	11
ONT	60513	U48	envelope glycoprotein H	type 1 membrane protein; possible membrane fusogen; complexed with envelope glycoprotein L; involved in cell entry; involved in cell-to-cell spread	G	A	48165	snp	12	0	12
ONT	60517	U48	envelope glycoprotein H	type 1 membrane protein; possible membrane fusogen; complexed with envelope glycoprotein L; involved in cell entry; involved in cell-to-cell spread	C	T	43109	snp	12	0	12
ONT	60520	U48	envelope glycoprotein H	type 1 membrane protein; possible membrane fusogen; complexed with envelope glycoprotein L; involved in cell entry; involved in cell-to-cell spread	G	T	41671	snp	12	0	11
ONT	60527	U48	envelope glycoprotein H	type 1 membrane protein; possible membrane fusogen; complexed with envelope glycoprotein L; involved in cell entry; involved in cell-to-cell spread	G	C	36744	snp	12	0	11
ONT	60537	U48	envelope glycoprotein H	type 1 membrane protein; possible membrane fusogen; complexed with envelope glycoprotein L; involved in cell entry; involved in cell-to-cell spread	A	G	28471	snp	13	1	9
ONT	60545	U48	envelope glycoprotein H	type 1 membrane protein; possible membrane fusogen; complexed with envelope glycoprotein L; involved in cell entry; involved in cell-to-cell spread	A	G	26.63	snp	13	1	11
ONT	60577	U48	envelope glycoprotein H	type 1 membrane protein; possible membrane fusogen; complexed with envelope glycoprotein L; involved in cell entry; involved in cell-to-cell spread	A	C	30351	snp	12	1	10
ONT	60579	U48	envelope glycoprotein H	type 1 membrane protein; possible membrane fusogen; complexed with envelope glycoprotein L; involved in cell entry; involved in cell-to-cell spread	TG	CA	51103	complex	12	1	9
ONT	60584	U48	envelope glycoprotein H	type 1 membrane protein; possible membrane fusogen; complexed with envelope glycoprotein L; involved in cell entry; involved in cell-to-cell spread	T	C	39108	snp	12	0	12
ONT	60589	U48	envelope glycoprotein H	type 1 membrane protein; possible membrane fusogen; complexed with envelope glycoprotein L; involved in cell entry; involved in cell-to-cell spread	T	C	44422	snp	12	0	12
ONT	60598	U48	envelope glycoprotein H	type 1 membrane protein; possible membrane fusogen; complexed with envelope glycoprotein L; involved in cell entry; involved in cell-to-cell spread	C	T	44131	snp	12	0	12
ONT	60601	U48	envelope glycoprotein H	type 1 membrane protein; possible membrane fusogen; complexed with envelope glycoprotein L; involved in cell entry; involved in cell-to-cell spread	G	A	41986	snp	12	0	12
ONT	60606	U48	envelope glycoprotein H	type 1 membrane protein; possible membrane fusogen; complexed with envelope glycoprotein L; involved in cell entry; involved in cell-to-cell spread	TA	CT	71076	complex	12	0	10
ONT	60610	U48	envelope glycoprotein H	type 1 membrane protein; possible membrane fusogen; complexed with envelope glycoprotein L; involved in cell entry; involved in cell-to-cell spread	AT	CA	69721	complex	12	2	10
ONT	60613	U48	envelope glycoprotein H	type 1 membrane protein; possible membrane fusogen; complexed with envelope glycoprotein L; involved in cell entry; involved in cell-to-cell spread	T	A	30695	snp	12	0	10
ONT	60625	U48	envelope glycoprotein H	type 1 membrane protein; possible membrane fusogen; complexed with envelope glycoprotein L; involved in cell entry; involved in cell-to-cell spread	C	T	32424	snp	12	0	12
ONT	60632	U48	envelope glycoprotein H	type 1 membrane protein; possible membrane fusogen; complexed with envelope glycoprotein L; involved in cell entry; involved in cell-to-cell spread	C	T	31813	snp	12	0	11
ONT	60635	U48	envelope glycoprotein H	type 1 membrane protein; possible membrane fusogen; complexed with envelope glycoprotein L; involved in cell entry; involved in cell-to-cell spread	TT	AA	47093	complex	12	1	11
ONT	60638	U48	envelope glycoprotein H	type 1 membrane protein; possible membrane fusogen; complexed with envelope glycoprotein L; involved in cell entry; involved in cell-to-cell spread	C	A	33082	snp	12	0	12
ONT	60644	U48	envelope glycoprotein H	type 1 membrane protein; possible membrane fusogen; complexed with envelope glycoprotein L; involved in cell entry; involved in cell-to-cell spread	T	A	7263	snp	12	4	8
ONT	60646	U48	envelope glycoprotein H	type 1 membrane protein; possible membrane fusogen; complexed with envelope glycoprotein L; involved in cell entry; involved in cell-to-cell spread	CC	AT	25023	complex	12	0	10
ONT	60649	U48	envelope glycoprotein H	type 1 membrane protein; possible membrane fusogen; complexed with envelope glycoprotein L; involved in cell entry; involved in cell-to-cell spread	C	A	15462	snp	12	0	9
ONT	60654	U48	envelope glycoprotein H	type 1 membrane protein; possible membrane fusogen; complexed with envelope glycoprotein L; involved in cell entry; involved in cell-to-cell spread	GA	CC	14161	complex	12	0	2
ONT	60679	U48	envelope glycoprotein H	type 1 membrane protein; possible membrane fusogen; complexed with envelope glycoprotein L; involved in cell entry; involved in cell-to-cell spread	T	A	43098	snp	12	0	11
ONT	60685	U48	envelope glycoprotein H	type 1 membrane protein; possible membrane fusogen; complexed with envelope glycoprotein L; involved in cell entry; involved in cell-to-cell spread	AA	GT	79791	complex	12	0	12
ONT	60688	U48	envelope glycoprotein H	type 1 membrane protein; possible membrane fusogen; complexed with envelope glycoprotein L; involved in cell entry; involved in cell-to-cell spread	AA	GG	85766	complex	12	0	12
ONT	60691	U48	envelope glycoprotein H	type 1 membrane protein; possible membrane fusogen; complexed with envelope glycoprotein L; involved in cell entry; involved in cell-to-cell spread	C	A	43025	snp	12	0	12
ONT	60696	U48	envelope glycoprotein H	type 1 membrane protein; possible membrane fusogen; complexed with envelope glycoprotein L; involved in cell entry; involved in cell-to-cell spread	A	T	46314	snp	12	0	12
ONT	60700	U48	envelope glycoprotein H	type 1 membrane protein; possible membrane fusogen; complexed with envelope glycoprotein L; involved in cell entry; involved in cell-to-cell spread	T	C	37822	snp	12	0	11
ONT	60703	U48	envelope glycoprotein H	type 1 membrane protein; possible membrane fusogen; complexed with envelope glycoprotein L; involved in cell entry; involved in cell-to-cell spread	A	T	39632	snp	12	0	11
ONT	60713	U48	envelope glycoprotein H	type 1 membrane protein; possible membrane fusogen; complexed with envelope glycoprotein L; involved in cell entry; involved in cell-to-cell spread	G	A	29786	snp	13	1	11
ONT	60718	U48	envelope glycoprotein H	type 1 membrane protein; possible membrane fusogen; complexed with envelope glycoprotein L; involved in cell entry; involved in cell-to-cell spread	C	A	47036	snp	12	0	12
ONT	60725	U48	envelope glycoprotein H	type 1 membrane protein; possible membrane fusogen; complexed with envelope glycoprotein L; involved in cell entry; involved in cell-to-cell spread	T	C	42273	snp	12	0	12
ONT	60730	U48	envelope glycoprotein H	type 1 membrane protein; possible membrane fusogen; complexed with envelope glycoprotein L; involved in cell entry; involved in cell-to-cell spread	C	A	45545	snp	12	0	12
ONT	60733	U48	envelope glycoprotein H	type 1 membrane protein; possible membrane fusogen; complexed with envelope glycoprotein L; involved in cell entry; involved in cell-to-cell spread	T	A	44422	snp	12	0	12
ONT	60736	U48	envelope glycoprotein H	type 1 membrane protein; possible membrane fusogen; complexed with envelope glycoprotein L; involved in cell entry; involved in cell-to-cell spread	C	G	43897	snp	12	0	12
ONT	60742	U48	envelope glycoprotein H	type 1 membrane protein; possible membrane fusogen; complexed with envelope glycoprotein L; involved in cell entry; involved in cell-to-cell spread	A	G	30.72	snp	12	0	11
ONT	60748	U48	envelope glycoprotein H	type 1 membrane protein; possible membrane fusogen; complexed with envelope glycoprotein L; involved in cell entry; involved in cell-to-cell spread	C	T	46684	snp	12	0	12
ONT	60751	U48	envelope glycoprotein H	type 1 membrane protein; possible membrane fusogen; complexed with envelope glycoprotein L; involved in cell entry; involved in cell-to-cell spread	C	T	47447	snp	12	0	12
ONT	60754	U48	envelope glycoprotein H	type 1 membrane protein; possible membrane fusogen; complexed with envelope glycoprotein L; involved in cell entry; involved in cell-to-cell spread	GT	TG	91.77	complex	12	0	12
ONT	60758	U48	envelope glycoprotein H	type 1 membrane protein; possible membrane fusogen; complexed with envelope glycoprotein L; involved in cell entry; involved in cell-to-cell spread	C	T	46518	snp	12	0	12
ONT	60761	U48	envelope glycoprotein H	type 1 membrane protein; possible membrane fusogen; complexed with envelope glycoprotein L; involved in cell entry; involved in cell-to-cell spread	C	A	37498	snp	12	0	11
ONT	60766	U48	envelope glycoprotein H	type 1 membrane protein; possible membrane fusogen; complexed with envelope glycoprotein L; involved in cell entry; involved in cell-to-cell spread	C	T	40504	snp	12	0	12
ONT	60769	U48	envelope glycoprotein H	type 1 membrane protein; possible membrane fusogen; complexed with envelope glycoprotein L; involved in cell entry; involved in cell-to-cell spread	CT	TC	51342	complex	12	0	10
ONT	60772	U48	envelope glycoprotein H	type 1 membrane protein; possible membrane fusogen; complexed with envelope glycoprotein L; involved in cell entry; involved in cell-to-cell spread	T	A	26174	snp	12	2	10
ONT	60775	U48	envelope glycoprotein H	type 1 membrane protein; possible membrane fusogen; complexed with envelope glycoprotein L; involved in cell entry; involved in cell-to-cell spread	A	T	21909	snp	12	3	9
ONT	60777	U48	envelope glycoprotein H	type 1 membrane protein; possible membrane fusogen; complexed with envelope glycoprotein L; involved in cell entry; involved in cell-to-cell spread	AG	CA	31122	complex	12	0	8
ONT	60780	U48	envelope glycoprotein H	type 1 membrane protein; possible membrane fusogen; complexed with envelope glycoprotein L; involved in cell entry; involved in cell-to-cell spread	AA	CC	3584	complex	13	6	5
ONT	60783	U48	envelope glycoprotein H	type 1 membrane protein; possible membrane fusogen; complexed with envelope glycoprotein L; involved in cell entry; involved in cell-to-cell spread	A	G	16874	snp	12	1	8
ONT	60787	U48	envelope glycoprotein H	type 1 membrane protein; possible membrane fusogen; complexed with envelope glycoprotein L; involved in cell entry; involved in cell-to-cell spread	TAAT	AGGA	59792	complex	12	2	7
ONT	60794	U48	envelope glycoprotein H	type 1 membrane protein; possible membrane fusogen; complexed with envelope glycoprotein L; involved in cell entry; involved in cell-to-cell spread	T	C	33.06	snp	12	1	11
ONT	60796	U48	envelope glycoprotein H	type 1 membrane protein; possible membrane fusogen; complexed with envelope glycoprotein L; involved in cell entry; involved in cell-to-cell spread	A	T	37074	snp	12	0	11
ONT	60799	U48	envelope glycoprotein H	type 1 membrane protein; possible membrane fusogen; complexed with envelope glycoprotein L; involved in cell entry; involved in cell-to-cell spread	A	C	45563	snp	12	0	12
ONT	60802	U48	envelope glycoprotein H	type 1 membrane protein; possible membrane fusogen; complexed with envelope glycoprotein L; involved in cell entry; involved in cell-to-cell spread	A	C	47088	snp	12	0	12
ONT	60805	U48	envelope glycoprotein H	type 1 membrane protein; possible membrane fusogen; complexed with envelope glycoprotein L; involved in cell entry; involved in cell-to-cell spread	C	G	34.81	snp	12	1	11
ONT	60809	U48	envelope glycoprotein H	type 1 membrane protein; possible membrane fusogen; complexed with envelope glycoprotein L; involved in cell entry; involved in cell-to-cell spread	T	C	42.11	snp	12	0	11
ONT	60815	U48	envelope glycoprotein H	type 1 membrane protein; possible membrane fusogen; complexed with envelope glycoprotein L; involved in cell entry; involved in cell-to-cell spread	G	C	46856	snp	12	0	12
ONT	60817	U48	envelope glycoprotein H	type 1 membrane protein; possible membrane fusogen; complexed with envelope glycoprotein L; involved in cell entry; involved in cell-to-cell spread	GGC	ACA	128.69	complex	12	0	12
ONT	60823	U48	envelope glycoprotein H	type 1 membrane protein; possible membrane fusogen; complexed with envelope glycoprotein L; involved in cell entry; involved in cell-to-cell spread	C	T	43.12	snp	12	0	12
ONT	60830	U48	envelope glycoprotein H	type 1 membrane protein; possible membrane fusogen; complexed with envelope glycoprotein L; involved in cell entry; involved in cell-to-cell spread	C	T	44704	snp	12	0	11
ONT	60835	U48	envelope glycoprotein H	type 1 membrane protein; possible membrane fusogen; complexed with envelope glycoprotein L; involved in cell entry; involved in cell-to-cell spread	TC	CG	61011	complex	12	2	10
ONT	60838	U48	envelope glycoprotein H	type 1 membrane protein; possible membrane fusogen; complexed with envelope glycoprotein L; involved in cell entry; involved in cell-to-cell spread	A	T	38596	snp	13	1	11
ONT	60844	U48	envelope glycoprotein H	type 1 membrane protein; possible membrane fusogen; complexed with envelope glycoprotein L; involved in cell entry; involved in cell-to-cell spread	TA	AC	90974	complex	12	0	12
ONT	60849	U48	envelope glycoprotein H	type 1 membrane protein; possible membrane fusogen; complexed with envelope glycoprotein L; involved in cell entry; involved in cell-to-cell spread	AC	TT	83788	complex	12	0	11
ONT	60856	U48	envelope glycoprotein H	type 1 membrane protein; possible membrane fusogen; complexed with envelope glycoprotein L; involved in cell entry; involved in cell-to-cell spread	T	G	26027	snp	12	0	10
ONT	60858	U48	envelope glycoprotein H	type 1 membrane protein; possible membrane fusogen; complexed with envelope glycoprotein L; involved in cell entry; involved in cell-to-cell spread	G	A	43371	snp	12	0	11
ONT	60862	U48	envelope glycoprotein H	type 1 membrane protein; possible membrane fusogen; complexed with envelope glycoprotein L; involved in cell entry; involved in cell-to-cell spread	C	T	44923	snp	12	0	12
ONT	60864	U48	envelope glycoprotein H	type 1 membrane protein; possible membrane fusogen; complexed with envelope glycoprotein L; involved in cell entry; involved in cell-to-cell spread	G	A	45582	snp	12	0	12
ONT	60878	U48	envelope glycoprotein H	type 1 membrane protein; possible membrane fusogen; complexed with envelope glycoprotein L; involved in cell entry; involved in cell-to-cell spread	ACA	GTT	129356	complex	12	0	11
ONT	60883	U48	envelope glycoprotein H	type 1 membrane protein; possible membrane fusogen; complexed with envelope glycoprotein L; involved in cell entry; involved in cell-to-cell spread	T	A	46248	snp	12	1	11
ONT	60889	U48	envelope glycoprotein H	type 1 membrane protein; possible membrane fusogen; complexed with envelope glycoprotein L; involved in cell entry; involved in cell-to-cell spread	TTC	CGA	107346	complex	12	1	11
ONT	60895	U48	envelope glycoprotein H	type 1 membrane protein; possible membrane fusogen; complexed with envelope glycoprotein L; involved in cell entry; involved in cell-to-cell spread	G	A	44422	snp	12	1	11
ONT	60898	U48	envelope glycoprotein H	type 1 membrane protein; possible membrane fusogen; complexed with envelope glycoprotein L; involved in cell entry; involved in cell-to-cell spread	C	A	39428	snp	12	0	9
ONT	60916	U48	envelope glycoprotein H	type 1 membrane protein; possible membrane fusogen; complexed with envelope glycoprotein L; involved in cell entry; involved in cell-to-cell spread	A	C	45054	snp	12	0	12
ONT	60919	U48	envelope glycoprotein H	type 1 membrane protein; possible membrane fusogen; complexed with envelope glycoprotein L; involved in cell entry; involved in cell-to-cell spread	CG	TC	77725	complex	12	0	11
ONT	60922	U48	envelope glycoprotein H	type 1 membrane protein; possible membrane fusogen; complexed with envelope glycoprotein L; involved in cell entry; involved in cell-to-cell spread	A	G	39083	snp	12	0	11
ONT	60930	U48	envelope glycoprotein H	type 1 membrane protein; possible membrane fusogen; complexed with envelope glycoprotein L; involved in cell entry; involved in cell-to-cell spread	A	T	21.88	snp	12	3	9
ONT	60934	U48	envelope glycoprotein H	type 1 membrane protein; possible membrane fusogen; complexed with envelope glycoprotein L; involved in cell entry; involved in cell-to-cell spread	C	A	22246	snp	12	0	8
ONT	60940	U48	envelope glycoprotein H	type 1 membrane protein; possible membrane fusogen; complexed with envelope glycoprotein L; involved in cell entry; involved in cell-to-cell spread	T	G	24162	snp	13	2	10
ONT	60943	U48	envelope glycoprotein H	type 1 membrane protein; possible membrane fusogen; complexed with envelope glycoprotein L; involved in cell entry; involved in cell-to-cell spread	T	C	36.4	snp	12	0	12
ONT	60947	U48	envelope glycoprotein H	type 1 membrane protein; possible membrane fusogen; complexed with envelope glycoprotein L; involved in cell entry; involved in cell-to-cell spread	G	A	43282	snp	12	0	12
ONT	60956	U48	envelope glycoprotein H	type 1 membrane protein; possible membrane fusogen; complexed with envelope glycoprotein L; involved in cell entry; involved in cell-to-cell spread	TCC	AGG	105046	complex	12	0	10
ONT	60961	U48	envelope glycoprotein H	type 1 membrane protein; possible membrane fusogen; complexed with envelope glycoprotein L; involved in cell entry; involved in cell-to-cell spread	TG	CA	69333	complex	12	1	8
ONT	60966	U48	envelope glycoprotein H	type 1 membrane protein; possible membrane fusogen; complexed with envelope glycoprotein L; involved in cell entry; involved in cell-to-cell spread	TA	CT	91.07	complex	12	0	11
ONT	60979	U48	envelope glycoprotein H	type 1 membrane protein; possible membrane fusogen; complexed with envelope glycoprotein L; involved in cell entry; involved in cell-to-cell spread	C	T	32639	snp	12	0	11
ONT	60983	U48	envelope glycoprotein H	type 1 membrane protein; possible membrane fusogen; complexed with envelope glycoprotein L; involved in cell entry; involved in cell-to-cell spread	G	A	48199	snp	12	0	12
ONT	60992	U48	envelope glycoprotein H	type 1 membrane protein; possible membrane fusogen; complexed with envelope glycoprotein L; involved in cell entry; involved in cell-to-cell spread	C	T	42397	snp	12	1	11
ONT	60997	U48	envelope glycoprotein H	type 1 membrane protein; possible membrane fusogen; complexed with envelope glycoprotein L; involved in cell entry; involved in cell-to-cell spread	A	T	48064	snp	12	0	12
ONT	61000	U48	envelope glycoprotein H	type 1 membrane protein; possible membrane fusogen; complexed with envelope glycoprotein L; involved in cell entry; involved in cell-to-cell spread	A	C	38222	snp	12	0	11
ONT	61004	U48	envelope glycoprotein H	type 1 membrane protein; possible membrane fusogen; complexed with envelope glycoprotein L; involved in cell entry; involved in cell-to-cell spread	G	A	41.61	snp	12	0	12
ONT	61006	U48	envelope glycoprotein H	type 1 membrane protein; possible membrane fusogen; complexed with envelope glycoprotein L; involved in cell entry; involved in cell-to-cell spread	A	C	45435	snp	12	0	12
ONT	61010	U48	envelope glycoprotein H	type 1 membrane protein; possible membrane fusogen; complexed with envelope glycoprotein L; involved in cell entry; involved in cell-to-cell spread	AGTT	TCCC	155467	complex	12	0	10
ONT	61018	U48	envelope glycoprotein H	type 1 membrane protein; possible membrane fusogen; complexed with envelope glycoprotein L; involved in cell entry; involved in cell-to-cell spread	C	T	34.46	snp	12	1	11
ONT	61025	U48	envelope glycoprotein H	type 1 membrane protein; possible membrane fusogen; complexed with envelope glycoprotein L; involved in cell entry; involved in cell-to-cell spread	A	C	36007	snp	13	1	11
ONT	61027	U48	envelope glycoprotein H	type 1 membrane protein; possible membrane fusogen; complexed with envelope glycoprotein L; involved in cell entry; involved in cell-to-cell spread	AG	TA	96854	complex	12	0	12
ONT	61031	U48	envelope glycoprotein H	type 1 membrane protein; possible membrane fusogen; complexed with envelope glycoprotein L; involved in cell entry; involved in cell-to-cell spread	CA	AG	91742	complex	12	0	11
ONT	61039	U48	envelope glycoprotein H	type 1 membrane protein; possible membrane fusogen; complexed with envelope glycoprotein L; involved in cell entry; involved in cell-to-cell spread	C	T	48131	snp	12	0	12
ONT	61048	U48	envelope glycoprotein H	type 1 membrane protein; possible membrane fusogen; complexed with envelope glycoprotein L; involved in cell entry; involved in cell-to-cell spread	A	T	47362	snp	12	0	12
ONT	61052	U48	envelope glycoprotein H	type 1 membrane protein; possible membrane fusogen; complexed with envelope glycoprotein L; involved in cell entry; involved in cell-to-cell spread	C	T	47966	snp	12	0	12
ONT	61060	U48	envelope glycoprotein H	type 1 membrane protein; possible membrane fusogen; complexed with envelope glycoprotein L; involved in cell entry; involved in cell-to-cell spread	TA	AG	14264	complex	12	1	6
ONT	61065	U48	envelope glycoprotein H	type 1 membrane protein; possible membrane fusogen; complexed with envelope glycoprotein L; involved in cell entry; involved in cell-to-cell spread	A	T	35323	snp	12	0	11
ONT	61068	U48	envelope glycoprotein H	type 1 membrane protein; possible membrane fusogen; complexed with envelope glycoprotein L; involved in cell entry; involved in cell-to-cell spread	C	A	40989	snp	12	0	6
ONT	61075	U48	envelope glycoprotein H	type 1 membrane protein; possible membrane fusogen; complexed with envelope glycoprotein L; involved in cell entry; involved in cell-to-cell spread	TAC	GGA	106313	complex	12	1	11
ONT	61081	U48	envelope glycoprotein H	type 1 membrane protein; possible membrane fusogen; complexed with envelope glycoprotein L; involved in cell entry; involved in cell-to-cell spread	A	C	25.24	snp	12	4	8
ONT	61084	U48	envelope glycoprotein H	type 1 membrane protein; possible membrane fusogen; complexed with envelope glycoprotein L; involved in cell entry; involved in cell-to-cell spread	G	A	30992	snp	12	0	8
ONT	61087	U48	envelope glycoprotein H	type 1 membrane protein; possible membrane fusogen; complexed with envelope glycoprotein L; involved in cell entry; involved in cell-to-cell spread	C	T	26411	snp	12	1	10
ONT	61103	U48	envelope glycoprotein H	type 1 membrane protein; possible membrane fusogen; complexed with envelope glycoprotein L; involved in cell entry; involved in cell-to-cell spread	C	A	39062	snp	12	0	12
ONT	61105	U48	envelope glycoprotein H	type 1 membrane protein; possible membrane fusogen; complexed with envelope glycoprotein L; involved in cell entry; involved in cell-to-cell spread	G	A	37769	snp	12	1	11
ONT	61108	U48	envelope glycoprotein H	type 1 membrane protein; possible membrane fusogen; complexed with envelope glycoprotein L; involved in cell entry; involved in cell-to-cell spread	CGA	TTC	111655	complex	12	0	11
ONT	61117	U48	envelope glycoprotein H	type 1 membrane protein; possible membrane fusogen; complexed with envelope glycoprotein L; involved in cell entry; involved in cell-to-cell spread	G	A	47142	snp	12	0	12
ONT	61123	U48	envelope glycoprotein H	type 1 membrane protein; possible membrane fusogen; complexed with envelope glycoprotein L; involved in cell entry; involved in cell-to-cell spread	C	T	38522	snp	12	0	10
ONT	61129	U48	envelope glycoprotein H	type 1 membrane protein; possible membrane fusogen; complexed with envelope glycoprotein L; involved in cell entry; involved in cell-to-cell spread	T	A	43088	snp	12	0	11
ONT	61135	U48	envelope glycoprotein H	type 1 membrane protein; possible membrane fusogen; complexed with envelope glycoprotein L; involved in cell entry; involved in cell-to-cell spread	A	G	34884	snp	12	1	11
ONT	61138	U48	envelope glycoprotein H	type 1 membrane protein; possible membrane fusogen; complexed with envelope glycoprotein L; involved in cell entry; involved in cell-to-cell spread	G	T	45189	snp	12	0	11
ONT	61144	U48	envelope glycoprotein H	type 1 membrane protein; possible membrane fusogen; complexed with envelope glycoprotein L; involved in cell entry; involved in cell-to-cell spread	GT	AA	93916	complex	12	0	12
ONT	61147	U48	envelope glycoprotein H	type 1 membrane protein; possible membrane fusogen; complexed with envelope glycoprotein L; involved in cell entry; involved in cell-to-cell spread	A	T	47088	snp	12	0	12
ONT	61155	U48	envelope glycoprotein H	type 1 membrane protein; possible membrane fusogen; complexed with envelope glycoprotein L; involved in cell entry; involved in cell-to-cell spread	C	G	34876	snp	13	1	11
ONT	61165	U48	envelope glycoprotein H	type 1 membrane protein; possible membrane fusogen; complexed with envelope glycoprotein L; involved in cell entry; involved in cell-to-cell spread	A	T	39272	snp	12	0	11
ONT	61171	U48	envelope glycoprotein H	type 1 membrane protein; possible membrane fusogen; complexed with envelope glycoprotein L; involved in cell entry; involved in cell-to-cell spread	T	C	32557	snp	12	1	11
ONT	61180	U48	envelope glycoprotein H	type 1 membrane protein; possible membrane fusogen; complexed with envelope glycoprotein L; involved in cell entry; involved in cell-to-cell spread	A	C	34236	snp	12	0	12
ONT	61186	U48	envelope glycoprotein H	type 1 membrane protein; possible membrane fusogen; complexed with envelope glycoprotein L; involved in cell entry; involved in cell-to-cell spread	T	A	40036	snp	12	0	12
ONT	61204	U48	envelope glycoprotein H	type 1 membrane protein; possible membrane fusogen; complexed with envelope glycoprotein L; involved in cell entry; involved in cell-to-cell spread	TG	CC	73012	complex	12	1	11
ONT	61207	U48	envelope glycoprotein H	type 1 membrane protein; possible membrane fusogen; complexed with envelope glycoprotein L; involved in cell entry; involved in cell-to-cell spread	AA	TG	68969	complex	12	1	11
ONT	61210	U48	envelope glycoprotein H	type 1 membrane protein; possible membrane fusogen; complexed with envelope glycoprotein L; involved in cell entry; involved in cell-to-cell spread	A	C	41739	snp	12	0	12
ONT	61217	U48	envelope glycoprotein H	type 1 membrane protein; possible membrane fusogen; complexed with envelope glycoprotein L; involved in cell entry; involved in cell-to-cell spread	G	T	31537	snp	12	0	10
ONT	61219	U48	envelope glycoprotein H	type 1 membrane protein; possible membrane fusogen; complexed with envelope glycoprotein L; involved in cell entry; involved in cell-to-cell spread	A	T	43067	snp	13	1	11
ONT	61228	U48	envelope glycoprotein H	type 1 membrane protein; possible membrane fusogen; complexed with envelope glycoprotein L; involved in cell entry; involved in cell-to-cell spread	CG	AC	62692	complex	12	1	10
ONT	61232	U48	envelope glycoprotein H	type 1 membrane protein; possible membrane fusogen; complexed with envelope glycoprotein L; involved in cell entry; involved in cell-to-cell spread	C	T	46472	snp	12	0	12
ONT	61234	U48	envelope glycoprotein H	type 1 membrane protein; possible membrane fusogen; complexed with envelope glycoprotein L; involved in cell entry; involved in cell-to-cell spread	T	A	44.75	snp	12	0	12
ONT	61243	U48	envelope glycoprotein H	type 1 membrane protein; possible membrane fusogen; complexed with envelope glycoprotein L; involved in cell entry; involved in cell-to-cell spread	A	G	43282	snp	12	0	12
ONT	61249	U48	envelope glycoprotein H	type 1 membrane protein; possible membrane fusogen; complexed with envelope glycoprotein L; involved in cell entry; involved in cell-to-cell spread	A	G	29455	snp	12	0	11
ONT	61252	U48	envelope glycoprotein H	type 1 membrane protein; possible membrane fusogen; complexed with envelope glycoprotein L; involved in cell entry; involved in cell-to-cell spread	T	C	37177	snp	12	1	11
ONT	61255	U48	envelope glycoprotein H	type 1 membrane protein; possible membrane fusogen; complexed with envelope glycoprotein L; involved in cell entry; involved in cell-to-cell spread	TA	CC	92224	complex	12	0	11
ONT	61258	U48	envelope glycoprotein H	type 1 membrane protein; possible membrane fusogen; complexed with envelope glycoprotein L; involved in cell entry; involved in cell-to-cell spread	G	T	34941	snp	12	0	9
ONT	61267	U48	envelope glycoprotein H	type 1 membrane protein; possible membrane fusogen; complexed with envelope glycoprotein L; involved in cell entry; involved in cell-to-cell spread	G	T	42434	snp	12	0	11
ONT	61270	U48	envelope glycoprotein H	type 1 membrane protein; possible membrane fusogen; complexed with envelope glycoprotein L; involved in cell entry; involved in cell-to-cell spread	A	G	45872	snp	12	0	12
ONT	61273	U48	envelope glycoprotein H	type 1 membrane protein; possible membrane fusogen; complexed with envelope glycoprotein L; involved in cell entry; involved in cell-to-cell spread	T	C	34453	snp	12	0	12
ONT	61276	U48	envelope glycoprotein H	type 1 membrane protein; possible membrane fusogen; complexed with envelope glycoprotein L; involved in cell entry; involved in cell-to-cell spread	T	C	37126	snp	12	1	11
ONT	61297	U48	envelope glycoprotein H	type 1 membrane protein; possible membrane fusogen; complexed with envelope glycoprotein L; involved in cell entry; involved in cell-to-cell spread	T	A	47088	snp	12	0	12
ONT	61300	U48	envelope glycoprotein H	type 1 membrane protein; possible membrane fusogen; complexed with envelope glycoprotein L; involved in cell entry; involved in cell-to-cell spread	A	C	37092	snp	12	0	11
ONT	61303	U48	envelope glycoprotein H	type 1 membrane protein; possible membrane fusogen; complexed with envelope glycoprotein L; involved in cell entry; involved in cell-to-cell spread	C	T	37439	snp	12	1	10
ONT	61306	U48	envelope glycoprotein H	type 1 membrane protein; possible membrane fusogen; complexed with envelope glycoprotein L; involved in cell entry; involved in cell-to-cell spread	T	C	35218	snp	12	2	10
ONT	61315	U48	envelope glycoprotein H	type 1 membrane protein; possible membrane fusogen; complexed with envelope glycoprotein L; involved in cell entry; involved in cell-to-cell spread	C	T	36284	snp	12	0	11
ONT	61318	U48	envelope glycoprotein H	type 1 membrane protein; possible membrane fusogen; complexed with envelope glycoprotein L; involved in cell entry; involved in cell-to-cell spread	T	A	45275	snp	12	0	12
ONT	61321	U48	envelope glycoprotein H	type 1 membrane protein; possible membrane fusogen; complexed with envelope glycoprotein L; involved in cell entry; involved in cell-to-cell spread	A	C	36143	snp	12	0	11
ONT	61327	U48	envelope glycoprotein H	type 1 membrane protein; possible membrane fusogen; complexed with envelope glycoprotein L; involved in cell entry; involved in cell-to-cell spread	C	A	46636	snp	12	0	12
ONT	61330	U48	envelope glycoprotein H	type 1 membrane protein; possible membrane fusogen; complexed with envelope glycoprotein L; involved in cell entry; involved in cell-to-cell spread	A	C	27741	snp	12	0	10
ONT	61339	U48	envelope glycoprotein H	type 1 membrane protein; possible membrane fusogen; complexed with envelope glycoprotein L; involved in cell entry; involved in cell-to-cell spread	C	T	39575	snp	12	0	11
ONT	61342	U48	envelope glycoprotein H	type 1 membrane protein; possible membrane fusogen; complexed with envelope glycoprotein L; involved in cell entry; involved in cell-to-cell spread	TT	AC	67572	complex	13	2	10
ONT	61345	U48	envelope glycoprotein H	type 1 membrane protein; possible membrane fusogen; complexed with envelope glycoprotein L; involved in cell entry; involved in cell-to-cell spread	A	T	33243	snp	12	1	9
ONT	61357	U48	envelope glycoprotein H	type 1 membrane protein; possible membrane fusogen; complexed with envelope glycoprotein L; involved in cell entry; involved in cell-to-cell spread	A	T	35905	snp	12	0	10
ONT	61359	U48	envelope glycoprotein H	type 1 membrane protein; possible membrane fusogen; complexed with envelope glycoprotein L; involved in cell entry; involved in cell-to-cell spread	T	C	39.36	snp	12	2	10
ONT	61369	U48	envelope glycoprotein H	type 1 membrane protein; possible membrane fusogen; complexed with envelope glycoprotein L; involved in cell entry; involved in cell-to-cell spread	A	T	48097	snp	12	0	12
ONT	61372	U48	envelope glycoprotein H	type 1 membrane protein; possible membrane fusogen; complexed with envelope glycoprotein L; involved in cell entry; involved in cell-to-cell spread	T	A	45292	snp	12	0	12
ONT	61378	U48	envelope glycoprotein H	type 1 membrane protein; possible membrane fusogen; complexed with envelope glycoprotein L; involved in cell entry; involved in cell-to-cell spread	GT	CC	92029	complex	12	0	12
ONT	61381	U48	envelope glycoprotein H	type 1 membrane protein; possible membrane fusogen; complexed with envelope glycoprotein L; involved in cell entry; involved in cell-to-cell spread	A	T	49599	snp	12	0	12
ONT	61388	U48	envelope glycoprotein H	type 1 membrane protein; possible membrane fusogen; complexed with envelope glycoprotein L; involved in cell entry; involved in cell-to-cell spread	A	C	43.59	snp	12	0	12
ONT	61391	U48	envelope glycoprotein H	type 1 membrane protein; possible membrane fusogen; complexed with envelope glycoprotein L; involved in cell entry; involved in cell-to-cell spread	A	G	31.96	snp	12	0	11
ONT	61393	U48	envelope glycoprotein H	type 1 membrane protein; possible membrane fusogen; complexed with envelope glycoprotein L; involved in cell entry; involved in cell-to-cell spread	C	T	47901	snp	12	0	12
ONT	61399	U48	envelope glycoprotein H	type 1 membrane protein; possible membrane fusogen; complexed with envelope glycoprotein L; involved in cell entry; involved in cell-to-cell spread	A	G	43227	snp	12	0	12
ONT	61401	U48	envelope glycoprotein H	type 1 membrane protein; possible membrane fusogen; complexed with envelope glycoprotein L; involved in cell entry; involved in cell-to-cell spread	T	G	42094	snp	12	0	12
ONT	61410	U48	envelope glycoprotein H	type 1 membrane protein; possible membrane fusogen; complexed with envelope glycoprotein L; involved in cell entry; involved in cell-to-cell spread	A	G	45223	snp	12	0	12
ONT	61426	U48/U47	envelope glycoprotein H	type 1 membrane protein; possible membrane fusogen; complexed with envelope glycoprotein L; involved in cell entry; involved in cell-to-cell spread | contains signal peptide; associated with envelope glycoprotein H and envelope glycoprotein L; involved in virion morphogenesis	C	T	46757	snp	12	0	12
ONT	61429	U48/U47	envelope glycoprotein H	type 1 membrane protein; possible membrane fusogen; complexed with envelope glycoprotein L; involved in cell entry; involved in cell-to-cell spread | contains signal peptide; associated with envelope glycoprotein H and envelope glycoprotein L; involved in virion morphogenesis	A	G	46984	snp	12	0	12
ONT	61441	U47	envelope glycoprotein O	contains signal peptide; associated with envelope glycoprotein H and envelope glycoprotein L; involved in virion morphogenesis	TGG	CTA	111823	complex	10	1	8
ONT	61445	U47	envelope glycoprotein O	contains signal peptide; associated with envelope glycoprotein H and envelope glycoprotein L; involved in virion morphogenesis	A	C	31539	snp	11	2	7
ONT	61463	U47	envelope glycoprotein O	contains signal peptide; associated with envelope glycoprotein H and envelope glycoprotein L; involved in virion morphogenesis	T	G	35472	snp	10	0	9
ONT	61465	U47	envelope glycoprotein O	contains signal peptide; associated with envelope glycoprotein H and envelope glycoprotein L; involved in virion morphogenesis	CA	AC	59859	complex	10	1	9
ONT	61476	U47	envelope glycoprotein O	contains signal peptide; associated with envelope glycoprotein H and envelope glycoprotein L; involved in virion morphogenesis	T	A	32236	snp	10	0	10
ONT	61489	U47	envelope glycoprotein O	contains signal peptide; associated with envelope glycoprotein H and envelope glycoprotein L; involved in virion morphogenesis	C	T	24349	snp	10	1	8
ONT	61491	U47	envelope glycoprotein O	contains signal peptide; associated with envelope glycoprotein H and envelope glycoprotein L; involved in virion morphogenesis	AA	TG	33137	complex	10	2	6
ONT	61499	U47	envelope glycoprotein O	contains signal peptide; associated with envelope glycoprotein H and envelope glycoprotein L; involved in virion morphogenesis	A	C	25464	snp	10	2	8
ONT	61501	U47	envelope glycoprotein O	contains signal peptide; associated with envelope glycoprotein H and envelope glycoprotein L; involved in virion morphogenesis	T	A	36232	snp	10	0	9
ONT	61509	U47	envelope glycoprotein O	contains signal peptide; associated with envelope glycoprotein H and envelope glycoprotein L; involved in virion morphogenesis	TAA	ACG	101839	complex	10	1	8
ONT	61515	U47	envelope glycoprotein O	contains signal peptide; associated with envelope glycoprotein H and envelope glycoprotein L; involved in virion morphogenesis	G	T	41088	snp	10	0	9
ONT	61529	U47	envelope glycoprotein O	contains signal peptide; associated with envelope glycoprotein H and envelope glycoprotein L; involved in virion morphogenesis	GTA	ACG	74755	complex	10	1	8
ONT	61536	U47	envelope glycoprotein O	contains signal peptide; associated with envelope glycoprotein H and envelope glycoprotein L; involved in virion morphogenesis	T	C	35955	snp	10	0	10
ONT	61545	U47	envelope glycoprotein O	contains signal peptide; associated with envelope glycoprotein H and envelope glycoprotein L; involved in virion morphogenesis	CA	TG	77547	complex	10	0	9
ONT	61551	U47	envelope glycoprotein O	contains signal peptide; associated with envelope glycoprotein H and envelope glycoprotein L; involved in virion morphogenesis	T	A	38903	snp	10	0	8
ONT	61560	U47	envelope glycoprotein O	contains signal peptide; associated with envelope glycoprotein H and envelope glycoprotein L; involved in virion morphogenesis	A	T	46907	snp	10	0	10
ONT	61562	U47	envelope glycoprotein O	contains signal peptide; associated with envelope glycoprotein H and envelope glycoprotein L; involved in virion morphogenesis	A	G	33.57	snp	10	0	10
ONT	61564	U47	envelope glycoprotein O	contains signal peptide; associated with envelope glycoprotein H and envelope glycoprotein L; involved in virion morphogenesis	C	G	41448	snp	10	0	10
ONT	61572	U47	envelope glycoprotein O	contains signal peptide; associated with envelope glycoprotein H and envelope glycoprotein L; involved in virion morphogenesis	GG	AC	86658	complex	10	0	10
ONT	61581	U47	envelope glycoprotein O	contains signal peptide; associated with envelope glycoprotein H and envelope glycoprotein L; involved in virion morphogenesis	A	C	45832	snp	10	0	10
ONT	61590	U47	envelope glycoprotein O	contains signal peptide; associated with envelope glycoprotein H and envelope glycoprotein L; involved in virion morphogenesis	G	A	2022-03-01	snp	10	0	3
ONT	61593	U47	envelope glycoprotein O	contains signal peptide; associated with envelope glycoprotein H and envelope glycoprotein L; involved in virion morphogenesis	C	T	12041	snp	10	0	7
ONT	61596	U47	envelope glycoprotein O	contains signal peptide; associated with envelope glycoprotein H and envelope glycoprotein L; involved in virion morphogenesis	G	A	16054	snp	10	2	6
ONT	61599	U47	envelope glycoprotein O	contains signal peptide; associated with envelope glycoprotein H and envelope glycoprotein L; involved in virion morphogenesis	TA	AG	28027	complex	10	2	7
ONT	61606	U47	envelope glycoprotein O	contains signal peptide; associated with envelope glycoprotein H and envelope glycoprotein L; involved in virion morphogenesis	GGA	AAT	126.01	complex	10	0	8
ONT	61611	U47	envelope glycoprotein O	contains signal peptide; associated with envelope glycoprotein H and envelope glycoprotein L; involved in virion morphogenesis	CG	TT	76275	complex	10	0	9
ONT	61617	U47	envelope glycoprotein O	contains signal peptide; associated with envelope glycoprotein H and envelope glycoprotein L; involved in virion morphogenesis	C	T	45188	snp	10	0	9
ONT	61632	U47	envelope glycoprotein O	contains signal peptide; associated with envelope glycoprotein H and envelope glycoprotein L; involved in virion morphogenesis	C	T	39699	snp	10	0	9
ONT	61635	U47	envelope glycoprotein O	contains signal peptide; associated with envelope glycoprotein H and envelope glycoprotein L; involved in virion morphogenesis	A	T	32815	snp	11	1	9
[truncated: 2,093 more rows]

## Sheet: variants_per_gene_EEHV5A_Vijay
Number of variants per coding sequence (EEHV-5A Vijay)
This table contains all coding sequences present in the reference genome, as well as their functions and annotation notes, along with how many variants were detected in each coding sequence of the EEHV-5A Vijay reference genome.
ID	ID2	Function	Notes	Counts
TR	TR	-	-	45
EE1	EE1	protein EE1	-	19
EE2	EE2	protein EE2	-	20
EE4	EE4	protein EE4	contains signal peptide; EE3 family	223
EE5	EE5	protein EE5	contains signal peptide	277
U82	U82	envelope glycoprotein L	contains signal peptide; complexed with envelope glycoprotein H; involved in cell entry; involved in cell-to-cell spread	140
U81	U81	uracil-DNA glycosylase	EC_number 3.2.2.3; involved in DNA repair	173
EE6	EE6	protein EE6	contains signal peptide	59
U79	U79	protein UL112	involved in gene regulation; involved in DNA replication	59
U77	U77	helicase-primase helicase subunit	involved in DNA replication	8
U76	U76	capsid portal protein	dodecamer located at one capsid vertex in place of penton; involved in DNA encapsidation	5
U75	U75	tegument protein UL7	involved in virion morphogenesis	4
U74	U74	helicase-primase subunit	involved in DNA replication	7
U73	U73	DNA replication origin-binding helicase	involved in DNA replication	25
U72	U72	envelope glycoprotein M	type 3 membrane protein; 8 transmembrane domains; complexed with envelope glycoprotein N; involved in virion morphogenesis; involved in membrane fusion	4
U71	U71	myristylated tegument protein	envelope-associated; involved in virion morphogenesis	15
U70	U70	deoxyribonuclease	involved in DNA processing	9
U69	U69	tegument serine threonine protein kinase	EC_number 2.7.11.1; involved in protein phosphorylation	3
U68	U68	tegument protein UL14	involved in virion morphogenesis	0
U67	U67	protein UL95	promotes accumulation of late transcripts	1
U60	U60	DNA packaging terminase subunit 1	contains ATPase domain; involved in DNA encapsidation	27
U65	U65	tegument protein UL16	possibly involved in virion morphogenesis	3
U64	U64	DNA packaging tegument protein UL17	capsid-associated; involved in DNA encapsidation; involved in capsid transport	14
U63	U63	protein UL92	contains ATPase domain; involved in DNA encapsidation	4
U62	U62	protein UL91	contains ATPase domain; involved in DNA encapsidation	0
U59	U59	tegument protein UL88	-	1
U58	U58	protein UL87	promotes accumulation of late transcripts	11
U57	U57	major capsid protein	6 copies form hexons, 5 copies form pentons; involved in capsid morphogenesis	18
U56	U56	capsid triplex subunit 2	complexed 2:1 with capsid triplex subunit 1 to connect capsid hexons and pentons; involved in capsid morphogenesis	4
U54	U54	protein UL84	involved in gene regulation; involved in DNA replication; DURP family	8
U53.5	U53.5	capsid scaffold protein	clipped near C terminus; involved in capsid morphogenesis	9
U53	U53	capsid maturation protease/capsid scaffold protein	EC_number 3.4.21.97; serine protease (N-terminal region); minor scaffold protein (remainder of protein, clipped near C terminus); involved in capsid morphogenesis	15
U52	U52	protein UL79	promotes accumulation of late transcripts	4
U51	U51	envelope protein UL78	type 3 membrane protein; 7 transmembrane domains; similar to GPCRs; putative chemokine receptor; possibly involved in intracellular signalling	43
U50	U50	DNA packaging tegument protein UL25	located on capsid near vertices; possibly stabilizes the capsid and retains the genome; involved in DNA encapsidation	8
U49	U49	nuclear protein UL24		25
EE7	EE7	thymidine kinase	EC_number 2.7.1.21; involved in nucleotide metabolism	165
U48	U48	envelope glycoprotein H	type 1 membrane protein; possible membrane fusogen; complexed with envelope glycoprotein L; involved in cell entry; involved in cell-to-cell spread	402
U47	U47	envelope glycoprotein O	contains signal peptide; associated with envelope glycoprotein H and envelope glycoprotein L; involved in virion morphogenesis	106
U46	U46	envelope glycoprotein N	type 1 membrane protein; complexed with envelope glycoprotein M; involved in virion morphogenesis; involved in membrane fusion	58
EE8	EE8	protein EE8	contains potential transmembrane domain	50
U27	U27	DNA polymerase processivity subunit	dsDNA-binding protein; involved in DNA replication	14
EE9	EE9	ribonucleotide reductase subunit 2	EC_number 1.17.4.1; involved in nucleotide metabolism	5
U28	U28	ribonucleotide reductase subunit 1	EC_number 1.17.4.1; involved in nucleotide metabolism	15
U29	U29	capsid triplex subunit 1	complexed 1:2 with capsid triplex subunit 2 to connect capsid hexons and pentons; involved in capsid morphogenesis	2
U30	U30	tegument protein UL37	complexed with large tegument protein; involved in virion morphogenesis	13
U31	U31	large tegument protein	complexed with tegument protein UL37; ubiquitin-specific protease (N-terminal region); involved in capsid transport	41
U32	U32	small capsid protein	located externally on capsid hexons; involved in capsid morphogenesis; possibly involved in capsid transport	2
U33	U33	protein UL49		8
U34	U34	nuclear egress membrane protein	type 2 membrane protein; interacts with nuclear egress lamina protein; involved in nuclear egress	0
U35	U35	DNA packaging protein UL33	interacts with DNA packaging terminase subunit 2; involved in DNA encapsidation	0
U36	U36	DNA packaging protein UL32	involved in DNA encapsidation; possibly involved in capsid transport	7
U37	U37	nuclear egress lamina protein	interacts with nuclear egress membrane protein; involved in nuclear egress	2
U38	U38	DNA polymerase catalytic subunit	EC_number 2.7.7.7; involved in DNA replication	18
U39	U39	envelope glycoprotein B	type 1 membrane protein; possible membrane fusogen; binds cell surface heparan sulphate; involved in cell entry; involved in cell-to-cell spread	160
U40	U40	DNA packaging terminase subunit 2	involved in DNA encapsidation	15
U41	U41	single-stranded DNA-binding protein	contains zinc-finger; involved in DNA replication; possibly involved in gene regulation	9
U42	U42	multifunctional expression regulator	RNA-binding protein; shuttles between nucleus and cytoplasm; inhibits pre-mRNA splicing; exports virus mRNA from nucleus; exerts most effects post-transcriptionally; involved in gene regulation; involved in RNA metabolism and transport	7
U43	U43	helicase-primase primase subunit	involved in DNA replication	2
U44	U44	tegument protein UL51	involved in virion morphogenesis	0
EE10	EE10	protein EE10	-	1
EE11	EE11	protein EE11	U4 family	6
U4	U4	protein UL27	U4 family	0
U11	U11	tegument protein pp150	major tegument protein; binds to capsids	9
U12	U12	envelope glycoprotein UL33	type 3 membrane protein; 7 transmembrane domains; similar to GPCRs; putative chemokine receptor; involved in intracellular signalling	8
UL34	UL34	protein UL34	involved in gene regulation	5
U14	U14	tegument protein UL35	-	1
EE12	EE12	protein EE12	contains potential transmembrane domain	1
EE13	EE13	protein EE13	contains US22 domain	20
EE14	EE14	protein EE14	-	21
EE15	EE15	protein EE15	contains potential transmembrane domain	40
EE16	EE16	protein EE16	contains signal peptide	129
EE17	EE17	protein EE17	contains signal peptide	57
EE18	EE18	membrane protein EE18	type 3 membrane protein; 7 transmembrane domains; 7TM family	15
EE19	EE19	membrane protein EE19	type 3 membrane protein; 7 transmembrane domains; 7TM family	4
EE20	EE20	membrane protein EE20	type 1 membrane protein; EE20 family	7
EE21	EE21	membrane protein EE21	type 3 membrane protein; 7 transmembrane domains; similar to GPCRs; 7TM family	12
EE22	EE22	membrane protein EE22	type 1 membrane protein; contains 2 immunoglobulin domains; OX-2 family	126
EE22A	EE22A	membrane protein EE22A	type 1 membrane protein; contains 2 immunoglobulin domains; OX-2 family	135
EE23	EE23	protein EE23	contains signal peptide; contains immunoglobulin domain; OX-2 family	36
EE24	EE24	protein EE24	contains potential transmembrane domain	0
EE25	EE25	protein EE25	contains potential transmembrane domain	5
EE26	EE26	membrane protein EE26	type 3 membrane protein; 7 transmembrane domains; similar to GPCRs; 7TM family	10
EE27	EE27	protein EE27	-	1
EE28	EE28	membrane protein EE28	type 3 membrane protein; 7 transmembrane domains; similar to GPCRs; 7TM family	2
EE29	EE29	protein EE29	DURP family	3
EE30	EE30	protein EE30	-	1
EE30A	EE30A	protein EE30A	-	2
EE31	EE31	membrane protein EE31	type 3 membrane protein; 7 transmembrane domains; 7TM family	4
EE32	EE32	protein EE32	contains potential transmembrane domain; EE20 family	5
EE32A	EE32A	protein EE32A	contains potential transmembrane domain	0
EE33	EE33	membrane protein EE33	type 3 membrane protein; 7 transmembrane domains; 7TM family	1
EE34	EE34	membrane protein EE34	type 3 membrane protein; 7 transmembrane domains; similar to GPCRs; 7TM family	5
EE35	EE35	membrane protein EE35	type 3 membrane protein; 7 transmembrane domains; 7TM family	5
EE36	EE36	membrane protein EE36	type 3 membrane protein; 7 transmembrane domains; 7TM family	3
EE37	EE37	membrane protein EE37	type 3 membrane protein; 7 transmembrane domains; 7TM family	2
EE38	EE38	membrane protein EE38	type 3 membrane protein; 7 transmembrane domains; 7TM family	3
EE39	EE39	membrane protein EE39	type 3 membrane protein; 7 transmembrane domains; 7TM family	2
EE40	EE40	membrane protein EE40	type 3 membrane protein; 7 transmembrane domains; 7TM family	1
EE41	EE41	membrane protein EE41	type 3 membrane protein; 7 transmembrane domains; 7TM family	2
EE42	EE42	membrane protein EE42	type 3 membrane protein; 7 transmembrane domains; 7TM family	9
EE43	EE43	membrane protein EE43	type 3 membrane protein; 7 transmembrane domains; 7TM family	17
fragmentedEE44A	fragmentedEE44A	-	contains frameshift in G:C tract; EE50 family; membrane protein EE44A; type 1 membrane protein; contains immunoglobulin domain	8
EE45	EE45	membrane protein EE45	type 3 membrane protein; 7 transmembrane domains; similar to GPCRs; 7TM family	30
EE46	EE46	beta-1,3-galactosyl-O-glycosyl-glycoprotein beta-1,6-N-acetylglucosaminyltransferase	EC_number 2.4.1.102 ; contains potential transmembrane domain; involved in protein glycosylation	21
EE47	EE47	membrane protein EE47	type 3 membrane protein; 8 transmembrane domains; similar to GPCRs; 7TM family	27
EE48	EE48	membrane protein EE48	type 3 membrane protein; 7 transmembrane domains; 7TM family	6
EE49	EE49	membrane protein EE49	type 3 membrane protein; 8 transmembrane domains; 7TM family	28
fragmentedEE49A	fragmentedEE49A	-	contains frameshift in G:C tract; EE50 family; membrane protein EE49A; type 1 membrane protein; contains immunoglobulin domain	0
EE49B	EE49B	membrane protein EE49B	type 1 membrane protein; contains immunoglobulin domain; EE50 family	0
fragmentedEE49C	fragmentedEE49C	-	contains frameshifts; EE50 family; membrane protein EE49C; type 1 membrane protein; contains immunoglobulin domain	0
EE49D	EE49D	membrane protein EE49D	type 1 membrane protein; contains immunoglobulin domain; EE50 family	0
EE50	EE50	membrane protein EE50	contains signal peptide; contains immunoglobulin domain; EE50 family	0
EE51	EE51	membrane protein EE51	type 1 membrane protein; contains 2 immunoglobulin domains; OX-2 family	71
EE52	EE52	membrane protein EE52	type 1 membrane protein; contains immunoglobulin domain; contains G:C tract; EE50 family	0
fragmentedEE61	fragmentedEE61	-	fragmented EE61; contains frameshift in G:C tract; EE50 family; membrane protein EE61; type 1 membrane protein	0
EE62	EE62	membrane protein EE62	type 3 membrane protein; 7 transmembrane domains; 7TM family	0
EE62A	EE62A	membrane protein EE62A	type 1 membrane protein; contains immunoglobulin domain; contains G:C tract; most closely related to EE53; EE50 family	0
fragmentedEE62B	fragmentedEE62B	-	fragmented EE62B; contains frameshift in A:T tract; 7TM family; membrane protein EE62B; type 3 membrane protein; 7 transmembrane domains	0
EE63	EE63	alpha-(1,3)-fucosyltransferase	contains potential transmembrane domain; involved in protein glycosylation	183

## Sheet: coordinates
start	end	ID	Function	Notes
1	2464	TR	-	-
6806	10354	EE1	protein EE1	-
11118	13259	EE2	protein EE2	-
13534	15225	EE4	protein EE4	contains signal peptide; EE3 family
15343	17082	EE5	protein EE5	contains signal peptide
17083	17120	EE5/U82	protein EE5/envelope glycoprotein L	contains signal peptide | contains signal peptide; complexed with envelope glycoprotein H; involved in cell entry; involved in cell-to-cell spread
17121	17848	U82	envelope glycoprotein L	contains signal peptide; complexed with envelope glycoprotein H; involved in cell entry; involved in cell-to-cell spread
17849	17883	U82/U81	envelope glycoprotein L/uracil-DNA glycosylase	contains signal peptide; complexed with envelope glycoprotein H; involved in cell entry; involved in cell-to-cell spread | EC_number 3.2.2.3; involved in DNA repair
17884	18820	U81	uracil-DNA glycosylase	EC_number 3.2.2.3; involved in DNA repair
18869	19186	EE6	protein EE6	contains signal peptide
19293	20747	U79	protein UL112	involved in gene regulation; involved in DNA replication
21079	23449	U77	helicase-primase helicase subunit	involved in DNA replication
23450	23496	U77/U76	helicase-primase helicase subunit/capsid portal protein	involved in DNA replication | dodecamer located at one capsid vertex in place of penton; involved in DNA encapsidation
23497	25133	U76	capsid portal protein	dodecamer located at one capsid vertex in place of penton; involved in DNA encapsidation
25134	25225	U76/U75	capsid portal protein/tegument protein UL7	dodecamer located at one capsid vertex in place of penton; involved in DNA encapsidation | involved in virion morphogenesis
25226	25808	U75	tegument protein UL7	involved in virion morphogenesis
25809	25826	U75/U74	tegument protein UL7/helicase-primase subunit	involved in virion morphogenesis | involved in DNA replication
25827	27851	U74	helicase-primase subunit	involved in DNA replication
27880	30316	U73	DNA replication origin-binding helicase	involved in DNA replication
30317	31411	U73/U72	DNA replication origin-binding helicase/envelope glycoprotein M	involved in DNA replication | type 3 membrane protein; 8 transmembrane domains; complexed with envelope glycoprotein N; involved in virion morphogenesis; involved in membrane fusion
30318	31411	U72	envelope glycoprotein M	type 3 membrane protein; 8 transmembrane domains; complexed with envelope glycoprotein N; involved in virion morphogenesis; involved in membrane fusion
31494	31744	U71	myristylated tegument protein	envelope-associated; involved in virion morphogenesis
31745	31808	U71/U70	myristylated tegument protein/deoxyribonuclease	envelope-associated; involved in virion morphogenesis | involved in DNA processing
31809	33202	U70	deoxyribonuclease	involved in DNA processing
33270	34814	U69	tegument serine threonine protein kinase	EC_number 2.7.11.1; involved in protein phosphorylation
34904	35268	U68	tegument protein UL14	involved in virion morphogenesis
35269	35272	U68/U67	tegument protein UL14/protein UL95	involved in virion morphogenesis | promotes accumulation of late transcripts
35273	36354	U67	protein UL95	promotes accumulation of late transcripts
36475	37462	U60	DNA packaging terminase subunit 1	contains ATPase domain; involved in DNA encapsidation
37463	38414	U60/U65	DNA packaging terminase subunit 1/tegument protein UL16	contains ATPase domain; involved in DNA encapsidation | possibly involved in virion morphogenesis
38415	38454	U60/U65/U64	DNA packaging terminase subunit 1/tegument protein UL16/DNA packaging tegument protein UL17	contains ATPase domain; involved in DNA encapsidation | possibly involved in virion morphogenesis | capsid-associated; involved in DNA encapsidation; involved in capsid transport
38455	38464	U60/U65	DNA packaging terminase subunit 1/tegument protein UL16	contains ATPase domain; involved in DNA encapsidation | possibly involved in virion morphogenesis
38465	39834	U60/U64	DNA packaging terminase subunit 1/DNA packaging tegument protein UL17	contains ATPase domain; involved in DNA encapsidation | capsid-associated; involved in DNA encapsidation; involved in capsid transport
39835	39854	U60/U64/U63	DNA packaging terminase subunit 1/DNA packaging tegument protein UL17/protein UL92	contains ATPase domain; involved in DNA encapsidation | capsid-associated; involved in DNA encapsidation; involved in capsid transport
39855	40375	U60/U63	DNA packaging terminase subunit 1/protein UL92	contains ATPase domain; involved in DNA encapsidation
40376	40428	U60/U63/U62	DNA packaging terminase subunit 1/protein UL92/protein UL91	contains ATPase domain; involved in DNA encapsidation
40429	40642	U60	DNA packaging terminase subunit 1	contains ATPase domain; involved in DNA encapsidation
41830	42850	U59	tegument protein UL88	-
42851	42900	U59/U58	tegument protein UL88/protein UL87	promotes accumulation of late transcripts
42901	45310	U58	protein UL87	promotes accumulation of late transcripts
45455	49504	U57	major capsid protein	6 copies form hexons, 5 copies form pentons; involved in capsid morphogenesis
49583	50461	U56	capsid triplex subunit 2	complexed 2:1 with capsid triplex subunit 1 to connect capsid hexons and pentons; involved in capsid morphogenesis
50672	52109	U54	protein UL84	involved in gene regulation; involved in DNA replication; DURP family
52210	52114	U54/U53/U53.5	protein UL84/capsid maturation protease/capsid scaffold protein	involved in gene regulation; involved in DNA replication; DURP family | EC_number 3.4.21.97; serine protease (N-terminal region); minor scaffold protein (remainder of protein, clipped near C terminus); involved in capsid morphogenesis | clipped near C terminus; involved in capsid morphogenesis
52215	52977	U53/U53.5	capsid maturation protease/capsid scaffold protein	EC_number 3.4.21.97; serine protease (N-terminal region); minor scaffold protein (remainder of protein, clipped near C terminus); involved in capsid morphogenesis | clipped near C terminus; involved in capsid morphogenesis
52978	53751	U53	capsid maturation protease/capsid scaffold protein	EC_number 3.4.21.97; serine protease (N-terminal region); minor scaffold protein (remainder of protein, clipped near C terminus); involved in capsid morphogenesis
53785	54552	U52	protein UL79	promotes accumulation of late transcripts
54703	55845	U51	envelope protein UL78	type 3 membrane protein; 7 transmembrane domains; similar to GPCRs; putative chemokine receptor; possibly involved in intracellular signalling
55882	57469	U50	DNA packaging tegument protein UL25	located on capsid near vertices; possibly stabilizes the capsid and retains the genome; involved in DNA encapsidation
57470	57651	U50/U49	DNA packaging tegument protein UL25/nuclear protein UL24	located on capsid near vertices; possibly stabilizes the capsid and retains the genome; involved in DNA encapsidation
57652	58168	U49	nuclear protein UL24
58170	59200	EE7	thymidine kinase	EC_number 2.7.1.21; involved in nucleotide metabolism
59201	59204	EE7/U48	thymidine kinase/envelope glycoprotein H	EC_number 2.7.1.21; involved in nucleotide metabolism | type 1 membrane protein; possible membrane fusogen; complexed with envelope glycoprotein L; involved in cell entry; involved in cell-to-cell spread
59205	61416	U48	envelope glycoprotein H	type 1 membrane protein; possible membrane fusogen; complexed with envelope glycoprotein L; involved in cell entry; involved in cell-to-cell spread
61417	61438	U48/U47	envelope glycoprotein H	type 1 membrane protein; possible membrane fusogen; complexed with envelope glycoprotein L; involved in cell entry; involved in cell-to-cell spread | contains signal peptide; associated with envelope glycoprotein H and envelope glycoprotein L; involved in virion morphogenesis
61439	62052	U47	envelope glycoprotein O	contains signal peptide; associated with envelope glycoprotein H and envelope glycoprotein L; involved in virion morphogenesis
62088	62346	U46	envelope glycoprotein N	type 1 membrane protein; complexed with envelope glycoprotein M; involved in virion morphogenesis; involved in membrane fusion
62347	62369	U46/EE8	envelope glycoprotein N/protein EE8	type 1 membrane protein; complexed with envelope glycoprotein M; involved in virion morphogenesis; involved in membrane fusion | contains potential transmembrane domain
62379	62862	EE8	protein EE8	contains potential transmembrane domain
62938	64176	U27	DNA polymerase processivity subunit	dsDNA-binding protein; involved in DNA replication
64420	65325	EE9	ribonucleotide reductase subunit 2	EC_number 1.17.4.1; involved in nucleotide metabolism
65338	67737	U28	ribonucleotide reductase subunit 1	EC_number 1.17.4.1; involved in nucleotide metabolism
67792	68671	U29	capsid triplex subunit 1	complexed 1:2 with capsid triplex subunit 2 to connect capsid hexons and pentons; involved in capsid morphogenesis
68672	68682	U29/U30	capsid triplex subunit 1/tegument protein UL37	complexed 1:2 with capsid triplex subunit 2 to connect capsid hexons and pentons; involved in capsid morphogenesis | complexed with large tegument protein; involved in virion morphogenesis
68683	73459	U30	tegument protein UL37	complexed with large tegument protein; involved in virion morphogenesis
73751	80581	U31	large tegument protein	complexed with tegument protein UL37; ubiquitin-specific protease (N-terminal region); involved in capsid transport
80584	80734	U32	small capsid protein	located externally on capsid hexons; involved in capsid morphogenesis; possibly involved in capsid transport
80735	80841	U32/U33	small capsid protein/protein UL49	located externally on capsid hexons; involved in capsid morphogenesis; possibly involved in capsid transport
80842	82306	U33	protein UL49
82382	83212	U34	nuclear egress membrane protein	type 2 membrane protein; interacts with nuclear egress lamina protein; involved in nuclear egress
83286	83573	U35	DNA packaging protein UL33	interacts with DNA packaging terminase subunit 2; involved in DNA encapsidation
83711	85055	U36	DNA packaging protein UL32	involved in DNA encapsidation; possibly involved in capsid transport
85056	85063	U36/U37	DNA packaging protein UL32/nuclear egress lamina protein	involved in DNA encapsidation; possibly involved in capsid transport | interacts with nuclear egress membrane protein; involved in nuclear egress
85064	85820	U37	nuclear egress lamina protein	interacts with nuclear egress membrane protein; involved in nuclear egress
85878	88979	U38	DNA polymerase catalytic subunit	EC_number 2.7.7.7; involved in DNA replication
88990	91471	U39	envelope glycoprotein B	type 1 membrane protein; possible membrane fusogen; binds cell surface heparan sulphate; involved in cell entry; involved in cell-to-cell spread
91472	91491	U39/U40	envelope glycoprotein B/DNA packaging terminase subunit 2	type 1 membrane protein; possible membrane fusogen; binds cell surface heparan sulphate; involved in cell entry; involved in cell-to-cell spread
91492	93550	U40	DNA packaging terminase subunit 2	involved in DNA encapsidation
93595	97023	U41	single-stranded DNA-binding protein	contains zinc-finger; involved in DNA replication; possibly involved in gene regulation
97284	97352	oripalindrome	-	-
97410	97478	oripalindrome	-	-
97563	100109	U42	multifunctional expression regulator	RNA-binding protein; shuttles between nucleus and cytoplasm; inhibits pre-mRNA splicing; exports virus mRNA from nucleus; exerts most effects post-transcriptionally; involved in gene regulation; involved in RNA metabolism and transport
100215	103122	U43	helicase-primase primase subunit	involved in DNA replication
103123	103124	U43/U44	helicase-primase primase subunit/tegument protein UL51	involved in DNA replication | involved in virion morphogenesis
103125	104085	U44	tegument protein UL51	involved in virion morphogenesis
104824	106821	EE10	protein EE10	-
107331	109094	EE11	protein EE11	U4 family
109262	110827	U4	protein UL27	U4 family
110875	116193	U11	tegument protein pp150	major tegument protein; binds to capsids
116523	118700	U12	envelope glycoprotein UL33	type 3 membrane protein; 7 transmembrane domains; similar to GPCRs; putative chemokine receptor; involved in intracellular signalling
118807	119832	UL34	protein UL34	involved in gene regulation
119922	121655	U14	tegument protein UL35	-
121764	121997	EE12	protein EE12	contains potential transmembrane domain
122651	124972	EE13	protein EE13	contains US22 domain
125099	125551	EE14	protein EE14	-
125669	126154	EE15	protein EE15	contains potential transmembrane domain
126245	127016	EE16	protein EE16	contains signal peptide
127066	127509	EE17	protein EE17	contains signal peptide
127546	128241	EE18	membrane protein EE18	type 3 membrane protein; 7 transmembrane domains; 7TM family
128711	129433	EE19	membrane protein EE19	type 3 membrane protein; 7 transmembrane domains; 7TM family
129689	130574	EE20	membrane protein EE20	type 1 membrane protein; EE20 family
131648	132475	EE21	membrane protein EE21	type 3 membrane protein; 7 transmembrane domains; similar to GPCRs; 7TM family
132652	133685	EE22	membrane protein EE22	type 1 membrane protein; contains 2 immunoglobulin domains; OX-2 family
133932	135044	EE22A	membrane protein EE22A	type 1 membrane protein; contains 2 immunoglobulin domains; OX-2 family
135297	135795	EE23	protein EE23	contains signal peptide; contains immunoglobulin domain; OX-2 family
136052	136255	EE24	protein EE24	contains potential transmembrane domain
136779	137051	EE25	protein EE25	contains potential transmembrane domain
137816	138721	EE26	membrane protein EE26	type 3 membrane protein; 7 transmembrane domains; similar to GPCRs; 7TM family
138894	139214	EE27	protein EE27	-
139688	140464	EE28	membrane protein EE28	type 3 membrane protein; 7 transmembrane domains; similar to GPCRs; 7TM family
140896	142395	EE29	protein EE29	DURP family
142856	143107	EE30	protein EE30	-
143247	143465	EE30A	protein EE30A	-
144088	144808	EE31	membrane protein EE31	type 3 membrane protein; 7 transmembrane domains; 7TM family
144809	144861	EE31/EE32	membrane protein EE31/protein EE32	type 3 membrane protein; 7 transmembrane domains; 7TM family | contains potential transmembrane domain; EE20 family
144862	145626	EE32	protein EE32	contains potential transmembrane domain; EE20 family
147002	147235	EE32A	protein EE32A	contains potential transmembrane domain
147534	148274	EE33	membrane protein EE33	type 3 membrane protein; 7 transmembrane domains; 7TM family
148596	149633	EE34	membrane protein EE34	type 3 membrane protein; 7 transmembrane domains; similar to GPCRs; 7TM family
149824	150576	EE35	membrane protein EE35	type 3 membrane protein; 7 transmembrane domains; 7TM family
150885	151676	EE36	membrane protein EE36	type 3 membrane protein; 7 transmembrane domains; 7TM family
151950	152636	EE37	membrane protein EE37	type 3 membrane protein; 7 transmembrane domains; 7TM family
152906	153643	EE38	membrane protein EE38	type 3 membrane protein; 7 transmembrane domains; 7TM family
153880	154593	EE39	membrane protein EE39	type 3 membrane protein; 7 transmembrane domains; 7TM family
154822	155724	EE40	membrane protein EE40	type 3 membrane protein; 7 transmembrane domains; 7TM family
155827	156690	EE41	membrane protein EE41	type 3 membrane protein; 7 transmembrane domains; 7TM family
157023	157745	EE42	membrane protein EE42	type 3 membrane protein; 7 transmembrane domains; 7TM family
158094	158858	EE43	membrane protein EE43	type 3 membrane protein; 7 transmembrane domains; 7TM family
159103	160781	fragmentedEE44A	-	contains frameshift in G:C tract; EE50 family; membrane protein EE44A; type 1 membrane protein; contains immunoglobulin domain
160781	161725	EE45	membrane protein EE45	type 3 membrane protein; 7 transmembrane domains; similar to GPCRs; 7TM family
161988	163319	EE46	beta-1,3-galactosyl-O-glycosyl-glycoprotein beta-1,6-N-acetylglucosaminyltransferase	EC_number 2.4.1.102 ; contains potential transmembrane domain; involved in protein glycosylation
163459	164520	EE47	membrane protein EE47	type 3 membrane protein; 8 transmembrane domains; similar to GPCRs; 7TM family
164805	165731	EE48	membrane protein EE48	type 3 membrane protein; 7 transmembrane domains; 7TM family
166237	167616	EE49	membrane protein EE49	type 3 membrane protein; 8 transmembrane domains; 7TM family
168250	168761	fragmentedEE49A	-	contains frameshift in G:C tract; EE50 family; membrane protein EE49A; type 1 membrane protein; contains immunoglobulin domain
168834	169361	EE49B	membrane protein EE49B	type 1 membrane protein; contains immunoglobulin domain; EE50 family
169445	169963	fragmentedEE49C	-	contains frameshifts; EE50 family; membrane protein EE49C; type 1 membrane protein; contains immunoglobulin domain
170163	170720	EE49D	membrane protein EE49D	type 1 membrane protein; contains immunoglobulin domain; EE50 family
170790	171197	EE50	membrane protein EE50	contains signal peptide; contains immunoglobulin domain; EE50 family
171394	172215	EE51	membrane protein EE51	type 1 membrane protein; contains 2 immunoglobulin domains; OX-2 family
172758	173192	EE52	membrane protein EE52	type 1 membrane protein; contains immunoglobulin domain; contains G:C tract; EE50 family
173407	173897	fragmentedEE61	-	fragmented EE61; contains frameshift in G:C tract; EE50 family; membrane protein EE61; type 1 membrane protein
173938	174762	EE62	membrane protein EE62	type 3 membrane protein; 7 transmembrane domains; 7TM family
175018	175521	EE62A	membrane protein EE62A	type 1 membrane protein; contains immunoglobulin domain; contains G:C tract; most closely related to EE53; EE50 family
176051	176566	fragmentedEE62B	-	fragmented EE62B; contains frameshift in A:T tract; 7TM family; membrane protein EE62B; type 3 membrane protein; 7 transmembrane domains
176762	177868	EE63	alpha-(1,3)-fucosyltransferase	contains potential transmembrane domain; involved in protein glycosylation
178337	180800	TR	-	-

## Sheet: region counts
ID	ID2	Function	Notes	Counts
TR	TR	-	-	45
EE1	EE1	protein EE1	-	19
EE2	EE2	protein EE2	-	20
EE4	EE4	protein EE4	contains signal peptide; EE3 family	223
EE5	EE5	protein EE5	contains signal peptide	273
EE5/U82	EE5/U82	protein EE5/envelope glycoprotein L	contains signal peptide | contains signal peptide; complexed with envelope glycoprotein H; involved in cell entry; involved in cell-to-cell spread	4
U82	U82	envelope glycoprotein L	contains signal peptide; complexed with envelope glycoprotein H; involved in cell entry; involved in cell-to-cell spread	133
U82/U81	U82/U81	envelope glycoprotein L/uracil-DNA glycosylase	contains signal peptide; complexed with envelope glycoprotein H; involved in cell entry; involved in cell-to-cell spread | EC_number 3.2.2.3; involved in DNA repair	3
U81	U81	uracil-DNA glycosylase	EC_number 3.2.2.3; involved in DNA repair	170
EE6	EE6	protein EE6	contains signal peptide	59
U79	U79	protein UL112	involved in gene regulation; involved in DNA replication	59
U77	U77	helicase-primase helicase subunit	involved in DNA replication	8
U77/U76	U77/U76	helicase-primase helicase subunit/capsid portal protein	involved in DNA replication | dodecamer located at one capsid vertex in place of penton; involved in DNA encapsidation	0
U76	U76	capsid portal protein	dodecamer located at one capsid vertex in place of penton; involved in DNA encapsidation	5
U76/U75	U76/U75	capsid portal protein/tegument protein UL7	dodecamer located at one capsid vertex in place of penton; involved in DNA encapsidation | involved in virion morphogenesis	0
U75	U75	tegument protein UL7	involved in virion morphogenesis	4
U75/U74	U75/U74	tegument protein UL7/helicase-primase subunit	involved in virion morphogenesis | involved in DNA replication	0
U74	U74	helicase-primase subunit	involved in DNA replication	7
U73	U73	DNA replication origin-binding helicase	involved in DNA replication	25
U73/U72	U73/U72	DNA replication origin-binding helicase/envelope glycoprotein M	involved in DNA replication | type 3 membrane protein; 8 transmembrane domains; complexed with envelope glycoprotein N; involved in virion morphogenesis; involved in membrane fusion	0
U72	U72	envelope glycoprotein M	type 3 membrane protein; 8 transmembrane domains; complexed with envelope glycoprotein N; involved in virion morphogenesis; involved in membrane fusion	4
U71	U71	myristylated tegument protein	envelope-associated; involved in virion morphogenesis	13
U71/U70	U71/U70	myristylated tegument protein/deoxyribonuclease	envelope-associated; involved in virion morphogenesis | involved in DNA processing	2
U70	U70	deoxyribonuclease	involved in DNA processing	7
U69	U69	tegument serine threonine protein kinase	EC_number 2.7.11.1; involved in protein phosphorylation	3
U68	U68	tegument protein UL14	involved in virion morphogenesis	0
U68/U67	U68/U67	tegument protein UL14/protein UL95	involved in virion morphogenesis | promotes accumulation of late transcripts	0
U67	U67	protein UL95	promotes accumulation of late transcripts	1
U60	U60	DNA packaging terminase subunit 1	contains ATPase domain; involved in DNA encapsidation	6
U60/U65	U60/U65	DNA packaging terminase subunit 1/tegument protein UL16	contains ATPase domain; involved in DNA encapsidation | possibly involved in virion morphogenesis	3
U60/U65/U64	U60/U65/U64	DNA packaging terminase subunit 1/tegument protein UL16/DNA packaging tegument protein UL17	contains ATPase domain; involved in DNA encapsidation | possibly involved in virion morphogenesis | capsid-associated; involved in DNA encapsidation; involved in capsid transport	0
U60/U64	U60/U64	DNA packaging terminase subunit 1/DNA packaging tegument protein UL17	contains ATPase domain; involved in DNA encapsidation | capsid-associated; involved in DNA encapsidation; involved in capsid transport	14
U60/U64/U63	U60/U64/U63	DNA packaging terminase subunit 1/DNA packaging tegument protein UL17/protein UL92	contains ATPase domain; involved in DNA encapsidation | capsid-associated; involved in DNA encapsidation; involved in capsid transport	0
U60/U63	U60/U63	DNA packaging terminase subunit 1/protein UL92	contains ATPase domain; involved in DNA encapsidation	4
U60/U63/U62	U60/U63/U62	DNA packaging terminase subunit 1/protein UL92/protein UL91	contains ATPase domain; involved in DNA encapsidation	0
U59	U59	tegument protein UL88	-	1
U59/U58	U59/U58	tegument protein UL88/protein UL87	promotes accumulation of late transcripts	0
U58	U58	protein UL87	promotes accumulation of late transcripts	11
U57	U57	major capsid protein	6 copies form hexons, 5 copies form pentons; involved in capsid morphogenesis	18
U56	U56	capsid triplex subunit 2	complexed 2:1 with capsid triplex subunit 1 to connect capsid hexons and pentons; involved in capsid morphogenesis	4
U54	U54	protein UL84	involved in gene regulation; involved in DNA replication; DURP family	8
U54/U53/U53.5	U54/U53/U53.5	protein UL84/capsid maturation protease/capsid scaffold protein	involved in gene regulation; involved in DNA replication; DURP family | EC_number 3.4.21.97; serine protease (N-terminal region); minor scaffold protein (remainder of protein, clipped near C terminus); involved in capsid morphogenesis | clipped near C terminus; involved in capsid morphogenesis	0
U53/U53.5	U53/U53.5	capsid maturation protease/capsid scaffold protein	EC_number 3.4.21.97; serine protease (N-terminal region); minor scaffold protein (remainder of protein, clipped near C terminus); involved in capsid morphogenesis | clipped near C terminus; involved in capsid morphogenesis	9
U53	U53	capsid maturation protease/capsid scaffold protein	EC_number 3.4.21.97; serine protease (N-terminal region); minor scaffold protein (remainder of protein, clipped near C terminus); involved in capsid morphogenesis	6
U52	U52	protein UL79	promotes accumulation of late transcripts	4
U51	U51	envelope protein UL78	type 3 membrane protein; 7 transmembrane domains; similar to GPCRs; putative chemokine receptor; possibly involved in intracellular signalling	43
U50	U50	DNA packaging tegument protein UL25	located on capsid near vertices; possibly stabilizes the capsid and retains the genome; involved in DNA encapsidation	8
U50/U49	U50/U49	DNA packaging tegument protein UL25/nuclear protein UL24	located on capsid near vertices; possibly stabilizes the capsid and retains the genome; involved in DNA encapsidation	0
U49	U49	nuclear protein UL24		25
EE7	EE7	thymidine kinase	EC_number 2.7.1.21; involved in nucleotide metabolism	165
EE7/U48	EE7/U48	thymidine kinase/envelope glycoprotein H	EC_number 2.7.1.21; involved in nucleotide metabolism | type 1 membrane protein; possible membrane fusogen; complexed with envelope glycoprotein L; involved in cell entry; involved in cell-to-cell spread	0
U48	U48	envelope glycoprotein H	type 1 membrane protein; possible membrane fusogen; complexed with envelope glycoprotein L; involved in cell entry; involved in cell-to-cell spread	400
U48/U47	U48/U47	envelope glycoprotein H	type 1 membrane protein; possible membrane fusogen; complexed with envelope glycoprotein L; involved in cell entry; involved in cell-to-cell spread | contains signal peptide; associated with envelope glycoprotein H and envelope glycoprotein L; involved in virion morphogenesis	2
U47	U47	envelope glycoprotein O	contains signal peptide; associated with envelope glycoprotein H and envelope glycoprotein L; involved in virion morphogenesis	104
U46	U46	envelope glycoprotein N	type 1 membrane protein; complexed with envelope glycoprotein M; involved in virion morphogenesis; involved in membrane fusion	56
U46/EE8	U46/EE8	envelope glycoprotein N/protein EE8	type 1 membrane protein; complexed with envelope glycoprotein M; involved in virion morphogenesis; involved in membrane fusion | contains potential transmembrane domain	2
EE8	EE8	protein EE8	contains potential transmembrane domain	48
U27	U27	DNA polymerase processivity subunit	dsDNA-binding protein; involved in DNA replication	14
EE9	EE9	ribonucleotide reductase subunit 2	EC_number 1.17.4.1; involved in nucleotide metabolism	5
U28	U28	ribonucleotide reductase subunit 1	EC_number 1.17.4.1; involved in nucleotide metabolism	15
U29	U29	capsid triplex subunit 1	complexed 1:2 with capsid triplex subunit 2 to connect capsid hexons and pentons; involved in capsid morphogenesis	2
U29/U30	U29/U30	capsid triplex subunit 1/tegument protein UL37	complexed 1:2 with capsid triplex subunit 2 to connect capsid hexons and pentons; involved in capsid morphogenesis | complexed with large tegument protein; involved in virion morphogenesis	0
U30	U30	tegument protein UL37	complexed with large tegument protein; involved in virion morphogenesis	13
U31	U31	large tegument protein	complexed with tegument protein UL37; ubiquitin-specific protease (N-terminal region); involved in capsid transport	41
U32	U32	small capsid protein	located externally on capsid hexons; involved in capsid morphogenesis; possibly involved in capsid transport	1
U32/U33	U32/U33	small capsid protein/protein UL49	located externally on capsid hexons; involved in capsid morphogenesis; possibly involved in capsid transport	1
U33	U33	protein UL49		7
U34	U34	nuclear egress membrane protein	type 2 membrane protein; interacts with nuclear egress lamina protein; involved in nuclear egress	0
U35	U35	DNA packaging protein UL33	interacts with DNA packaging terminase subunit 2; involved in DNA encapsidation	0
U36	U36	DNA packaging protein UL32	involved in DNA encapsidation; possibly involved in capsid transport	7
U36/U37	U36/U37	DNA packaging protein UL32/nuclear egress lamina protein	involved in DNA encapsidation; possibly involved in capsid transport | interacts with nuclear egress membrane protein; involved in nuclear egress	0
U37	U37	nuclear egress lamina protein	interacts with nuclear egress membrane protein; involved in nuclear egress	2
U38	U38	DNA polymerase catalytic subunit	EC_number 2.7.7.7; involved in DNA replication	18
U39	U39	envelope glycoprotein B	type 1 membrane protein; possible membrane fusogen; binds cell surface heparan sulphate; involved in cell entry; involved in cell-to-cell spread	160
U39/U40	U39/U40	envelope glycoprotein B/DNA packaging terminase subunit 2	type 1 membrane protein; possible membrane fusogen; binds cell surface heparan sulphate; involved in cell entry; involved in cell-to-cell spread	0
U40	U40	DNA packaging terminase subunit 2	involved in DNA encapsidation	15
U41	U41	single-stranded DNA-binding protein	contains zinc-finger; involved in DNA replication; possibly involved in gene regulation	9
oripalindrome	oripalindrome	-	-	0
U42	U42	multifunctional expression regulator	RNA-binding protein; shuttles between nucleus and cytoplasm; inhibits pre-mRNA splicing; exports virus mRNA from nucleus; exerts most effects post-transcriptionally; involved in gene regulation; involved in RNA metabolism and transport	7
U43	U43	helicase-primase primase subunit	involved in DNA replication	2
U43/U44	U43/U44	helicase-primase primase subunit/tegument protein UL51	involved in DNA replication | involved in virion morphogenesis	0
U44	U44	tegument protein UL51	involved in virion morphogenesis	0
EE10	EE10	protein EE10	-	1
EE11	EE11	protein EE11	U4 family	6
U4	U4	protein UL27	U4 family	0
U11	U11	tegument protein pp150	major tegument protein; binds to capsids	9
U12	U12	envelope glycoprotein UL33	type 3 membrane protein; 7 transmembrane domains; similar to GPCRs; putative chemokine receptor; involved in intracellular signalling	8
UL34	UL34	protein UL34	involved in gene regulation	5
U14	U14	tegument protein UL35	-	1
EE12	EE12	protein EE12	contains potential transmembrane domain	1
EE13	EE13	protein EE13	contains US22 domain	20
EE14	EE14	protein EE14	-	21
EE15	EE15	protein EE15	contains potential transmembrane domain	40
EE16	EE16	protein EE16	contains signal peptide	129
EE17	EE17	protein EE17	contains signal peptide	57
EE18	EE18	membrane protein EE18	type 3 membrane protein; 7 transmembrane domains; 7TM family	15
EE19	EE19	membrane protein EE19	type 3 membrane protein; 7 transmembrane domains; 7TM family	4
EE20	EE20	membrane protein EE20	type 1 membrane protein; EE20 family	7
EE21	EE21	membrane protein EE21	type 3 membrane protein; 7 transmembrane domains; similar to GPCRs; 7TM family	12
EE22	EE22	membrane protein EE22	type 1 membrane protein; contains 2 immunoglobulin domains; OX-2 family	126
EE22A	EE22A	membrane protein EE22A	type 1 membrane protein; contains 2 immunoglobulin domains; OX-2 family	135
EE23	EE23	protein EE23	contains signal peptide; contains immunoglobulin domain; OX-2 family	36
EE24	EE24	protein EE24	contains potential transmembrane domain	0
EE25	EE25	protein EE25	contains potential transmembrane domain	5
EE26	EE26	membrane protein EE26	type 3 membrane protein; 7 transmembrane domains; similar to GPCRs; 7TM family	10
EE27	EE27	protein EE27	-	1
EE28	EE28	membrane protein EE28	type 3 membrane protein; 7 transmembrane domains; similar to GPCRs; 7TM family	2
EE29	EE29	protein EE29	DURP family	3
EE30	EE30	protein EE30	-	1
EE30A	EE30A	protein EE30A	-	2
EE31	EE31	membrane protein EE31	type 3 membrane protein; 7 transmembrane domains; 7TM family	4
EE31/EE32	EE31/EE32	membrane protein EE31/protein EE32	type 3 membrane protein; 7 transmembrane domains; 7TM family | contains potential transmembrane domain; EE20 family	0
EE32	EE32	protein EE32	contains potential transmembrane domain; EE20 family	5
EE32A	EE32A	protein EE32A	contains potential transmembrane domain	0
EE33	EE33	membrane protein EE33	type 3 membrane protein; 7 transmembrane domains; 7TM family	1
EE34	EE34	membrane protein EE34	type 3 membrane protein; 7 transmembrane domains; similar to GPCRs; 7TM family	5
EE35	EE35	membrane protein EE35	type 3 membrane protein; 7 transmembrane domains; 7TM family	5
EE36	EE36	membrane protein EE36	type 3 membrane protein; 7 transmembrane domains; 7TM family	3
EE37	EE37	membrane protein EE37	type 3 membrane protein; 7 transmembrane domains; 7TM family	2
EE38	EE38	membrane protein EE38	type 3 membrane protein; 7 transmembrane domains; 7TM family	3
EE39	EE39	membrane protein EE39	type 3 membrane protein; 7 transmembrane domains; 7TM family	2
EE40	EE40	membrane protein EE40	type 3 membrane protein; 7 transmembrane domains; 7TM family	1
EE41	EE41	membrane protein EE41	type 3 membrane protein; 7 transmembrane domains; 7TM family	2
EE42	EE42	membrane protein EE42	type 3 membrane protein; 7 transmembrane domains; 7TM family	9
EE43	EE43	membrane protein EE43	type 3 membrane protein; 7 transmembrane domains; 7TM family	17
fragmentedEE44A	fragmentedEE44A	-	contains frameshift in G:C tract; EE50 family; membrane protein EE44A; type 1 membrane protein; contains immunoglobulin domain	8
EE45	EE45	membrane protein EE45	type 3 membrane protein; 7 transmembrane domains; similar to GPCRs; 7TM family	30
EE46	EE46	beta-1,3-galactosyl-O-glycosyl-glycoprotein beta-1,6-N-acetylglucosaminyltransferase	EC_number 2.4.1.102 ; contains potential transmembrane domain; involved in protein glycosylation	21
EE47	EE47	membrane protein EE47	type 3 membrane protein; 8 transmembrane domains; similar to GPCRs; 7TM family	27
EE48	EE48	membrane protein EE48	type 3 membrane protein; 7 transmembrane domains; 7TM family	6
EE49	EE49	membrane protein EE49	type 3 membrane protein; 8 transmembrane domains; 7TM family	28
fragmentedEE49A	fragmentedEE49A	-	contains frameshift in G:C tract; EE50 family; membrane protein EE49A; type 1 membrane protein; contains immunoglobulin domain	0
EE49B	EE49B	membrane protein EE49B	type 1 membrane protein; contains immunoglobulin domain; EE50 family	0
fragmentedEE49C	fragmentedEE49C	-	contains frameshifts; EE50 family; membrane protein EE49C; type 1 membrane protein; contains immunoglobulin domain	0
EE49D	EE49D	membrane protein EE49D	type 1 membrane protein; contains immunoglobulin domain; EE50 family	0
EE50	EE50	membrane protein EE50	contains signal peptide; contains immunoglobulin domain; EE50 family	0
EE51	EE51	membrane protein EE51	type 1 membrane protein; contains 2 immunoglobulin domains; OX-2 family	71
EE52	EE52	membrane protein EE52	type 1 membrane protein; contains immunoglobulin domain; contains G:C tract; EE50 family	0
fragmentedEE61	fragmentedEE61	-	fragmented EE61; contains frameshift in G:C tract; EE50 family; membrane protein EE61; type 1 membrane protein	0
EE62	EE62	membrane protein EE62	type 3 membrane protein; 7 transmembrane domains; 7TM family	0
EE62A	EE62A	membrane protein EE62A	type 1 membrane protein; contains immunoglobulin domain; contains G:C tract; most closely related to EE53; EE50 family	0
fragmentedEE62B	fragmentedEE62B	-	fragmented EE62B; contains frameshift in A:T tract; 7TM family; membrane protein EE62B; type 3 membrane protein; 7 transmembrane domains	0
EE63	EE63	alpha-(1,3)-fucosyltransferase	contains potential transmembrane domain; involved in protein glycosylation	183
				3437
				3881
