# Supplementary material for: Fatal infection caused by a genetically distinct elephant endotheliotropic herpesvirus type 5 in a captive Asian elephant in Germany
Source: Virol J. 2024 Sep 16;21:221. doi: 10.1186/s12985-024-02477-w (PMC11406788; doi:10.1186/s12985-024-02477-w)
Supplement: Supplementary file 10 — Additional Table 3 (Additional_table_3.xlsx): Detected variants after mapping to EEHV5B Tucker. This table in sheet #1 contains all variants detected using Illumina data, Nanopore data or confirmed by both datasets after mapping to the EEHV5B Tucker reference genome. The table in sheet #2 contains all coding sequences present in the reference genome, as well as their functions and annotation notes, along with how many variants were detected in each coding sequence of the EEHV5B Tucker reference genome. [file 12985_2024_2477_MOESM10_ESM.xlsx]

## Sheet: all_variants_EEHV5B_Tucker
Detected variants after mapping to EEHV-5B Tucker
This table contains all variants detected using Illumina data, Nanopore data or confirmed by both datasets after mapping to the EEHV-5B Tucker reference genome.
The table should be read as follows: TECHNOLOGY indicates the sequencing technology in which the variant was detected; POS indicates the position of the variant in the reference genome; ID indicates the name of the coding sequence or feature the variant is in; PRODUCT indicates the protein encoded by the corresponding coding sequence; NOTES contains any functional notes for the given protein pres…
If the variant was detected by both technologies the table is fully populated and Illumina info is on the left, Nanopore information on the right, otherwise the corresponding information is related to the technology specified in the first column.
If the variant was detected as a "complex" multi-nucleotide polymorphism in one technology, but as multiple single nucleotide polymorphisms, the columns from "Techn" to "Alt Depth" are kept blank, to signal that the previous line in the file should be referred to as the correspondant for the given polymorphism.
TECHNOLOGY	POS	ID	PRODUCT	NOTES	REF	ALT	QUAL	TYPE	DEPTH	REF DEPTH	ALT DEPTH	POS	ID	REF	ALT	QUAL	TYPE	DEPTH	REF DEPTH	ALT DEPTH
ILL + ONT	114	single copy DTR	-	-	T	G	555368	snp	176	0	176	114	single copy DTR	T	G	43.382	snp	89	48	41
ILL + ONT	128	single copy DTR	-	-	C	A	561607	snp	174	0	173	128	single copy DTR	C	A	34.838	snp	92	50	42
ILL + ONT	229	single copy DTR	-	-	T	G	492911	snp	156	0	156	229	single copy DTR	T	G	42.572	snp	96	55	41
ILL + ONT	291	single copy DTR	-	-	G	A	448935	snp	146	0	146	291	single copy DTR	G	A	38.518	snp	99	55	44
ILL + ONT	565	single copy DTR	-	-	A	G	702251	snp	28	1	27	565	single copy DTR	A	G	16.868	snp	107	53	54
ILL + ONT	598	single copy DTR	-	-	C	T	178977	snp	59	0	58	598	single copy DTR	C	T	16.785	snp	106	49	57
ILL + ONT	760	single copy DTR	-	-	G	A	472392	snp	165	9	156	760	single copy DTR	G	A	45.004	snp	103	50	53
ILL + ONT	836	single copy DTR	-	-	G	A	596566	snp	19	13	6	836	single copy DTR	G	A	1.766	snp	95	43	52
ILL + ONT	861	single copy DTR	-	-	G	A	430364	snp	135	0	135	861	single copy DTR	G	A	34.223	snp	93	40	53
ILL + ONT	932	single copy DTR	-	-	G	A	280384	snp	90	0	90	932	single copy DTR	G	A	43.326	snp	88	42	46
ONT	1030	single copy DTR	-	-	T	G	3.363	snp	87	40	47
ONT	1032	single copy DTR	-	-	T	G	4.624	snp	87	40	47
ILL + ONT	1042	single copy DTR	-	-	G	A	147098	snp	16	7	9	1042	single copy DTR	G	A	0.529	snp	86	40	46
ONT	1280	single copy DTR	-	-	T	C	35.495	snp	87	42	45
ONT	1285	single copy DTR	-	-	T	G	47.623	snp	87	42	45
ILL + ONT	1414	single copy DTR	-	-	ATTAG	CTTAT	18843	complex	68	4	63	1414	single copy DTR	A	C	40.817	snp	82	41	41
ILL + ONT												1418	single copy DTR	G	T	35.067	snp	81	40	41
ILL + ONT	1529	single copy DTR	-	-	A	G	314899	snp	99	0	98	1529	single copy DTR	A	G	41.778	snp	85	42	43
ILL + ONT	1601	single copy DTR	-	-	A	G	317934	snp	108	4	103	1601	single copy DTR	A	G	37.254	snp	89	43	46
ILL + ONT	1934	single copy DTR	-	-	C	A	448484	snp	137	0	137	1934	single copy DTR	C	A	30.693	snp	81	41	40
ILL + ONT	1951	single copy DTR	-	-	G	T	411173	snp	130	0	130	1951	single copy DTR	G	T	42.434	snp	86	43	43
ILL + ONT	1995	single copy DTR	-	-	T	C	423969	snp	133	0	133	1995	single copy DTR	T	C	33.429	snp	81	39	42
ILL + ONT	2212	single copy DTR	-	-	C	A	338436	snp	110	1	109	2212	single copy DTR	C	A	31.461	snp	84	39	45
ILL + ONT	2246	single copy DTR	-	-	C	T	341645	snp	107	0	107	2246	single copy DTR	C	T	37.002	snp	86	41	45
ILL + ONT	2338	single copy DTR	-	-	TA	AC	283814	complex	91	0	91	2338	single copy DTR	TA	AC	78.943	complex	88	48	40
ILL + ONT	2555	single copy DTR / E47B	-	-	G	C	381932	snp	118	0	118	2555	single copy DTR / E47B	G	C	34.477	snp	80	45	35
ILL + ONT	3131	E47	-	-	G	A	431329	snp	132	0	132	3131	E47	G	A	30.638	snp	72	39	33
ILL + ONT	4091	E48E	-	-	T	G	141654	snp	51	2	49	4091	E48E	T	G	40.627	snp	86	42	44
ILL + ONT	4703	E48E	-	-	A	G	101752	snp	32	0	32	4703	E48E	A	G	46.314	snp	80	41	39
ILL	5206	-	-	-	ATA	TAT	353433	complex	27	12	15
ILL + ONT	5359	-	-	-	A	G	155589	snp	49	0	49	5359	-	A	G	33.759	snp	74	39	35
ILL + ONT	5364	-	-	-	T	C	159452	snp	51	0	51	5364	-	T	C	44.254	snp	72	38	34
ILL + ONT	5790	E50C	-	-	T	G	160806	snp	59	6	53	5790	E50C	T	G	43.326	snp	76	39	37
ILL + ONT	6048	E50C	-	-	T	C	397998	snp	14	0	14	6048	E50C	T	C	48.064	snp	79	43	36
ILL + ONT	6175	-	-	-	C	A	117984	snp	36	0	36	6175	-	C	A	46.806	snp	78	40	38
ILL + ONT	6310	-	-	-	G	A	100241	snp	31	0	31	6310	-	G	A	45.912	snp	76	38	38
ILL + ONT	6375	-	-	-	C	T	817467	snp	39	8	31	6375	-	C	T	22.439	snp	73	40	33
ILL + ONT	6392	-	-	-	C	A	965627	snp	30	0	30	6392	-	C	A	34.446	snp	72	39	33
ILL + ONT	6815	E54	-	-	A	G	268128	snp	95	4	91	6815	E54	A	G	33.56	snp	60	28	32
ILL + ONT	7016	E54	-	-	CACGCAG	AACACAA	354105	complex	109	0	109	7016	E54	C	A	46.684	snp	54	28	26
ILL + ONT												7019	E54	G	A	28.929	snp	54	28	26
ILL + ONT												7022	E54	G	A	35.631	snp	54	28	26
ILL + ONT	7034	E54	-	-	G	A	371897	snp	119	2	116	7034	E54	G	A	38.686	snp	54	28	26
ILL + ONT	7043	E54	-	-	GC	AT	34437	complex	107	0	107	7043	E54	GC	AT	63.384	complex	51	27	24
ILL + ONT	7064	E54	-	-	A	C	356059	snp	109	0	109	7064	E54	A	C	36.533	snp	54	27	27
ILL + ONT	7079	E54	-	-	C	T	380758	snp	117	0	117	7079	E54	C	T	40.355	snp	57	28	29
ILL + ONT	7103	E54	-	-	C	T	394458	snp	122	0	122	7103	E54	C	T	33.095	snp	58	28	30
ILL + ONT	7142	E54	-	-	G	A	323133	snp	99	0	99	7142	E54	G	A	39.482	snp	55	25	30
ILL + ONT	7178	E54	-	-	G	A	322085	snp	100	0	100	7178	E54	G	A	25.951	snp	55	24	31
ILL + ONT	7257	E54	-	-	T	G	267261	snp	84	0	84	7257	E54	T	G	40.805	snp	53	24	29
ILL + ONT	7277	E54	-	-	T	C	254658	snp	79	0	79	7277	E54	T	C	38.648	snp	53	24	29
ILL + ONT	7307	E54	-	-	G	A	238944	snp	76	0	76	7307	E54	G	A	30.836	snp	51	24	27
ILL + ONT	7316	E54	-	-	T	C	23937	snp	74	0	74	7316	E54	T	C	31.039	snp	51	24	27
ILL + ONT	7331	E54	-	-	C	T	230481	snp	73	0	73	7331	E54	C	T	27.001	snp	49	22	27
ILL + ONT	7337	E54	-	-	CCCTAAA	TCCCAAG	184248	complex	61	0	58	7337	E54	C	T	26.124	snp	48	22	26
ILL + ONT												7340	E54	T	C	38.261	snp	48	22	26
ILL + ONT												7343	E54	A	G	40.527	snp	48	22	26
ILL + ONT	7349	E54	-	-	AGTG	GGTT	18671	complex	62	0	60	7349	E54	A	G	31.539	snp	47	22	25
ILL + ONT												7352	E54	G	T	32.483	snp	47	22	25
ILL + ONT	7367	E54	-	-	G	A	15557	snp	58	4	54	7367	E54	G	A	42.802	snp	47	22	25
ILL + ONT	7376	E54	-	-	GGTGCTG	AGTACTA	103659	complex	35	0	34	7376	E54	G	A	36.397	snp	44	20	24
ILL + ONT												7379	E54	G	A	51.755	snp	44	20	24
ILL + ONT												7382	E54	G	A	35.818	snp	44	20	24
ILL + ONT	7388	E54	-	-	GGGCACT	AGGAACA	102981	complex	35	0	35	7388	E54	G	A	34.386	snp	43	20	23
ILL + ONT												7391	E54	C	A	45.852	snp	43	20	23
ILL + ONT												7394	E54	T	A	43.922	snp	43	20	23
ONT	7414	E54	-	-	CG	AA	18.385	complex	3	0	3
ONT	7417	E54	-	-	T	A	1.081	snp	3	0	3
ONT	7421	E54	-	-	C	A	3.213	snp	3	0	3
ONT	7423	E54	-	-	A	T	6.26	snp	3	0	3
ONT	7434	E54	-	-	T	C	36.001	snp	3	0	3
ONT	7439	E54	-	-	G	T	39.675	snp	3	0	3
ONT	7443	E54	-	-	AC	GT	80.745	complex	3	0	3
ONT	7449	E54	-	-	A	G	41.348	snp	3	0	3
ONT	7451	E54	-	-	A	C	39.428	snp	3	0	3
ONT	7463	E54	-	-	A	T	38.398	snp	3	0	3
ONT	7473	E54	-	-	AT	GC	79.257	complex	3	0	3
ONT	7482	E54	-	-	C	A	40.4	snp	3	0	3
ONT	10582	E1	-	-	T	G	46.565	snp	49	21	28
ILL + ONT	10591	E1	-	-	CGAAGCC	AGAATCT	310117	complex	11	0	11	10591	E1	C	A	37.391	snp	58	28	30
ILL + ONT												10595	E1	G	T	33.471	snp	58	28	30
ILL + ONT												10597	E1	C	T	33.97	snp	58	28	30
ILL + ONT	10604	E1	-	-	GAA	TAT	398245	complex	14	0	14	10604	E1	G	T	38.843	snp	58	28	30
ILL + ONT												10606	E1	A	T	37.138	snp	58	28	30
ILL + ONT	10864	E1	-	-	A	G	676441	snp	205	0	205	10864	E1	A	G	32.968	snp	66	28	38
ILL + ONT	10902	E1	-	-	C	A	553583	snp	174	1	173	10902	E1	C	A	41.257	snp	67	29	38
ILL + ONT	11335	E1	-	-	C	A	491235	snp	150	0	150	11335	E1	C	A	45.892	snp	76	31	45
ILL + ONT	11371	E1	-	-	G	T	477178	snp	144	0	144	11371	E1	G	T	41.25	snp	77	32	45
ILL + ONT	11399	E1	-	-	G	A	416114	snp	127	0	127	11399	E1	G	A	30.07	snp	79	31	48
ILL + ONT	11406	E1	-	-	GGGAACTTAA	AAGAGCTTGT	369365	complex	126	6	118	11406	E1	GG	AA	78.664	complex	78	31	47
ILL + ONT												11410	E1	A	G	44.875	snp	78	31	47
ILL + ONT												11414	E1	AA	GT	67.218	complex	78	31	47
ILL + ONT	11440	E1	-	-	T	C	432437	snp	135	0	134	11440	E1	T	C	44.765	snp	79	31	48
ILL + ONT	11449	E1	-	-	C	G	442658	snp	137	0	137	11449	E1	C	G	47.684	snp	79	31	48
ILL + ONT	11476	E1	-	-	C	T	448534	snp	141	0	141	11476	E1	C	T	34.146	snp	82	34	48
ILL + ONT	11485	E1	-	-	A	G	443757	snp	135	0	135	11485	E1	A	G	39.836	snp	81	34	47
ILL + ONT	11494	E1	-	-	G	A	42798	snp	131	0	131	11494	E1	G	A	43.109	snp	80	34	46
ILL + ONT	12078	-	-	-	C	G	273097	snp	83	0	83	12078	-	C	G	35.448	snp	72	34	38
ILL + ONT	12110	-	-	-	A	G	285918	snp	87	0	87	12110	-	A	G	32.473	snp	73	34	39
ILL + ONT	12137	-	-	-	GA	AG	323249	complex	99	0	99	12137	-	GA	AG	62.988	complex	75	35	40
ILL + ONT	12194	-	-	-	C	T	385924	snp	117	0	117	12194	-	C	T	42.553	snp	74	34	40
ILL + ONT	12280	E2	-	-	T	C	44006	snp	138	0	138	12280	E2	T	C	41.521	snp	68	33	35
ILL + ONT	12341	E2	-	-	G	A	585267	snp	179	0	179	12341	E2	G	A	43.271	snp	71	35	36
ILL + ONT	12461	E2	-	-	GG	AA	618255	complex	197	0	196	12461	E2	GG	AA	89.491	complex	68	34	34
ILL + ONT	12611	E2	-	-	G	T	736799	snp	232	0	232	12611	E2	G	T	30.26	snp	71	39	32
ILL + ONT	12815	E2	-	-	T	C	816627	snp	258	0	258	12815	E2	T	C	20.053	snp	76	37	39
ILL + ONT	12842	E2	-	-	T	C	743144	snp	227	0	227	12842	E2	T	C	32.313	snp	73	37	36
ILL + ONT	12914	E2	-	-	C	T	803571	snp	248	0	248	12914	E2	C	T	35.813	snp	73	38	35
ILL + ONT	12955	E2	-	-	A	T	675883	snp	213	0	213	12955	E2	A	T	40.277	snp	72	36	36
ILL + ONT	12962	E2	-	-	GCCC	ACAT	587189	complex	183	0	181	12962	E2	G	A	31.277	snp	71	35	36
ILL + ONT												12964	E2	CC	AT	79.952	complex	71	35	36
ILL + ONT	12979	E2	-	-	A	C	634689	snp	196	0	196	12979	E2	A	C	44.828	snp	73	35	38
ILL + ONT	13028	E2	-	-	G	A	476139	snp	148	0	148	13028	E2	G	A	39.337	snp	73	35	38
ILL + ONT	13064	E2	-	-	A	G	41984	snp	133	0	133	13064	E2	A	G	43.382	snp	78	38	40
ILL + ONT	13118	E2	-	-	T	C	309304	snp	95	0	95	13118	E2	T	C	31.772	snp	74	34	40
ILL + ONT	13130	E2	-	-	A	G	262148	snp	81	0	81	13130	E2	A	G	37.031	snp	74	34	40
ILL + ONT	13138	E2	-	-	AT	GC	224449	complex	71	0	71	13138	E2	AT	GC	77.924	complex	73	34	39
ILL + ONT	13166	E2	-	-	C	A	216409	snp	77	5	72	13166	E2	C	A	28.43	snp	73	35	38
ILL + ONT	13279	-	-	-	A	G	181284	snp	55	0	55	13279	-	A	G	26.263	snp	68	32	36
ILL + ONT	13310	-	-	-	T	C	193358	snp	61	0	61	13310	-	T	C	36.623	snp	68	33	35
ILL + ONT	13428	-	-	-	C	T	306092	snp	95	0	95	13428	-	C	T	24.662	snp	76	38	38
ILL + ONT	13546	E3	-	-	C	T	43549	snp	135	0	135	13546	E3	C	T	35.259	snp	78	39	39
ILL + ONT	13640	E3	-	-	A	G	44213	snp	134	0	134	13640	E3	A	G	45.489	snp	77	38	39
ILL + ONT	13657	E3	-	-	G	C	495437	snp	151	0	151	13657	E3	G	C	23.626	snp	76	37	39
ILL + ONT	13672	E3	-	-	A	T	486566	snp	151	0	151	13672	E3	A	T	34.348	snp	75	37	38
ILL + ONT	13708	E3	-	-	C	A	521591	snp	159	0	159	13708	E3	C	A	27.779	snp	74	38	36
ILL + ONT	13729	E3	-	-	GCTGCTAT	ACTGATAC	44996	complex	138	0	138	13729	E3	G	A	43.71	snp	73	37	36
ILL + ONT												13733	E3	C	A	45.793	snp	73	36	37
ILL + ONT												13736	E3	T	C	26.413	snp	73	36	37
ILL + ONT	13744	E3	-	-	T	G	468794	snp	143	0	143	13744	E3	T	G	38.247	snp	74	37	37
ILL + ONT	13757	E3	-	-	G	T	464761	snp	142	0	142	13757	E3	G	T	30.937	snp	75	37	38
ILL + ONT	13816	E3	-	-	G	A	35287	snp	110	0	110	13816	E3	G	A	48.863	snp	85	42	43
ILL + ONT	13843	E3	-	-	C	A	341251	snp	111	0	108	13843	E3	C	A	44.422	snp	86	42	44
ILL + ONT	13903	E3	-	-	A	G	257489	snp	108	16	92	13903	E3	A	G	38.709	snp	83	38	45
ILL + ONT	13936	E3	-	-	T	C	278588	snp	86	0	86	13936	E3	T	C	31.318	snp	81	37	44
ILL + ONT	14098	E3	-	-	A	C	138641	snp	64	12	52	14098	E3	A	C	30.923	snp	87	37	50
ILL + ONT	14117	E3	-	-	AA	CG	140074	complex	45	0	45	14117	E3	AA	CG	70.387	complex	85	37	48
ILL + ONT	14125	E3	-	-	TTTAA	CTTAG	130274	complex	41	0	41	14125	E3	T	C	29.639	snp	84	37	47
ILL + ONT												14129	E3	A	G	44.734	snp	85	38	47
ILL + ONT	14143	E3	-	-	T	C	117289	snp	37	0	36	14143	E3	T	C	49.194	snp	85	37	48
ILL	14149	E3	-	-	CCCGA	TCCAG	333016	complex	11	0	11
ONT	14151	E3	-	-	C	A	39.267	snp	81	36	45
ILL	14158	E3	-	-	CGATAGTTTAT	TAACACTGTTA	340281	complex	11	0	11
ILL + ONT	14173	E3	-	-	C	G	344712	snp	11	0	11	14173	E3	C	G	43.909	snp	82	36	46
ILL + ONT	14180	E3	-	-	G	T	3565	snp	11	0	11	14180	E3	G	T	30.98	snp	82	36	46
ILL + ONT	14185	E3	-	-	CAATGTCACA	AAACGTAACG	339563	complex	11	0	11	14185	E3	C	A	25.648	snp	81	36	45
ILL + ONT												14188	E3	T	C	29.397	snp	81	36	45
ILL + ONT												14191	E3	C	A	39.387	snp	81	36	45
ILL + ONT												14194	E3	A	G	33.033	snp	81	36	45
ILL + ONT	14203	E3	-	-	A	G	417238	snp	13	0	13	14203	E3	A	G	35.933	snp	82	36	46
ILL + ONT	14211	E3	-	-	AG	GA	414509	complex	13	0	13	14211	E3	AG	GA	53.064	complex	81	36	45
ILL + ONT	14218	E3	-	-	CA	AC	41632	complex	13	0	13	14218	E3	CA	AC	59.977	complex	83	37	46
ILL + ONT	14233	E3	-	-	G	C	1914	snp	59	0	59	14233	E3	G	C	24.482	snp	86	39	47
ILL + ONT	14251	E3	-	-	C	T	206748	snp	64	0	64	14251	E3	C	T	29.205	snp	85	39	46
ILL + ONT	14257	E3	-	-	C	T	210242	snp	64	0	64	14257	E3	C	T	38.599	snp	85	39	46
ILL + ONT	14367	E3	-	-	T	C	222939	snp	68	0	68	14367	E3	T	C	42.963	snp	82	41	41
ILL + ONT	14398	E3	-	-	T	C	264788	snp	81	0	81	14398	E3	T	C	42.842	snp	84	43	41
ILL + ONT	14458	E3	-	-	C	T	236474	snp	71	0	71	14458	E3	C	T	39.037	snp	86	44	42
ILL + ONT	14476	E3	-	-	ACGAA	GCGAC	228344	complex	70	0	70	14476	E3	A	G	42.406	snp	86	44	42
ILL + ONT												14480	E3	A	C	38.803	snp	88	44	44
ILL + ONT	14494	E3	-	-	T	G	232447	snp	82	6	76	14494	E3	T	G	28.164	snp	85	42	43
ILL + ONT	14559	-	-	-	G	A	216538	snp	69	2	67	14559	-	G	A	45.435	snp	86	44	42
ILL + ONT	14628	-	-	-	CAT	TAC	167085	complex	58	4	54	14628	-	C	T	25.854	snp	82	42	40
ILL + ONT												14630	-	T	C	33.606	snp	82	42	40
ILL + ONT	14661	-	-	-	G	T	179175	snp	55	0	55	14661	-	G	T	38.441	snp	84	42	42
ILL + ONT	14679	-	-	-	G	A	162881	snp	60	6	54	14679	-	G	A	51.833	snp	84	42	42
ILL + ONT	14700	E4	-	-	GATC	AATT	140878	complex	56	6	49	14700	E4	G	A	35.978	snp	83	41	42
ILL + ONT												14703	E4	C	T	36.797	snp	83	41	42
ILL + ONT	14823	E4	-	-	A	C	253243	snp	79	0	79	14823	E4	A	C	33.537	snp	83	40	43
ILL + ONT	15018	E4	-	-	T	C	504859	snp	156	0	156	15018	E4	T	C	44.956	snp	71	34	37
ILL + ONT	15030	E4	-	-	T	C	522248	snp	164	0	163	15030	E4	T	C	31.559	snp	73	34	39
ILL + ONT	15096	E4	-	-	G	A	620575	snp	194	1	192	15096	E4	G	A	41.081	snp	73	33	40
ILL + ONT	15118	E4	-	-	C	T	608072	snp	185	0	184	15118	E4	C	T	41.633	snp	74	33	41
ILL + ONT	15198	E4	-	-	T	C	622096	snp	197	0	196	15198	E4	T	C	34.052	snp	72	32	40
ILL + ONT	15207	E4	-	-	C	G	630672	snp	201	0	201	15207	E4	C	G	41.67	snp	71	32	39
ILL + ONT	15240	E4	-	-	G	C	72564	snp	231	0	231	15240	E4	G	C	37.695	snp	71	31	40
ILL + ONT	15261	E4	-	-	T	C	737823	snp	238	2	235	15261	E4	T	C	35.002	snp	72	31	41
ILL + ONT	15298	E4	-	-	GAT	AAG	768257	complex	245	2	241	15298	E4	G	A	34.932	snp	71	31	40
ILL + ONT												15300	E4	T	G	36.719	snp	71	31	40
ILL + ONT	15321	E4	-	-	C	G	82175	snp	254	0	254	15321	E4	C	G	44.451	snp	72	31	41
ILL + ONT	15363	E4	-	-	G	T	835907	snp	258	0	258	15363	E4	G	T	34.05	snp	72	29	43
ILL + ONT	15397	E4	-	-	T	C	827573	snp	256	1	255	15397	E4	T	C	37.556	snp	74	31	43
ILL + ONT	15564	E4	-	-	C	T	742658	snp	224	0	224	15564	E4	C	T	36.549	snp	79	36	43
ILL + ONT	15639	E4	-	-	G	A	730877	snp	226	0	226	15639	E4	G	A	35.667	snp	78	34	44
ILL + ONT	15660	E4	-	-	A	G	754234	snp	236	0	234	15660	E4	A	G	48.518	snp	77	35	42
ILL + ONT	15675	E4	-	-	G	A	70244	snp	231	1	230	15675	E4	G	A	30.446	snp	78	35	43
ILL + ONT	15687	E4	-	-	C	A	713661	snp	224	0	224	15687	E4	C	A	42.6	snp	79	37	42
ILL + ONT	15760	E4	-	-	A	G	609238	snp	188	0	188	15760	E4	A	G	40.244	snp	77	36	41
ILL + ONT	15792	E4	-	-	T	C	6258	snp	196	0	196	15792	E4	T	C	44.131	snp	75	35	40
ILL + ONT	15828	E4	-	-	TGGA	GGGG	583694	complex	181	0	181	15828	E4	T	G	40.02	snp	77	35	42
ILL + ONT												15831	E4	A	G	43.662	snp	77	35	42
ILL + ONT	15893	E4	-	-	A	G	549492	snp	170	1	169	15893	E4	A	G	37.991	snp	75	34	41
ILL + ONT	16026	-	-	-	ACTTA	GCTTT	194634	complex	66	2	63	16026	-	A	G	44.052	snp	71	32	39
ILL + ONT												16030	-	A	T	35.387	snp	71	32	39
ILL + ONT	16038	-	-	-	A	G	21334	snp	66	0	66	16038	-	A	G	36.434	snp	70	32	38
ILL + ONT	16044	-	-	-	T	C	228627	snp	72	0	72	16044	-	T	C	50.976	snp	70	32	38
ILL + ONT	16063	-	-	-	G	A	216085	snp	75	4	71	16063	-	G	A	40.13	snp	73	32	41
ONT	16076	-	-	-	A	G	49.414	snp	75	33	42
ILL + ONT	16207	-	-	-	G	A	36363	snp	113	0	113	16207	-	G	A	42.397	snp	74	35	39
ILL + ONT	16218	-	-	-	A	G	388265	snp	118	0	118	16218	-	A	G	41.161	snp	74	35	39
ILL + ONT	16225	-	-	-	G	A	392441	snp	121	0	121	16225	-	G	A	35.491	snp	74	35	39
ILL + ONT	16233	-	-	-	A	T	403567	snp	122	0	122	16233	-	A	T	32.861	snp	74	35	39
ILL + ONT	16262	-	-	-	A	G	355361	snp	111	0	111	16262	-	A	G	33.515	snp	73	33	40
ILL + ONT	16322	E5	-	-	A	G	381517	snp	117	0	117	16322	E5	A	G	41.299	snp	73	33	40
ILL + ONT	16329	E5	-	-	AC	GT	348236	complex	106	0	106	16329	E5	AC	GT	80.403	complex	69	31	38
ILL + ONT	16336	E5	-	-	T	G	372739	snp	116	1	115	16336	E5	T	G	39.953	snp	70	31	39
ILL + ONT	16356	E5	-	-	G	A	408598	snp	125	0	125	16356	E5	G	A	41.369	snp	73	33	40
ILL + ONT	16370	E5	-	-	C	T	35219	snp	106	0	106	16370	E5	C	T	34.34	snp	70	32	38
ILL + ONT	16375	E5	-	-	G	A	329463	snp	100	0	100	16375	E5	G	A	46.404	snp	69	32	37
ILL + ONT	16380	E5	-	-	CGAGTCGTC	AGAGCCTTA	308428	complex	95	0	95	16380	E5	C	A	29.573	snp	68	31	37
ILL + ONT												16384	E5	T	C	43.897	snp	68	30	38
ILL + ONT												16386	E5	G	T	50.848	snp	68	30	38
ILL + ONT												16388	E5	C	A	41.041	snp	68	30	38
ILL + ONT	16405	E5	-	-	T	G	39665	snp	123	0	123	16405	E5	T	G	40.886	snp	68	31	37
ILL + ONT	16411	E5	-	-	T	C	419071	snp	130	0	130	16411	E5	T	C	41.648	snp	66	31	35
ILL + ONT	16423	E5	-	-	AT	GC	405328	complex	127	0	127	16423	E5	AT	GC	75.065	complex	65	30	35
ILL + ONT	16439	E5	-	-	A	C	410278	snp	129	0	129	16439	E5	A	C	42.842	snp	65	31	34
ILL + ONT	16571	E5	-	-	A	G	436038	snp	132	0	132	16571	E5	A	G	35.37	snp	65	33	32
ILL + ONT	16728	E5	-	-	TGGT	CGGC	424404	complex	132	0	132	16728	E5	T	C	32.204	snp	69	32	37
ILL + ONT												16731	E5	T	C	30.223	snp	69	32	37
ILL + ONT	16822	E5	-	-	CC	TT	320052	complex	99	0	99	16822	E5	CC	TT	87.718	complex	69	33	36
ILL + ONT	16837	E5	-	-	T	C	350056	snp	109	0	109	16837	E5	T	C	44.598	snp	69	33	36
ILL + ONT	16859	E5	-	-	G	A	32242	snp	99	0	99	16859	E5	G	A	41.008	snp	67	31	36
ILL + ONT	16867	E5	-	-	GATA	AACT	221012	complex	68	0	68	16867	E5	G	A	27.555	snp	66	30	36
ILL + ONT												16869	E5	TA	CT	68.635	complex	66	30	36
ILL + ONT	16879	E5	-	-	CACCT	TACTG	215238	complex	66	0	66	16879	E5	C	T	42.178	snp	65	29	36
ILL + ONT												16882	E5	CT	TG	58.699	complex	66	30	36
ILL + ONT	16892	E5	-	-	A	T	240464	snp	75	0	75	16892	E5	A	T	29.557	snp	66	30	36
ILL + ONT	16945	E5	-	-	C	T	294695	snp	90	0	90	16945	E5	C	T	39.298	snp	65	30	35
ILL + ONT	16951	E5	-	-	T	A	283905	snp	88	0	87	16951	E5	T	A	40.283	snp	65	30	35
ILL + ONT	16958	E5	-	-	A	C	303694	snp	94	0	94	16958	E5	A	C	39.817	snp	62	30	32
ILL + ONT	16972	E5	-	-	A	G	304383	snp	93	0	93	16972	E5	A	G	31.453	snp	61	30	31
ILL + ONT	16978	E5	-	-	GTTC	ATTT	281895	complex	86	0	86	16978	E5	G	A	38.615	snp	59	29	30
ILL + ONT												16981	E5	C	T	42.291	snp	59	29	30
ILL + ONT	16993	E5	-	-	GTAT	ATAC	287245	complex	89	0	88	16993	E5	G	A	29.391	snp	61	31	30
ILL + ONT												16996	E5	T	C	25.466	snp	61	31	30
ILL + ONT	17011	E5	-	-	TC	CG	292562	complex	97	4	93	17011	E5	TC	CG	55.242	complex	62	32	30
ILL + ONT	17080	E5	-	-	AGGG	CGGC	368744	complex	113	0	113	17080	E5	A	C	35.369	snp	59	33	26
ILL + ONT												17083	E5	G	C	31.65	snp	59	33	26
ILL + ONT	17101	E5	-	-	C	T	355996	snp	108	0	108	17101	E5	C	T	43.077	snp	62	35	27
ILL + ONT	17106	E5	-	-	T	C	342901	snp	104	0	104	17106	E5	T	C	43.337	snp	61	33	28
ILL + ONT	17115	E5	-	-	CGC	TGT	308597	complex	93	0	93	17115	E5	C	T	35.0	snp	62	34	28
ILL + ONT												17117	E5	C	T	37.354	snp	62	34	28
ILL + ONT	17123	E5	-	-	G	A	299302	snp	91	0	91	17123	E5	G	A	43.405	snp	62	34	28
ILL + ONT	17134	E5	-	-	T	C	285866	snp	88	0	88	17134	E5	T	C	27.716	snp	62	35	27
ILL + ONT	17182	E5	-	-	G	T	25613	snp	83	0	82	17182	E5	G	T	44.226	snp	62	35	27
ONT	17215	E5	-	-	A	G	30.379	snp	56	32	24
ONT	17218	E5	-	-	TC	CT	76.315	complex	56	32	24
ONT	17225	-	-	-	G	A	31.32	snp	52	30	22
ONT	17229	-	-	-	T	A	16.061	snp	52	30	22
ONT	17233	-	-	-	A	C	28.396	snp	52	30	22
ONT	17238	-	-	-	G	A	31.397	snp	52	30	22
ONT	17250	-	-	-	C	G	38.959	snp	52	30	22
ONT	17262	-	-	-	GTT	ACC	104.443	complex	49	29	20
ONT	17267	-	-	-	C	A	42.47	snp	48	28	20
ONT	17272	-	-	-	A	C	31.128	snp	48	28	20
ONT	17275	-	-	-	A	T	29.339	snp	48	28	20
ONT	18711	E5B	-	-	AC	TT	45.785	complex	2	1	1
ONT	18714	E5B	-	-	AC	CT	37.921	complex	2	1	1
ONT	18719	E5B	-	-	T	C	4.053	snp	2	1	1
ONT	18722	E5B	-	-	A	T	9.7	snp	2	1	1
ONT	18727	E5B	-	-	A	T	23.909	snp	2	1	1
ONT	18741	E5B	-	-	TTT	GGG	103.384	complex	13	5	8
ONT	18749	E5B	-	-	T	C	26.026	snp	13	5	8
ONT	18757	E5B	-	-	C	T	25.876	snp	13	5	8
ONT	18759	E5B	-	-	T	C	23.224	snp	13	5	8
ONT	18763	E5B	-	-	CG	TA	62.296	complex	13	5	8
ONT	18768	E5B	-	-	T	A	30.509	snp	13	5	8
ONT	18778	E5B	-	-	T	A	35.212	snp	13	5	8
ONT	18784	E5B	-	-	A	G	22.196	snp	13	5	8
ONT	18797	E5B	-	-	T	A	30.88	snp	13	5	8
ONT	18802	E5B	-	-	TC	CT	52.355	complex	13	5	8
ONT	18805	E5B	-	-	A	G	21.662	snp	13	5	8
ONT	18808	E5B	-	-	CC	AT	78.847	complex	13	5	8
ONT	18812	E5B	-	-	T	C	42.361	snp	13	5	8
ONT	18815	E5B	-	-	TA	GT	80.881	complex	13	5	8
ONT	18820	E5B	-	-	T	A	44.078	snp	13	5	8
ONT	18824	E5B	-	-	G	A	43.337	snp	13	5	8
ONT	18826	E5B	-	-	CC	TT	87.217	complex	13	5	8
ONT	18829	E5B	-	-	A	T	39.733	snp	13	5	8
ONT	18833	E5B	-	-	G	T	40.634	snp	13	5	8
ONT	18838	E5B	-	-	A	G	25.069	snp	13	5	8
ONT	18848	E5B	-	-	TG	AA	65.653	complex	13	5	8
ONT	18853	E5B	-	-	A	G	40.146	snp	13	5	8
ONT	18855	E5B	-	-	A	T	46.381	snp	13	5	8
ONT	18858	E5B	-	-	CA	GT	80.295	complex	13	5	8
ONT	18868	E5B	-	-	TG	GA	54.074	complex	13	5	8
ONT	18871	E5B	-	-	C	A	37.918	snp	13	5	8
ONT	18877	E5B	-	-	T	A	34.76	snp	13	5	8
ONT	18890	E5B	-	-	A	T	27.304	snp	18	9	9
ONT	18896	E5B	-	-	CC	GA	53.746	complex	18	9	9
ONT	18903	E5B	-	-	GC	TA	81.135	complex	18	9	9
ONT	18935	E5B	-	-	AT	TC	6.857	complex	46	20	26
ONT	18941	E5B	-	-	C	A	7.661	snp	46	20	26
ONT	18949	E5B	-	-	T	C	0.981	snp	47	21	26
ONT	18951	E5B	-	-	C	T	8.451	snp	47	21	26
ONT	18971	-	-	-	T	A	25.571	snp	53	26	27
ONT	18976	-	-	-	CC	TT	79.807	complex	53	26	27
ONT	18982	-	-	-	C	T	39.202	snp	55	26	29
ONT	18986	-	-	-	C	T	45.994	snp	55	26	29
ONT	18996	-	-	-	T	G	35.774	snp	55	26	29
ONT	19000	-	-	-	CC	TT	66.283	complex	55	26	29
ONT	19004	-	-	-	A	G	46.542	snp	55	26	29
ONT	19019	-	-	-	A	G	38.648	snp	56	26	30
ONT	19027	-	-	-	A	G	38.384	snp	56	26	30
ONT	19030	-	-	-	T	C	33.955	snp	56	26	30
ILL + ONT	19048	-	-	-	G	A	104598	snp	36	0	36	19048	-	G	A	40.004	snp	65	33	32
ILL + ONT	19076	-	-	-	A	G	113981	snp	39	0	39	19076	-	A	G	41.994	snp	66	33	33
ILL + ONT	19081	-	-	-	G	T	124728	snp	39	0	39	19081	-	G	T	29.777	snp	66	33	33
ILL + ONT	19174	-	-	-	G	A	253339	snp	77	0	77	19174	-	G	A	41.041	snp	69	34	35
ILL + ONT	19185	-	-	-	G	T	267781	snp	89	4	85	19185	-	G	T	39.561	snp	69	34	35
ILL + ONT	19196	E6	-	-	A	G	310683	snp	96	0	96	19196	E6	A	G	45.021	snp	68	33	35
ILL + ONT	19205	E6	-	-	A	G	307689	snp	95	0	95	19205	E6	A	G	37.221	snp	69	34	35
ILL + ONT	19229	E6	-	-	A	T	331203	snp	103	0	103	19229	E6	A	T	40.457	snp	68	33	35
ILL + ONT	19268	E6	-	-	C	T	37147	snp	115	0	115	19268	E6	C	T	25.076	snp	67	33	34
ILL + ONT	19307	E6	-	-	A	G	464872	snp	145	0	145	19307	E6	A	G	39.15	snp	62	31	31
ILL + ONT	19520	E6	-	-	C	T	689466	snp	216	0	216	19520	E6	C	T	32.393	snp	62	35	27
ILL + ONT	19533	E6	-	-	G	A	686462	snp	210	0	210	19533	E6	G	A	33.3	snp	62	35	27
ILL + ONT	19668	E6	-	-	T	G	572596	snp	177	0	177	19668	E6	T	G	44.956	snp	56	29	27
ILL + ONT	19689	E6	-	-	G	A	556148	snp	171	0	171	19689	E6	G	A	34.536	snp	57	29	28
ILL + ONT	19697	E6	-	-	G	A	585711	snp	179	0	179	19697	E6	G	A	28.668	snp	57	29	28
ILL + ONT	19773	E6	-	-	T	C	590912	snp	179	0	179	19773	E6	T	C	28.391	snp	58	30	28
ILL + ONT	19800	E6	-	-	G	A	565269	snp	173	0	173	19800	E6	G	A	44.628	snp	59	30	29
ILL + ONT	19944	E6	-	-	A	C	533738	snp	163	0	163	19944	E6	A	C	27.881	snp	61	30	31
ILL + ONT	19949	E6	-	-	C	A	505445	snp	162	4	158	19949	E6	C	A	45.813	snp	60	30	30
ILL + ONT	19997	-	-	-	T	C	496244	snp	151	0	151	19997	-	T	C	33.05	snp	66	36	30
ILL + ONT	20147	-	-	-	G	A	280991	snp	88	0	88	20147	-	G	A	37.414	snp	74	38	36
ILL + ONT	20187	-	-	-	C	T	215221	snp	68	0	68	20187	-	C	T	40.227	snp	76	39	37
ILL + ONT	20206	-	-	-	A	G	198624	snp	83	12	71	20206	-	A	G	42.59	snp	77	39	38
ONT	20236	-	-	-	G	A	16.874	snp	73	37	36
ILL + ONT	20263	-	-	-	G	A	226513	snp	73	0	72	20263	-	G	A	33.423	snp	78	40	38
ILL + ONT	20275	-	-	-	G	A	236488	snp	73	0	72	20275	-	G	A	30.298	snp	75	39	36
ILL + ONT	20361	E7	-	-	A	G	367097	snp	113	0	113	20361	E7	A	G	36.1	snp	77	42	35
ILL + ONT	20461	E7	-	-	T	C	547376	snp	171	0	171	20461	E7	T	C	35.567	snp	80	45	35
ILL + ONT	20491	E7	-	-	A	G	571564	snp	182	1	181	20491	E7	A	G	41.961	snp	78	44	34
ILL + ONT	20529	E7	-	-	G	C	684279	snp	214	0	214	20529	E7	G	C	44.078	snp	73	41	32
ILL + ONT	20562	E7	-	-	AACA	CACG	715789	complex	223	0	222	20562	E7	A	C	24.654	snp	73	40	33
ILL + ONT												20565	E7	A	G	18.777	snp	75	41	34
ILL + ONT	20699	E7	-	-	G	C	644836	snp	198	0	198	20699	E7	G	C	35.014	snp	76	39	37
ILL + ONT	20742	E7	-	-	T	C	610253	snp	190	2	188	20742	E7	T	C	30.503	snp	77	42	35
ILL + ONT	20967	E7	-	-	G	T	461723	snp	147	1	146	20967	E7	G	T	46.183	snp	74	38	36
ILL + ONT	20982	E7	-	-	G	A	458987	snp	143	0	143	20982	E7	G	A	36.535	snp	74	38	36
ILL + ONT	20997	E7	-	-	TGC	CGT	395549	complex	123	0	122	20997	E7	T	C	34.046	snp	75	39	36
ILL + ONT												20999	E7	C	T	47.036	snp	75	39	36
ILL + ONT	21223	-	-	-	G	A	123189	snp	38	0	38	21223	-	G	A	47.196	snp	82	42	40
ILL + ONT	21527	E8	-	-	T	C	155109	snp	51	0	50	21527	E8	T	C	33.36	snp	89	50	39
ILL + ONT	21534	E8	-	-	T	G	153993	snp	52	0	51	21534	E8	T	G	47.169	snp	89	50	39
ILL + ONT	21824	E8	-	-	T	G	555723	snp	171	0	171	21824	E8	T	G	44.955	snp	88	46	42
ILL + ONT	22125	E8	-	-	C	A	443387	snp	134	0	134	22125	E8	C	A	37.36	snp	89	49	40
ILL + ONT	22290	-	-	-	C	T	419023	snp	129	0	129	22290	-	C	T	45.275	snp	94	51	43
ILL + ONT	22329	E9	-	-	A	G	369649	snp	121	2	119	22329	E9	A	G	43.52	snp	92	46	46
ILL + ONT	22588	E9	-	-	G	A	221335	snp	68	0	68	22588	E9	G	A	43.96	snp	83	43	40
ILL + ONT	22699	E9	-	-	G	A	276987	snp	87	0	86	22699	E9	G	A	38.246	snp	82	40	42
ILL + ONT	22716	E9	-	-	G	T	307182	snp	96	0	96	22716	E9	G	T	49.646	snp	82	40	42
ILL + ONT	22723	E9	-	-	C	T	30249	snp	93	0	93	22723	E9	C	T	23.549	snp	84	40	44
ILL + ONT	22762	E9	-	-	GACG	TATA	258106	complex	78	0	78	22762	E9	G	T	40.147	snp	83	40	43
ILL + ONT												22764	E9	CG	TA	77.253	complex	83	40	43
ILL + ONT	22782	E9	-	-	C	T	263031	snp	82	1	80	22782	E9	C	T	35.136	snp	86	41	45
ILL + ONT	22788	E9	-	-	CACACAG	TAGACAT	218418	complex	66	0	66	22788	E9	C	T	35.048	snp	86	42	44
ILL + ONT												22790	E9	C	G	43.871	snp	86	42	44
ILL + ONT												22794	E9	G	T	43.45	snp	86	42	44
ILL + ONT	23205	E9	-	-	A	C	152908	snp	50	0	50	23205	E9	A	C	36.342	snp	73	36	37
ILL + ONT	23338	-	-	-	G	A	181354	snp	55	0	55	23338	-	G	A	27.851	snp	74	33	41
ILL + ONT	23447	-	-	-	A	G	233521	snp	77	2	74	23447	-	A	G	37.102	snp	74	32	42
ILL + ONT	23837	E10	-	-	T	C	464753	snp	144	0	144	23837	E10	T	C	29.322	snp	71	33	38
ILL + ONT	23893	E10	-	-	T	A	473836	snp	149	0	149	23893	E10	T	A	46.336	snp	69	30	39
ILL + ONT	24140	E10	-	-	A	G	139097	snp	55	6	49	24140	E10	A	G	32.356	snp	83	41	42
ILL + ONT	24158	E10	-	-	C	T	153735	snp	47	0	47	24158	E10	C	T	32.013	snp	81	40	41
ILL + ONT	24174	-	-	-	T	C	128234	snp	40	0	40	24174	-	T	C	42.705	snp	79	38	41
ILL + ONT	24210	-	-	-	G	A	922868	snp	42	8	34	24210	-	G	A	35.017	snp	81	39	42
ILL + ONT	24271	-	-	-	T	C	114362	snp	36	0	36	24271	-	T	C	37.738	snp	79	39	40
ILL + ONT	24292	-	-	-	T	C	115354	snp	36	0	36	24292	-	T	C	33.384	snp	80	39	41
ILL + ONT	24312	-	-	-	T	C	147016	snp	46	0	46	24312	-	T	C	37.194	snp	80	39	41
ILL + ONT	24513	E11	-	-	G	A	32092	snp	100	1	99	24513	E11	G	A	37.65	snp	69	37	32
ILL + ONT	24907	E11	-	-	T	C	555997	snp	172	0	172	24907	E11	T	C	37.454	snp	66	37	29
ILL + ONT	26227	-	-	-	G	A	446079	snp	292	128	163	26227	-	G	A	37.108	snp	69	41	28
ILL + ONT	26724	E13	-	-	C	T	562936	snp	174	0	174	26724	E13	C	T	39.029	snp	83	44	39
ILL + ONT	26771	E13	-	-	C	T	598223	snp	188	0	187	26771	E13	C	T	33.912	snp	83	43	40
ILL + ONT	26835	E13	-	-	C	T	648459	snp	198	0	198	26835	E13	C	T	35.425	snp	84	43	41
ILL + ONT	27153	E13	-	-	G	A	265793	snp	84	0	84	27153	E13	G	A	36.312	snp	78	38	40
ILL + ONT	27344	-	-	-	AAC	GAA	143401	complex	45	0	44	27344	-	A	G	28.22	snp	85	40	45
ILL + ONT												27346	-	C	A	33.286	snp	85	40	45
ILL + ONT	27550	E14	-	-	G	A	214392	snp	67	0	67	27550	E14	G	A	28.198	snp	78	37	41
ILL + ONT	27641	E14	-	-	C	A	400279	snp	120	0	120	27641	E14	C	A	39.566	snp	71	35	36
ILL + ONT	27679	E14	-	-	C	T	417179	snp	129	0	129	27679	E14	C	T	33.893	snp	69	35	34
ILL + ONT	28005	E14	-	-	C	T	469438	snp	141	0	141	28005	E14	C	T	41.708	snp	76	40	36
ILL + ONT	28123	E14	-	-	C	G	288931	snp	91	0	91	28123	E14	C	G	44.091	snp	76	43	33
ILL + ONT	28192	-	-	-	G	A	228439	snp	74	2	72	28192	-	G	A	39.857	snp	76	42	34
ILL + ONT	28263	-	-	-	T	G	185939	snp	61	2	59	28263	-	T	G	36.903	snp	70	38	32
ILL + ONT	28283	-	-	-	A	G	194017	snp	75	8	67	28283	-	A	G	38.288	snp	70	39	31
ONT	28302	-	-	-	T	C	34.341	snp	69	38	31
ILL + ONT	28321	-	-	-	CTTCCCCG	ATTTCCCA	227777	complex	72	0	72	28321	-	C	A	42.822	snp	71	39	32
ILL + ONT												28324	-	C	T	32.828	snp	71	39	32
ILL + ONT												28328	-	G	A	45.601	snp	71	39	32
ILL + ONT	28361	-	-	-	GA	AG	208147	complex	110	34	76	28361	-	GA	AG	69.607	complex	70	39	31
ILL + ONT	28390	-	-	-	TAAATT	GAAACG	270636	complex	88	2	86	28390	-	T	G	45.715	snp	71	40	31
ILL + ONT												28394	-	TT	CG	69.613	complex	71	40	31
ILL + ONT	28875	E15	-	-	T	G	59156	snp	181	0	181	28875	E15	T	G	44.451	snp	85	48	37
ILL + ONT	29061	E15	-	-	A	G	480709	snp	149	0	149	29061	E15	A	G	43.315	snp	87	50	37
ILL + ONT	29342	E15	-	-	T	C	323658	snp	100	0	100	29342	E15	T	C	32.733	snp	89	51	38
ILL + ONT	29488	-	-	-	T	G	17049	snp	60	4	56	29488	-	T	G	35.893	snp	76	45	31
ILL + ONT	29720	-	-	-	G	A	196003	snp	60	0	60	29720	-	G	A	27.363	snp	74	44	30
ILL + ONT	29822	E16	-	-	C	T	236956	snp	73	0	73	29822	E16	C	T	45.327	snp	75	46	29
ILL + ONT	30230	E16	-	-	C	T	354438	snp	110	0	110	30230	E16	C	T	43.315	snp	77	45	32
ILL + ONT	30801	-	-	-	A	G	117639	snp	40	2	38	30801	-	A	G	32.299	snp	85	47	38
ILL + ONT	31002	E17A	-	-	G	A	986762	snp	31	0	31	31002	E17A	G	A	37.166	snp	92	52	40
ILL + ONT	31057	-	-	-	A	C	928665	snp	29	0	29	31057	-	A	C	31.753	snp	90	52	38
ILL + ONT	31101	-	-	-	C	T	799817	snp	41	10	31	31101	-	C	T	41.355	snp	90	53	37
ILL + ONT	31219	-	-	-	A	G	188067	snp	58	0	58	31219	-	A	G	46.449	snp	89	50	39
ILL + ONT	31516	-	-	-	T	C	22148	snp	71	2	69	31516	-	T	C	17.48	snp	83	48	35
ILL + ONT	31599	-	-	-	G	A	196256	snp	61	0	61	31599	-	G	A	42.912	snp	78	45	33
ILL + ONT	31649	-	-	-	A	G	155882	snp	79	22	57	31649	-	A	G	34.401	snp	76	44	32
ILL + ONT	31935	-	-	-	T	C	837136	snp	40	8	32	31935	-	T	C	40.4	snp	78	44	34
ILL + ONT	31958	-	-	-	G	T	62325	snp	20	0	20	31958	-	G	T	40.616	snp	77	46	31
ILL + ONT	32762	E17	-	-	T	C	188238	snp	59	0	59	32762	E17	T	C	32.984	snp	73	36	37
ILL + ONT	32904	E17	-	-	C	A	207002	snp	65	0	65	32904	E17	C	A	47.036	snp	71	33	38
ILL + ONT	33915	E18	-	-	C	A	117311	snp	37	0	37	33915	E18	C	A	45.563	snp	87	59	28
ILL + ONT	33942	E18	-	-	G	T	974506	snp	30	0	30	33942	E18	G	T	42.822	snp	87	59	28
ILL + ONT	33949	E18	-	-	T	C	107401	snp	42	4	37	33949	E18	T	C	36.201	snp	87	59	28
ILL + ONT	33984	-	-	-	T	A	995627	snp	46	8	38	33984	-	T	A	27.568	snp	82	54	28
ILL + ONT	34232	-	-	-	TTGT	CTGG	234929	complex	72	0	72	34232	-	T	C	33.186	snp	75	45	30
ILL + ONT												34235	-	T	G	31.921	snp	75	45	30
ILL + ONT	34906	-	-	-	G	A	163067	snp	52	0	52	34906	-	G	A	44.891	snp	78	49	29
ILL + ONT	34940	E18A	-	-	G	A	193779	snp	63	0	62	34940	E18A	G	A	45.137	snp	78	49	29
ILL + ONT	34972	E18A	-	-	T	G	206469	snp	68	0	68	34972	E18A	T	G	33.297	snp	77	49	28
ILL + ONT	34992	E18A	-	-	T	G	246868	snp	78	0	78	34992	E18A	T	G	48.592	snp	74	48	26
ILL + ONT	35000	E18A	-	-	T	C	24503	snp	78	0	78	35000	E18A	T	C	38.313	snp	73	48	25
ILL + ONT	35069	E18A	-	-	G	T	286298	snp	88	0	88	35069	E18A	G	T	43.046	snp	72	45	27
ILL + ONT	35163	E18A	-	-	G	A	251967	snp	79	0	79	35163	E18A	G	A	38.967	snp	73	44	29
ILL + ONT	35248	-	-	-	A	G	14731	snp	49	0	49	35248	-	A	G	39.155	snp	76	45	31
ILL + ONT	35307	-	-	-	A	G	132388	snp	43	0	43	35307	-	A	G	42.932	snp	76	45	31
ILL + ONT	35313	-	-	-	A	C	147756	snp	47	0	47	35313	-	A	C	47.01	snp	77	46	31
ILL + ONT	35376	-	-	-	A	G	162975	snp	51	0	51	35376	-	A	G	37.357	snp	81	45	36
ILL + ONT	35653	E19	-	-	G	A	351578	snp	108	0	108	35653	E19	G	A	31.01	snp	80	50	30
ILL + ONT	35996	E19	-	-	A	G	609684	snp	190	0	190	35996	E19	A	G	43.809	snp	72	48	24
ILL + ONT	37039	E19	-	-	G	A	311013	snp	97	0	97	37039	E19	G	A	33.632	snp	61	35	26
ILL + ONT	37089	E19	-	-	C	A	240535	snp	97	12	85	37089	E19	C	A	38.246	snp	67	40	27
ILL + ONT	38180	E20	-	-	A	G	712773	snp	227	0	227	38180	E20	A	G	39.315	snp	70	38	32
ILL + ONT	38334	E20	-	-	C	T	560622	snp	176	0	176	38334	E20	C	T	22.72	snp	67	36	31
ILL + ONT	38451	-	-	-	A	G	392334	snp	124	0	124	38451	-	A	G	34.092	snp	76	37	39
ILL + ONT	38591	-	-	-	T	C	398442	snp	122	0	122	38591	-	T	C	35.894	snp	79	42	37
ILL + ONT	39319	E21	-	-	C	T	143326	snp	45	0	45	39319	E21	C	T	33.769	snp	92	45	47
ILL + ONT	39354	E21	-	-	G	A	177982	snp	58	2	56	39354	E21	G	A	43.771	snp	92	45	47
ILL + ONT	39365	E21	-	-	C	T	1684	snp	60	4	55	39365	E21	C	T	52.902	snp	90	44	46
ILL + ONT	39406	E21	-	-	C	A	231559	snp	70	0	70	39406	E21	C	A	30.812	snp	87	42	45
ILL + ONT	39411	E21	-	-	C	T	228396	snp	70	0	70	39411	E21	C	T	41.732	snp	84	40	44
ILL + ONT	39423	E21	-	-	T	C	195882	snp	62	0	62	39423	E21	T	C	26.702	snp	82	40	42
ILL + ONT	39496	E21	-	-	G	A	227395	snp	82	6	76	39496	E21	G	A	42.093	snp	88	44	44
ILL + ONT	39655	E21	-	-	GTCT	CTCC	320032	complex	100	0	99	39655	E21	G	C	42.093	snp	97	45	52
ILL + ONT												39658	E21	T	C	36.445	snp	97	45	52
ILL + ONT	39943	E21	-	-	T	C	367318	snp	115	0	115	39943	E21	T	C	31.355	snp	83	39	44
ILL + ONT	40178	E21	-	-	G	A	241226	snp	74	0	74	40178	E21	G	A	42.406	snp	83	39	44
ILL + ONT	40320	-	-	-	T	C	193923	snp	62	0	62	40320	-	T	C	36.245	snp	83	41	42
ILL + ONT	40434	-	-	-	C	T	240453	snp	74	0	74	40434	-	C	T	38.756	snp	87	44	43
ILL + ONT	40486	-	-	-	G	A	223658	snp	68	0	68	40486	-	G	A	52.335	snp	85	42	43
ILL + ONT	40498	-	-	-	A	G	208452	snp	65	0	65	40498	-	A	G	44.988	snp	84	42	42
ILL + ONT	40670	-	-	-	C	T	15852	snp	71	14	57	40670	-	C	T	29.57	snp	81	40	41
ILL + ONT	40718	-	-	-	A	T	211419	snp	68	2	66	40718	-	A	T	32.881	snp	77	39	38
ILL + ONT	40906	-	-	-	T	C	230473	snp	73	0	72	40906	-	T	C	32.535	snp	79	35	44
ILL + ONT	41216	E22	-	-	A	G	261758	snp	80	0	80	41216	E22	A	G	48.745	snp	78	41	37
ILL + ONT	41556	-	-	-	TGG	CGA	299356	complex	93	0	93	41556	-	T	C	31.63	snp	72	34	38
ILL + ONT												41558	-	G	A	41.107	snp	72	34	38
ILL + ONT	41726	-	-	-	T	C	299918	snp	95	0	95	41726	-	T	C	34.131	snp	74	36	38
ILL + ONT	41737	-	-	-	G	A	32389	snp	104	0	101	41737	-	G	A	43.067	snp	76	37	39
ILL + ONT	41758	-	-	-	G	A	345596	snp	107	0	107	41758	-	G	A	44.509	snp	76	37	39
ILL + ONT	41763	-	-	-	A	G	332299	snp	107	0	105	41763	-	A	G	44.972	snp	76	37	39
ILL + ONT	41830	E22A	-	-	A	G	380422	snp	119	0	119	41830	E22A	A	G	44.38	snp	75	36	39
ILL + ONT	42035	-	-	-	T	A	152575	snp	82	24	58	42035	-	T	A	41.405	snp	78	35	43
ONT	42078	E24v1	-	-	AT	GG	75.432	complex	73	34	39
ONT	42097	E24v1	-	-	C	T	28.961	snp	69	31	38
ONT	42099	E24v1	-	-	AT	TC	70.849	complex	69	31	38
ONT	42112	E24v1	-	-	CA	TG	72.298	complex	74	34	40
ONT	42117	E24v1	-	-	T	C	32.698	snp	74	34	40
ONT	42124	E24v1	-	-	C	T	35.26	snp	74	34	40
ONT	42126	E24v1	-	-	T	G	21.147	snp	74	34	40
ONT	42128	E24v1	-	-	C	T	34.709	snp	75	34	41
ONT	42132	E24v1	-	-	A	G	45.24	snp	75	34	41
ONT	42136	E24v1	-	-	T	C	36.892	snp	76	35	41
ILL + ONT	42142	E24v1	-	-	C	T	353142	snp	11	0	11	42142	E24v1	C	T	35.556	snp	77	36	41
ILL + ONT	42148	E24v1	-	-	GAATAGG	CAATGGC	340464	complex	11	0	11	42148	E24v1	G	C	38.111	snp	76	37	39
ILL + ONT												42152	E24v1	A	G	39.68	snp	76	37	39
ILL + ONT												42154	E24v1	G	C	25.154	snp	76	37	39
ILL + ONT	42179	E24v1	-	-	ATGG	GTGC	1254	complex	40	0	40	42179	E24v1	A	G	41.189	snp	78	39	39
ILL + ONT												42182	E24v1	G	C	34.977	snp	78	39	39
ILL + ONT	42191	E24v1	-	-	C	A	148291	snp	46	0	46	42191	E24v1	C	A	47.564	snp	79	40	39
ILL + ONT	42196	E24v1	-	-	C	T	151022	snp	46	0	46	42196	E24v1	C	T	40.681	snp	79	40	39
ILL + ONT	42209	E24v1	-	-	G	A	154812	snp	47	0	47	42209	E24v1	G	A	42.773	snp	81	42	39
ILL + ONT	42218	E24v1	-	-	T	A	148895	snp	47	0	47	42218	E24v1	T	A	42.882	snp	82	42	40
ILL + ONT	42224	E24v1	-	-	C	T	157412	snp	48	0	48	42224	E24v1	C	T	39.189	snp	82	42	40
ILL + ONT	42233	E24v1	-	-	G	T	172028	snp	54	0	54	42233	E24v1	G	T	33.134	snp	81	42	39
ILL + ONT	42266	E24v1	-	-	TCG	CCT	141034	complex	44	0	44	42266	E24v1	T	C	39.922	snp	80	40	40
ILL + ONT												42268	E24v1	G	T	51.528	snp	80	40	40
ILL + ONT	42302	E24v1	-	-	GAAT	AAAG	143169	complex	44	0	44	42302	E24v1	G	A	48.338	snp	79	38	41
ILL + ONT												42305	E24v1	T	G	44.078	snp	79	38	41
ILL + ONT	42321	E24v1	-	-	A	G	168317	snp	51	0	51	42321	E24v1	A	G	42.344	snp	80	37	43
ILL + ONT	42334	E24v1	-	-	T	G	172734	snp	53	0	53	42334	E24v1	T	G	35.195	snp	79	37	42
ILL + ONT	42341	E24v1	-	-	G	C	206813	snp	63	0	63	42341	E24v1	G	C	33.702	snp	81	39	42
ILL + ONT	42369	E24v1	-	-	GAGGTGCTCTTGT	CAGATGATTTTGC	131195	complex	42	0	42	42369	E24v1	G	C	33.703	snp	79	39	40
ILL + ONT												42372	E24v1	G	A	49.599	snp	79	39	40
ILL + ONT												42375	E24v1	C	A	32.694	snp	79	39	40
ILL + ONT												42377	E24v1	C	T	33.723	snp	79	39	40
ILL + ONT												42381	E24v1	T	C	45.004	snp	82	41	41
ILL + ONT	42389	E24v1	-	-	GATAT	TATAC	167949	complex	52	0	52	42389	E24v1	G	T	36.98	snp	82	41	41
ILL + ONT												42393	E24v1	T	C	43.439	snp	83	42	41
ILL + ONT	42401	E24v1	-	-	T	C	186229	snp	56	0	56	42401	E24v1	T	C	28.662	snp	82	41	41
ILL + ONT	42406	E24v1	-	-	G	A	187935	snp	58	0	58	42406	E24v1	G	A	43.986	snp	81	39	42
ILL + ONT	42417	E24v1	-	-	CATTAC	TGTTAT	183172	complex	56	0	56	42417	E24v1	CA	TG	84.71	complex	81	38	43
ILL + ONT												42422	E24v1	C	T	39.087	snp	82	38	44
ILL + ONT	42442	E24v1	-	-	A	G	211324	snp	64	0	64	42442	E24v1	A	G	38.47	snp	81	37	44
ILL + ONT	42462	E24v1	-	-	TC	CA	168768	complex	53	0	53	42462	E24v1	TC	CA	65.662	complex	78	38	40
ILL + ONT	42468	E24v1	-	-	T	A	16516	snp	51	0	51	42468	E24v1	T	A	43.602	snp	78	38	40
ILL + ONT	42479	E24v1	-	-	GAA	AAC	170855	complex	53	0	53	42479	E24v1	G	A	41.595	snp	76	37	39
ILL + ONT												42481	E24v1	A	C	33.994	snp	76	37	39
ILL + ONT	42486	E24v1	-	-	C	G	180375	snp	55	0	55	42486	E24v1	C	G	44.351	snp	76	37	39
ILL + ONT	42493	E24v1	-	-	A	G	187968	snp	58	0	58	42493	E24v1	A	G	45.104	snp	77	37	40
ILL + ONT	42499	E24v1	-	-	G	T	170607	snp	52	0	52	42499	E24v1	G	T	46.098	snp	77	38	39
ILL + ONT	42508	E24v1	-	-	T	C	163224	snp	55	2	53	42508	E24v1	T	C	24.849	snp	76	37	39
ILL + ONT	42518	E24v1	-	-	G	A	165934	snp	55	2	53	42518	E24v1	G	A	45.489	snp	78	38	40
ILL + ONT	42531	E24v1	-	-	GGTTCGTCAAGAT	CATTGGTTAACAC	122598	complex	39	0	38	42531	E24v1	GG	CA	67.176	complex	77	38	39
ILL + ONT												42535	E24v1	C	G	47.564	snp	77	38	39
ILL + ONT												42538	E24v1	C	T	42.019	snp	77	38	39
ILL + ONT												42541	E24v1	G	C	37.084	snp	77	38	39
ILL + ONT												42543	E24v1	T	C	38.496	snp	77	38	39
ILL + ONT	42549	E24v1	-	-	TTGCT	CTGCG	135833	complex	42	0	42	42549	E24v1	T	C	25.8	snp	77	38	39
ILL + ONT												42553	E24v1	T	G	33.403	snp	77	38	39
ILL + ONT	42603	E24v1	-	-	A	C	196515	snp	60	0	60	42603	E24v1	A	C	44.254	snp	78	41	37
ILL + ONT	42641	E24v1	-	-	G	T	196238	snp	61	0	61	42641	E24v1	G	T	46.66	snp	75	39	36
ILL + ONT	42652	E24v1	-	-	A	C	18328	snp	61	2	59	42652	E24v1	A	C	40.527	snp	75	39	36
ILL + ONT	42657	E24v1	-	-	A	C	182481	snp	60	2	58	42657	E24v1	A	C	38.622	snp	78	40	38
ILL + ONT	42709	E24v1	-	-	C	T	196385	snp	62	0	62	42709	E24v1	C	T	40.749	snp	79	40	39
ILL + ONT	42775	E24v1	-	-	T	C	237411	snp	76	0	76	42775	E24v1	T	C	27.571	snp	74	38	36
ILL + ONT	42784	E24v1	-	-	C	T	259481	snp	82	0	82	42784	E24v1	C	T	40.217	snp	73	38	35
ILL + ONT	42796	E24v1	-	-	C	T	25221	snp	78	0	78	42796	E24v1	C	T	26.728	snp	68	35	33
ILL + ONT	42831	E24v1	-	-	T	C	205409	snp	68	0	68	42831	E24v1	T	C	32.82	snp	61	31	30
ILL + ONT	42839	E24v1	-	-	A	T	196193	snp	69	2	67	42839	E24v1	A	T	27.518	snp	60	31	29
ONT	42856	E24v1	-	-	AAG	GGA	99.694	complex	56	30	26
ONT	42884	E24v1	-	-	T	A	23.931	snp	52	28	24
ONT	42891	E24v1	-	-	G	A	28.188	snp	52	28	24
ONT	42895	E24v1	-	-	C	T	44.781	snp	52	28	24
ONT	42900	E24v1 / E24A	-	-	T	C	21.178	snp	52	28	24
ONT	42906	E24v1 / E24A	-	-	C	T	23.037	snp	52	28	24
ONT	42933	E24v1 / E24A	-	-	T	C	40.173	snp	46	22	24
ONT	42936	E24v1 / E24A	-	-	GT	AC	82.037	complex	46	22	24
ONT	42948	E24v1 / E24A	-	-	G	A	35.279	snp	44	21	23
ONT	42957	E24v1 / E24A	-	-	T	C	23.814	snp	28	16	12
ONT	42961	E24v1 / E24A	-	-	A	G	12.668	snp	28	16	12
ONT	42993	E24v1 / E24A	-	-	CC	TT	78.044	complex	27	15	12
ONT	42999	E24v1 / E24A	-	-	G	A	36.682	snp	27	15	12
ONT	43003	E24v1 / E24A	-	-	C	G	42.572	snp	27	15	12
ONT	43017	E24v1 / E24A	-	-	T	C	14.219	snp	27	15	12
ONT	43021	E24v1 / E24A	-	-	T	G	21.018	snp	27	15	12
ONT	43025	E24v1 / E24A	-	-	T	G	37.58	snp	27	15	12
ONT	43028	E24v1 / E24A	-	-	A	T	33.061	snp	27	15	12
ONT	43060	E24v1 / E24A	-	-	GTG	TCA	88.477	complex	18	12	6
ONT	43067	E24v1 / E24A	-	-	A	T	38.064	snp	18	12	6
ONT	43069	E24v1 / E24A	-	-	T	G	34.405	snp	18	12	6
ONT	43075	E24v1 / E24A	-	-	T	C	23.08	snp	18	12	6
ONT	43079	E24v1 / E24A	-	-	GGT	TAC	110.014	complex	18	12	6
ONT	43085	E24v1 / E24A	-	-	G	A	48.131	snp	18	12	6
ONT	43087	E24v1 / E24A	-	-	CA	TT	83.398	complex	18	12	6
ONT	43090	E24v1 / E24A	-	-	T	C	33.329	snp	18	12	6
ONT	43093	E24v1 / E24A	-	-	GT	CC	45.582	complex	18	12	6
ONT	43097	E24v1 / E24A	-	-	C	T	41.67	snp	18	12	6
ONT	43099	E24v1 / E24A	-	-	GG	CA	87.471	complex	18	12	6
ONT	43103	E24v1 / E24A	-	-	AAA	GTC	115.02	complex	18	12	6
ONT	43109	E24v1 / E24A	-	-	T	G	46.449	snp	18	12	6
ONT	43111	E24v1 / E24A	-	-	C	G	42.822	snp	18	12	6
ONT	43127	E24v1 / E24A	-	-	A	G	28.123	snp	18	12	6
ONT	43130	E24v1 / E24A	-	-	CCGT	TATG	151.487	complex	18	12	6
ONT	43143	E24v1 / E24A	-	-	GC	AT	82.548	complex	18	12	6
ONT	43146	E24v1 / E24A	-	-	A	T	45.275	snp	18	12	6
ONT	43148	E24v1 / E24A	-	-	C	T	47.01	snp	18	12	6
ONT	43151	E24v1 / E24A	-	-	GG	TT	65.616	complex	18	12	6
ONT	43155	E24v1 / E24A	-	-	A	T	40.586	snp	18	12	6
ONT	43163	E24v1 / E24A	-	-	A	C	31.476	snp	18	12	6
ONT	43175	E24v1 / E24A	-	-	GT	TG	47.84	complex	18	12	6
ONT	43189	E24v1 / E24A	-	-	T	A	16.872	snp	18	12	6
ONT	43191	E24v1 / E24A	-	-	G	A	14.076	snp	18	12	6
ONT	43195	E24v1 / E24A	-	-	T	G	12.798	snp	18	12	6
ONT	43210	E24v1 / E24A	-	-	A	G	27.313	snp	18	12	6
ONT	43213	E24v1 / E24A	-	-	C	G	33.8	snp	18	12	6
ONT	43221	E24v1 / E24A	-	-	C	T	40.621	snp	18	12	6
ONT	43224	E24v1 / E24A	-	-	G	C	30.632	snp	18	12	6
ONT	43237	E24v1 / E24A	-	-	GGT	TAC	108.385	complex	18	12	6
ONT	43246	E24v1 / E24A	-	-	G	A	33.039	snp	18	12	6
ONT	43261	E24v1 / E24A	-	-	C	T	37.828	snp	18	12	6
ONT	43269	E24v1 / E24A	-	-	G	T	44.38	snp	18	12	6
ONT	43277	E24v1 / E24A	-	-	C	T	42.534	snp	18	12	6
ONT	43281	E24v1 / E24A	-	-	T	A	44.24	snp	18	12	6
ONT	43284	E24v1 / E24A	-	-	TG	AA	76.036	complex	18	12	6
ONT	43288	E24v1 / E24A	-	-	TA	AG	52.812	complex	18	12	6
ONT	43300	E24v1 / E24A	-	-	CA	AC	58.109	complex	18	12	6
ONT	43304	E24v1 / E24A	-	-	T	A	34.295	snp	18	12	6
ONT	43316	E24v1 / E24A	-	-	T	A	42.415	snp	18	12	6
ONT	43323	E24v1 / E24A	-	-	TG	GT	82.107	complex	18	12	6
ONT	43341	E24v1 / E24A	-	-	G	A	38.356	snp	18	12	6
ONT	43344	E24v1 / E24A	-	-	C	A	37.695	snp	18	12	6
ONT	43356	E24v1 / E24A	-	-	G	T	38.566	snp	18	12	6
ONT	43358	E24v1 / E24A	-	-	A	C	30.722	snp	18	12	6
ONT	43362	E24v1 / E24A	-	-	C	T	40.195	snp	18	12	6
ONT	43365	E24v1 / E24A	-	-	T	A	42.488	snp	18	12	6
ONT	43371	E24v1 / E24A	-	-	A	G	27.43	snp	18	12	6
ONT	43376	E24v1 / E24A	-	-	CG	TA	72.445	complex	18	12	6
ONT	43383	E24v1 / E24A	-	-	CT	AG	85.76	complex	18	12	6
ONT	43395	E24v1 / E24A	-	-	T	C	34.555	snp	18	12	6
ONT	43398	E24v1 / E24A	-	-	A	G	31.916	snp	18	12	6
ONT	43401	E24v1 / E24A	-	-	CAT	TTC	119.867	complex	18	12	6
ONT	43406	E24v1 / E24A	-	-	T	C	36.169	snp	18	12	6
ONT	43421	E24v1 / E24A	-	-	T	G	41.77	snp	18	12	6
ONT	43428	E24v1 / E24A	-	-	G	A	36.092	snp	18	12	6
ONT	43431	E24v1 / E24A	-	-	A	T	45.892	snp	18	12	6
ONT	43433	E24v1 / E24A	-	-	C	A	36.221	snp	18	12	6
ONT	43436	E24v1 / E24A	-	-	A	G	40.239	snp	18	12	6
ONT	43440	E24v1 / E24A	-	-	T	G	36.785	snp	18	12	6
ONT	43442	E24v1 / E24A	-	-	G	A	34.716	snp	18	12	6
ONT	43446	E24v1 / E24A	-	-	C	G	37.343	snp	18	12	6
ONT	43448	E24v1 / E24A	-	-	AA	CC	76.501	complex	18	12	6
ONT	43455	E24v1 / E24A	-	-	C	T	47.714	snp	18	12	6
ONT	43464	E24v1 / E24A	-	-	A	G	21.807	snp	18	12	6
ONT	43474	E24v1 / E24A	-	-	T	A	20.566	snp	18	12	6
ONT	43477	E24v1 / E24A	-	-	T	A	20.866	snp	18	12	6
ONT	43486	E24v1 / E24A	-	-	TT	CA	48.836	complex	18	12	6
ONT	43489	E24v1 / E24A	-	-	T	C	18.923	snp	18	12	6
ONT	43491	E24v1 / E24A	-	-	AACAG	TTGGT	115.636	complex	18	12	6
ONT	43497	E24v1 / E24A	-	-	A	T	30.979	snp	18	12	6
ONT	43501	E24v1 / E24A	-	-	G	A	38.137	snp	18	12	6
ONT	43503	E24v1 / E24A	-	-	A	G	31.709	snp	18	12	6
ONT	43506	E24v1 / E24A	-	-	G	C	29.572	snp	18	12	6
ONT	43516	E24v1 / E24A	-	-	T	G	24.767	snp	18	12	6
ONT	43521	E24v1 / E24A	-	-	G	A	3.371	snp	18	12	6
ONT	43556	E24v1 / E24A	-	-	C	G	29.341	snp	18	12	6
ONT	43558	E24v1 / E24A	-	-	T	A	34.973	snp	18	12	6
ONT	43563	E24v1 / E24A	-	-	TCA	GTG	48.503	complex	18	12	6
ONT	43567	E24v1 / E24A	-	-	A	T	29.485	snp	18	12	6
ONT	43569	E24v1 / E24A	-	-	A	T	26.931	snp	18	12	6
ONT	43585	E24v1 / E24A	-	-	TA	GG	40.349	complex	18	12	6
ONT	43589	E24v1 / E24A	-	-	TA	CG	46.744	complex	18	12	6
ONT	43602	E24v1 / E24A	-	-	T	C	41.58	snp	18	12	6
ONT	43604	E24v1 / E24A	-	-	A	G	44.643	snp	18	12	6
ONT	43608	E24v1 / E24A	-	-	A	G	42.388	snp	18	12	6
ONT	43612	E24v1 / E24A	-	-	T	C	36.589	snp	18	12	6
ONT	43614	E24v1 / E24A	-	-	G	A	41.313	snp	18	12	6
ONT	43619	E24v1 / E24A	-	-	TT	GC	73.562	complex	18	12	6
ONT	43629	E24v1 / E24A	-	-	C	T	40.669	snp	18	12	6
ONT	43643	E24v1 / E24A	-	-	A	T	31.748	snp	18	12	6
ONT	43652	E24v1 / E24A	-	-	T	A	44.568	snp	18	12	6
ONT	43659	E24v1 / E24A	-	-	T	C	36.141	snp	18	12	6
ONT	43661	E24v1 / E24A	-	-	AA	GG	45.88	complex	18	12	6
ONT	43671	E24v1 / E24A	-	-	A	T	34.555	snp	18	12	6
ONT	43680	E24v1 / E24A	-	-	CA	TG	91.376	complex	18	12	6
ONT	43692	E24v1 / E24A	-	-	C	A	42.361	snp	18	12	6
ONT	43694	E24v1 / E24A	-	-	T	A	48.131	snp	18	12	6
ONT	43701	E24v1 / E24A	-	-	C	T	41.292	snp	18	12	6
ONT	43704	E24v1 / E24A	-	-	AC	CG	67.395	complex	18	12	6
ONT	43715	E24v1 / E24A	-	-	G	T	31.222	snp	18	12	6
ONT	43718	E24v1 / E24A	-	-	A	T	38.883	snp	18	12	6
ONT	43725	E24v1 / E24A	-	-	GT	AC	49.668	complex	18	12	6
ONT	43734	E24v1 / E24A	-	-	C	T	31.301	snp	18	12	6
ONT	43736	E24v1 / E24A	-	-	C	T	42.388	snp	18	12	6
ONT	43743	E24v1 / E24A	-	-	T	C	39.699	snp	18	12	6
ONT	43756	E24v1 / E24A	-	-	T	C	34.501	snp	18	12	6
ONT	43758	E24v1 / E24A	-	-	C	T	35.957	snp	18	12	6
ONT	43764	E24v1 / E24A	-	-	T	A	30.157	snp	18	12	6
ONT	43768	E24v1 / E24A	-	-	CG	TT	63.796	complex	18	12	6
ONT	43778	E24v1 / E24A	-	-	T	A	28.64	snp	18	12	6
ONT	43780	E24v1 / E24A	-	-	G	A	38.427	snp	18	12	6
ONT	43792	E24v1 / E24A	-	-	AA	GG	64.569	complex	18	12	6
ONT	43809	E24v1 / E24A	-	-	T	C	34.02	snp	18	12	6
ONT	43812	E24v1 / E24A	-	-	A	G	43.26	snp	18	12	6
ONT	43814	E24v1 / E24A	-	-	AA	CG	66.182	complex	18	12	6
ONT	43819	E24v1 / E24A	-	-	A	C	41.455	snp	18	12	6
ONT	43821	E24v1 / E24A	-	-	T	G	44.765	snp	18	12	6
ONT	43825	E24v1 / E24A	-	-	G	A	43.485	snp	18	12	6
ONT	43830	E24v1 / E24A	-	-	A	T	33.914	snp	18	12	6
ONT	43833	E24v1 / E24A	-	-	C	T	47.776	snp	18	12	6
ONT	43847	E24v1 / E24A	-	-	T	C	37.806	snp	18	12	6
ONT	43854	E24v1 / E24A	-	-	T	A	46.684	snp	18	12	6
ONT	43856	E24v1 / E24A	-	-	G	A	42.433	snp	18	12	6
ONT	43860	E24v1 / E24A	-	-	A	G	43.271	snp	18	12	6
ONT	43863	E24v1 / E24A	-	-	T	C	38.894	snp	18	12	6
ONT	43865	E24v1 / E24A	-	-	CCG	ATC	115.799	complex	18	12	6
ONT	43869	E24v1 / E24A	-	-	G	T	43.216	snp	18	12	6
ONT	43871	E24v1 / E24A	-	-	C	A	41.693	snp	18	12	6
ONT	43879	E24v1 / E24A	-	-	G	A	42.011	snp	18	12	6
ONT	43881	E24v1 / E24A	-	-	G	A	41.068	snp	18	12	6
ONT	43890	E24v1 / E24A	-	-	A	C	26.917	snp	18	12	6
ONT	43893	E24v1 / E24A	-	-	A	G	44.658	snp	18	12	6
ONT	43895	E24v1 / E24A	-	-	C	T	43.922	snp	18	12	6
ONT	43897	E24v1 / E24A	-	-	TC	GT	87.17	complex	18	12	6
ONT	43902	E24v1 / E24A	-	-	T	A	49.325	snp	18	12	6
ONT	43914	E24v1 / E24A	-	-	A	G	42.187	snp	18	12	6
ONT	43917	E24v1 / E24A	-	-	T	C	39.552	snp	18	12	6
ONT	43920	E24v1 / E24A	-	-	A	G	33.247	snp	18	12	6
ONT	43923	E24v1 / E24A	-	-	GCCG	TTTA	152.138	complex	18	12	6
ONT	43941	E24v1 / E24A	-	-	G	C	28.526	snp	18	12	6
ONT	43943	E24v1 / E24A	-	-	TA	GC	55.241	complex	18	12	6
ONT	43952	E24v1 / E24A	-	-	G	A	29.705	snp	18	12	6
ONT	43957	E24v1 / E24A	-	-	A	G	25.328	snp	18	12	6
ONT	43961	E24v1 / E24A	-	-	A	G	21.224	snp	18	12	6
ONT	43963	E24v1 / E24A	-	-	TG	CA	57.002	complex	18	12	6
ONT	43971	E24v1 / E24A	-	-	T	A	36.673	snp	18	12	6
ONT	43981	E24v1 / E24A	-	-	T	A	21.346	snp	18	12	6
ONT	43983	E24v1 / E24A	-	-	TT	CG	42.456	complex	18	12	6
ONT	43990	E24v1 / E24A	-	-	G	T	30.475	snp	18	12	6
ONT	43993	E24v1 / E24A	-	-	A	C	36.24	snp	18	12	6
ILL	44006	E24v1 / E24A	-	-	A	T	64856	snp	22	0	22
ONT	44036	E24v1 / E24A	-	-	G	A	24.418	snp	18	12	6
ONT	44086	E24v1	-	-	C	A	33.395	snp	18	12	6
ONT	44088	E24v1	-	-	A	G	26.622	snp	18	12	6
ONT	44090	E24v1	-	-	T	C	32.62	snp	18	12	6
ONT	44096	E24v1	-	-	T	A	22.496	snp	18	12	6
ONT	44101	E24v1	-	-	A	G	45.345	snp	18	12	6
ONT	44103	E24v1	-	-	A	T	32.526	snp	18	12	6
ONT	44105	E24v1	-	-	C	G	36.609	snp	18	12	6
ONT	44107	E24v1	-	-	A	G	37.024	snp	18	12	6
ONT	44113	E24v1	-	-	AC	TT	101.625	complex	18	12	6
ONT	44129	E24v1	-	-	G	A	32.455	snp	18	12	6
ONT	44131	E24v1	-	-	GG	TT	91.927	complex	18	12	6
ONT	44134	E24v1	-	-	G	A	45.912	snp	18	12	6
ONT	44149	E24v1	-	-	G	T	45.121	snp	18	12	6
ONT	44176	E24v1	-	-	G	A	46.907	snp	18	12	6
ONT	44182	E24v1	-	-	A	T	25.033	snp	18	12	6
ONT	44185	E24v1	-	-	T	G	41.25	snp	18	12	6
ONT	44187	E24v1	-	-	C	T	34.616	snp	18	12	6
ONT	44191	E24v1	-	-	G	A	44.309	snp	18	12	6
ONT	44193	E24v1	-	-	G	C	40.349	snp	18	12	6
ONT	44200	E24v1	-	-	A	T	41.889	snp	18	12	6
ONT	44203	E24v1	-	-	AT	GG	89.701	complex	18	12	6
ONT	44234	E24v1 / E25	-	-	GT	AC	71.619	complex	18	12	6
ONT	44241	E24v1 / E25	-	-	C	T	39.989	snp	18	12	6
ONT	44244	E24v1 / E25	-	-	GC	CG	58.896	complex	18	12	6
ONT	44247	E24v1 / E25	-	-	G	A	34.534	snp	18	12	6
ONT	44274	E24v1 / E25	-	-	CT	AA	47.689	complex	18	12	6
ONT	44285	E24v1 / E25	-	-	AG	TT	73.666	complex	18	12	6
ONT	44288	E24v1 / E25	-	-	C	T	33.172	snp	18	12	6
ONT	44319	E24v1 / E25	-	-	T	C	36.35	snp	18	12	6
ONT	44321	E24v1 / E25	-	-	T	C	34.435	snp	18	12	6
ONT	44351	E24v1 / E25	-	-	GCA	TTT	61.759	complex	18	12	6
ONT	44359	E24v1 / E25	-	-	CG	TA	29.941	complex	18	12	6
ONT	44364	E24v1 / E25	-	-	A	C	15.273	snp	18	12	6
ONT	44366	E24v1 / E25	-	-	G	A	19.962	snp	18	12	6
ONT	44382	E24v1 / E25	-	-	A	C	36.457	snp	18	12	6
ONT	44384	E24v1 / E25	-	-	T	G	25.678	snp	18	12	6
ONT	44386	E24v1 / E25	-	-	A	G	28.27	snp	18	12	6
ONT	44388	E24v1 / E25	-	-	AAA	CGT	80.211	complex	18	12	6
ONT	44406	E24v1 / E25	-	-	A	G	21.552	snp	18	12	6
ONT	44411	E24v1 / E25	-	-	T	G	25.288	snp	18	12	6
ONT	44416	E24v1 / E25	-	-	A	T	22.132	snp	18	12	6
ONT	44420	E24v1 / E25	-	-	C	T	36.865	snp	18	12	6
ONT	44428	E24v1 / E25	-	-	C	T	32.866	snp	18	12	6
ONT	44474	E24v1 / E25	-	-	G	C	33.589	snp	18	12	6
ONT	44489	E24v1 / E25	-	-	TG	AT	50.674	complex	18	12	6
ONT	44493	E24v1 / E25	-	-	AA	CT	78.502	complex	18	12	6
ONT	44510	E24v1 / E25	-	-	C	A	18.554	snp	18	12	6
ONT	44526	E24v1 / E25	-	-	GG	TA	76.163	complex	30	21	9
ONT	44530	E24v1 / E25	-	-	T	C	32.236	snp	30	21	9
ONT	44532	E24v1 / E25	-	-	A	G	44.422	snp	30	21	9
ONT	44536	E24v1 / E25	-	-	AA	GG	92.14	complex	30	21	9
ONT	44541	E24v1 / E25	-	-	C	A	29.709	snp	30	21	9
ONT	44543	E24v1 / E25	-	-	T	C	44.337	snp	30	21	9
ONT	44547	E24v1 / E25	-	-	T	A	37.249	snp	32	23	9
ILL + ONT	44562	E24v1 / E25	-	-	A	G	134437	snp	45	0	45	44562	E24v1 / E25	A	G	42.994	snp	32	23	9
ONT	44601	E24v1 / E25	-	-	C	G	28.217	snp	32	24	8
ONT	44604	E24v1 / E25	-	-	T	G	30.981	snp	32	24	8
ONT	44606	E24v1 / E25	-	-	A	C	30.797	snp	32	24	8
ONT	44619	E24v1 / E25	-	-	T	C	30.988	snp	33	25	8
ONT	44622	E24v1 / E25	-	-	A	C	34.898	snp	33	25	8
ONT	44625	E24v1 / E25	-	-	A	C	34.146	snp	33	25	8
ONT	44628	E24v1 / E25	-	-	TA	CG	61.552	complex	33	25	8
ONT	44631	E24v1 / E25	-	-	T	A	46.66	snp	33	25	8
ONT	44637	E24v1 / E25	-	-	G	A	47.334	snp	33	25	8
ONT	44642	E24v1 / E25	-	-	CG	AA	96.83	complex	33	25	8
ONT	44649	E24v1 / E25	-	-	A	G	47.169	snp	33	25	8
ONT	44658	E24v1 / E25	-	-	GC	TG	89.161	complex	34	26	8
ONT	44662	E24v1 / E25	-	-	G	A	48.409	snp	34	26	8
ONT	44667	E24v1 / E25	-	-	C	A	40.255	snp	34	26	8
ONT	44672	E24v1 / E25	-	-	A	C	41.625	snp	34	26	8
ONT	44684	E24v1 / E25	-	-	C	T	43.439	snp	35	26	9
ONT	44697	E24v1 / E25	-	-	C	A	46.612	snp	35	26	9
ONT	44712	E24v1 / E25	-	-	T	A	49.325	snp	36	26	10
ONT	44718	E24v1 / E25	-	-	A	G	44.091	snp	36	26	10
ONT	44721	E24v1 / E25	-	-	T	C	39.075	snp	36	26	10
ONT	44727	E24v1 / E25	-	-	T	A	42.221	snp	37	27	10
ONT	44747	E24v1 / E25	-	-	G	A	38.267	snp	36	27	9
ONT	44753	E24v1 / E25	-	-	CC	AT	79.905	complex	36	27	9
ONT	44757	E24v1 / E25	-	-	C	T	49.943	snp	36	27	9
ONT	44760	E24v1 / E25	-	-	T	C	26.315	snp	36	27	9
ONT	44762	E24v1 / E25	-	-	C	T	46.684	snp	36	27	9
ONT	44769	E24v1 / E25	-	-	C	T	21.481	snp	36	27	9
ONT	44771	E24v1 / E25	-	-	CG	AC	49.488	complex	36	27	9
ONT	44775	E24v1 / E25	-	-	G	T	28.768	snp	36	27	9
ONT	44779	E24v1 / E25	-	-	T	G	35.366	snp	36	27	9
ONT	44818	E24v1 / E25	-	-	T	G	41.23	snp	37	27	10
ONT	44860	E24v1 / E25	-	-	GAA	AGT	103.759	complex	37	27	10
ONT	44864	E24v1 / E25	-	-	G	T	35.766	snp	37	27	10
ONT	44870	E24v1 / E25	-	-	AC	CG	58.881	complex	37	27	10
ONT	44873	E24v1 / E25	-	-	TT	CC	83.184	complex	37	27	10
ONT	44880	E24v1 / E25	-	-	A	G	37.118	snp	37	27	10
ONT	44894	E24v1 / E25	-	-	AA	CC	48.576	complex	37	27	10
ONT	44901	E24v1 / E25	-	-	C	T	26.85	snp	37	27	10
ONT	44909	E24v1 / E25	-	-	T	C	31.158	snp	37	27	10
ONT	44916	E24v1 / E25	-	-	C	T	24.887	snp	37	27	10
ONT	44918	E24v1 / E25	-	-	G	A	37.221	snp	37	27	10
ONT	44921	E24v1 / E25	-	-	TA	AG	75.561	complex	37	27	10
ONT	44930	E24v1 / E25	-	-	G	A	44.796	snp	37	27	10
ONT	44936	E24v1 / E25	-	-	G	A	40.136	snp	37	27	10
ONT	44939	E24v1 / E25	-	-	G	T	29.655	snp	37	27	10
ONT	44941	E24v1 / E25	-	-	A	G	32.076	snp	37	27	10
ONT	44943	E24v1 / E25	-	-	TC	CT	60.27	complex	37	27	10
ONT	44948	E24v1 / E25	-	-	G	T	49.369	snp	37	27	10
ONT	44951	E24v1 / E25	-	-	A	G	31.791	snp	37	27	10
ONT	44956	E24v1 / E25	-	-	AG	TA	73.738	complex	37	27	10
ONT	44960	E24v1 / E25	-	-	G	C	33.344	snp	37	27	10
ONT	44965	E24v1 / E25	-	-	A	G	38.671	snp	37	27	10
ONT	44969	E24v1 / E25	-	-	T	C	41.002	snp	37	27	10
ONT	44972	E24v1 / E25	-	-	GA	AG	85.041	complex	37	27	10
ONT	44975	E24v1 / E25	-	-	TT	CC	92.659	complex	37	27	10
ONT	44980	E24v1 / E25	-	-	A	T	39.852	snp	37	27	10
ONT	44987	E24v1 / E25	-	-	G	A	47.39	snp	37	27	10
ONT	45021	E24v1 / E25	-	-	TC	AT	52.399	complex	37	27	10
ONT	45024	E24v1 / E25	-	-	A	T	35.821	snp	37	27	10
ONT	45028	E24v1 / E25	-	-	G	C	38.867	snp	37	27	10
ONT	45030	E24v1 / E25	-	-	G	C	32.974	snp	37	27	10
ONT	45045	E24v1 / E25	-	-	CT	TC	47.305	complex	37	27	10
ONT	45050	E24v1 / E25	-	-	TA	GT	68.791	complex	37	27	10
ONT	45053	E24v1 / E25	-	-	A	G	34.56	snp	37	27	10
ONT	45055	E24v1 / E25	-	-	T	C	29.364	snp	37	27	10
ONT	45071	E24v1 / E25	-	-	C	A	40.657	snp	37	27	10
ONT	45086	E24v1 / E25	-	-	A	T	38.76	snp	37	27	10
ONT	45113	E24v1 / E25	-	-	A	T	39.347	snp	37	27	10
ONT	45119	E24v1 / E25	-	-	GG	TA	70.968	complex	37	27	10
ONT	45128	E24v1 / E25	-	-	A	T	36.783	snp	36	26	10
ONT	45136	E24v1 / E25	-	-	A	T	41.292	snp	35	25	10
ONT	45138	E24v1 / E25	-	-	GAG	TCA	115.979	complex	35	25	10
ONT	45143	E24v1 / E25	-	-	CA	TT	78.324	complex	35	25	10
ONT	45149	E24v1 / E25	-	-	C	A	23.409	snp	35	25	10
ONT	45152	E24v1 / E25	-	-	A	G	48.409	snp	35	25	10
ONT	45155	E24v1 / E25	-	-	G	T	40.886	snp	35	25	10
ONT	45158	E24v1 / E25	-	-	C	T	40.836	snp	35	25	10
ONT	45161	E24v1 / E25	-	-	C	A	34.563	snp	35	25	10
ONT	45164	E24v1 / E25	-	-	A	T	42.666	snp	35	25	10
ONT	45167	E24v1 / E25	-	-	G	A	44.394	snp	35	25	10
ONT	45170	E24v1 / E25	-	-	C	T	24.595	snp	35	25	10
ONT	45172	E24v1 / E25	-	-	G	T	36.885	snp	35	25	10
ONT	45175	E24v1 / E25	-	-	AT	GA	59.893	complex	35	25	10
ONT	45191	E24v1 / E25	-	-	A	G	44.628	snp	35	25	10
ONT	45194	E24v1 / E25	-	-	C	G	47.998	snp	35	25	10
ONT	45196	E24v1 / E25	-	-	G	A	48.481	snp	35	25	10
ONT	45200	E24v1 / E25	-	-	T	C	35.978	snp	35	25	10
ONT	45202	E24v1 / E25	-	-	GT	CC	77.832	complex	35	25	10
ONT	45205	E24v1 / E25	-	-	T	C	35.96	snp	35	25	10
ONT	45208	E24v1 / E25	-	-	C	A	42.452	snp	35	25	10
ONT	45210	E24v1 / E25	-	-	G	C	39.656	snp	35	25	10
ONT	45212	E24v1 / E25	-	-	ACA	TTC	105.887	complex	35	25	10
ONT	45217	E24v1 / E25	-	-	C	T	27.22	snp	35	25	10
ONT	45229	E24v1 / E25	-	-	AA	GT	30.629	complex	35	25	10
ONT	45252	E24v1 / E25	-	-	G	C	11.277	snp	35	25	10
ONT	45261	E24v1 / E25	-	-	G	A	19.16	snp	35	25	10
ONT	45284	E24v1 / E25	-	-	A	C	3.745	snp	35	25	10
ONT	45286	E24v1 / E25	-	-	G	T	10.531	snp	35	25	10
ONT	45299	E24v1 / E25	-	-	G	T	4.604	snp	35	25	10
ONT	45304	E24v1 / E25	-	-	G	T	4.318	snp	35	25	10
ONT	45311	E24v1 / E25	-	-	T	C	3.36	snp	35	25	10
ONT	45323	E24v1 / E25	-	-	G	A	12.804	snp	35	25	10
ONT	45329	E24v1 / E25	-	-	G	C	14.997	snp	35	25	10
ONT	45371	E24v1	-	-	T	A	19.401	snp	53	34	19
ONT	45384	E24v1	-	-	T	A	39.738	snp	53	34	19
ONT	45386	E24v1	-	-	G	A	33.951	snp	53	34	19
ONT	45394	E24v1	-	-	A	T	30.722	snp	53	34	19
ILL + ONT	45432	E24v1	-	-	CTC	ATT	129599	complex	44	0	44	45432	E24v1	C	A	46.015	snp	59	38	21
ILL + ONT												45434	E24v1	C	T	34.037	snp	59	38	21
ILL + ONT	45444	E24v1	-	-	GTTA	ATTG	142645	complex	48	0	47	45444	E24v1	G	A	43.496	snp	59	38	21
ILL + ONT												45447	E24v1	A	G	42.187	snp	59	38	21
ILL + ONT	45457	E24v1	-	-	G	A	161918	snp	51	0	51	45457	E24v1	G	A	46.162	snp	59	38	21
ILL + ONT	45570	E24v1 / E26	-	-	C	T	214624	snp	67	0	67	45570	E24v1 / E26	C	T	39.816	snp	62	40	22
ILL + ONT	45634	E24v1 / E26	-	-	T	C	249956	snp	80	2	78	45634	E24v1 / E26	T	C	48.863	snp	60	38	22
ILL + ONT	45649	E24v1 / E26	-	-	G	A	246951	snp	80	2	78	45649	E24v1 / E26	G	A	37.042	snp	60	38	22
ILL + ONT	45655	E24v1 / E26	-	-	A	G	243288	snp	81	0	79	45655	E24v1 / E26	A	G	47.223	snp	62	39	23
ILL + ONT	45681	E24v1 / E26	-	-	C	T	26811	snp	84	0	84	45681	E24v1 / E26	C	T	16.315	snp	64	41	23
ILL + ONT	45745	E24v1 / E26	-	-	C	A	361185	snp	111	0	111	45745	E24v1 / E26	C	A	37.486	snp	65	42	23
ILL + ONT	45781	E24v1 / E26	-	-	A	G	376323	snp	118	0	118	45781	E24v1 / E26	A	G	25.506	snp	68	44	24
ILL + ONT	45799	E24v1 / E26	-	-	G	A	434438	snp	134	0	134	45799	E24v1 / E26	G	A	32.478	snp	68	43	25
ILL + ONT	45901	E24v1 / E26	-	-	G	A	373211	snp	116	0	116	45901	E24v1 / E26	G	A	40.503	snp	72	45	27
ILL + ONT	45976	E24v1 / E26	-	-	A	G	449227	snp	137	0	137	45976	E24v1 / E26	A	G	27.338	snp	73	45	28
ILL + ONT	45994	E24v1 / E26	-	-	C	T	461196	snp	143	0	143	45994	E24v1 / E26	C	T	42.17	snp	73	45	28
ILL + ONT	46027	E24v1 / E26	-	-	G	A	449342	snp	137	0	137	46027	E24v1 / E26	G	A	38.819	snp	76	46	30
ILL + ONT	46092	E24v1 / E26	-	-	C	T	473371	snp	149	0	149	46092	E24v1 / E26	C	T	46.472	snp	79	45	34
ILL + ONT	46230	E24v1 / E26	-	-	C	T	397934	snp	122	0	122	46230	E24v1 / E26	C	T	44.765	snp	82	47	35
ILL + ONT	46333	E24v1 / E26	-	-	A	G	344445	snp	106	0	106	46333	E24v1 / E26	A	G	43.13	snp	82	48	34
ILL + ONT	46399	E24v1	-	-	G	T	258004	snp	84	0	84	46399	E24v1	G	T	43.698	snp	85	50	35
ILL + ONT	46484	E24v1	-	-	G	A	274603	snp	85	0	85	46484	E24v1	G	A	43.293	snp	85	47	38
ILL + ONT	46720	-	-	-	A	C	164542	snp	52	0	52	46720	-	A	C	37.52	snp	84	48	36
ILL + ONT	46965	-	-	-	G	T	161729	snp	50	0	50	46965	-	G	T	41.913	snp	81	47	34
ILL + ONT	46994	-	-	-	C	T	133778	snp	49	4	45	46994	-	C	T	40.136	snp	83	47	36
ILL + ONT	47313	-	-	-	T	C	445061	snp	137	0	137	47313	-	T	C	37.468	snp	72	36	36
ILL + ONT	47332	-	-	-	G	C	402999	snp	129	0	129	47332	-	G	C	46.183	snp	70	35	35
ILL + ONT	47443	E27	-	-	G	C	506757	snp	163	0	162	47443	E27	G	C	36.238	snp	74	42	32
ILL + ONT	47490	E27	-	-	C	A	57029	snp	175	0	175	47490	E27	C	A	35.999	snp	77	44	33
ILL + ONT	47601	E27	-	-	T	C	543022	snp	174	4	170	47601	E27	T	C	29.151	snp	80	47	33
ILL + ONT	47698	E27	-	-	C	T	397121	snp	120	0	120	47698	E27	C	T	43.531	snp	84	51	33
ILL + ONT	47781	E27	-	-	G	A	346523	snp	109	0	109	47781	E27	G	A	25.265	snp	84	54	30
ILL + ONT	47959	E27	-	-	T	G	13785	snp	52	4	48	47959	E27	T	G	49.325	snp	82	55	27
ILL + ONT	47988	E27	-	-	T	G	172863	snp	54	0	54	47988	E27	T	G	38.54	snp	84	55	29
ILL + ONT	48005	E27	-	-	G	A	201056	snp	63	0	63	48005	E27	G	A	39.978	snp	83	54	29
ILL + ONT	48166	E27	-	-	G	A	422857	snp	131	0	131	48166	E27	G	A	34.582	snp	78	52	26
ILL + ONT	48205	E27	-	-	G	A	430227	snp	133	0	133	48205	E27	G	A	46.119	snp	75	51	24
ILL + ONT	48220	E27	-	-	C	G	424608	snp	132	0	132	48220	E27	C	G	25.97	snp	77	53	24
ILL + ONT	48305	-	-	-	A	G	410747	snp	125	0	125	48305	-	A	G	37.408	snp	83	58	25
ILL + ONT	48377	-	-	-	C	T	425477	snp	131	0	131	48377	-	C	T	33.729	snp	77	54	23
ILL + ONT	48453	-	-	-	C	T	462595	snp	142	0	142	48453	-	C	T	36.077	snp	78	59	19
ILL + ONT	48516	-	-	-	G	T	455832	snp	147	2	145	48516	-	G	T	28.969	snp	79	58	21
ILL + ONT	48854	E28	-	-	T	C	420503	snp	131	0	131	48854	E28	T	C	41.841	snp	83	52	31
ILL + ONT	48897	E28	-	-	C	T	370748	snp	124	4	120	48897	E28	C	T	47.25	snp	84	54	30
ILL + ONT	48930	E28	-	-	A	G	395166	snp	123	0	123	48930	E28	A	G	40.31	snp	84	55	29
ILL + ONT	48957	E28	-	-	CAC	TAT	36581	complex	113	0	112	48957	E28	C	T	34.285	snp	83	54	29
ILL + ONT												48959	E28	C	T	43.859	snp	83	54	29
ILL + ONT	48970	E28	-	-	CGAT	AGAG	372119	complex	117	0	117	48970	E28	C	A	48.863	snp	81	53	28
ILL + ONT												48973	E28	T	G	47.196	snp	81	53	28
ILL + ONT	48995	E28	-	-	GCCTA	CCCTG	379126	complex	125	4	121	48995	E28	G	C	42.433	snp	79	51	28
ILL + ONT												48999	E28	A	G	44.509	snp	79	51	28
ILL + ONT	49011	E28	-	-	A	C	402829	snp	124	0	124	49011	E28	A	C	34.578	snp	78	51	27
ONT	49287	-	-	-	G	A	9.335	snp	72	49	23
ILL + ONT	49610	-	-	-	T	C	719518	snp	36	8	27	49610	-	T	C	37.298	snp	78	54	24
ILL + ONT	50063	E29	-	-	A	C	548998	snp	167	0	167	50063	E29	A	C	39.496	snp	72	50	22
ILL + ONT	50096	E29	-	-	G	A	587206	snp	180	0	180	50096	E29	G	A	40.527	snp	76	51	25
ILL + ONT	50117	E29	-	-	G	A	586074	snp	185	0	184	50117	E29	G	A	24.692	snp	77	51	26
ILL + ONT	50210	E29	-	-	T	C	606224	snp	187	0	187	50210	E29	T	C	41.64	snp	73	45	28
ILL + ONT	50294	E29	-	-	T	G	453806	snp	140	0	140	50294	E29	T	G	31.525	snp	71	43	28
ILL + ONT	50321	E29	-	-	G	A	43056	snp	137	0	137	50321	E29	G	A	34.326	snp	71	42	29
ILL + ONT	50348	E29	-	-	C	T	400142	snp	123	0	123	50348	E29	C	T	33.595	snp	74	45	29
ILL + ONT	50375	E29	-	-	A	C	310781	snp	96	0	96	50375	E29	A	C	33.307	snp	76	45	31
ILL + ONT	50445	E29	-	-	A	G	230245	snp	74	0	74	50445	E29	A	G	45.206	snp	81	47	34
ILL + ONT	50450	E29	-	-	C	G	209561	snp	66	0	66	50450	E29	C	G	41.686	snp	79	46	33
ILL + ONT	50477	E29	-	-	T	C	17188	snp	53	0	53	50477	E29	T	C	32.791	snp	79	47	32
ILL + ONT	50572	E29	-	-	A	G	117691	snp	47	4	43	50572	E29	A	G	43.141	snp	80	45	35
ILL + ONT	50579	-	-	-	A	C	100806	snp	45	6	39	50579	-	A	C	25.638	snp	80	45	35
ONT	50589	-	-	-	G	A	41.678	snp	77	45	32
ONT	50609	E30	-	-	G	T	19.443	snp	68	42	26
ONT	50611	E30	-	-	AT	GC	19.513	complex	68	42	26
ONT	50615	E30	-	-	T	C	12.102	snp	68	42	26
ONT	50629	E30	-	-	G	A	22.879	snp	68	42	26
ONT	50632	E30	-	-	A	T	19.58	snp	68	42	26
ONT	50638	E30	-	-	T	G	33.762	snp	68	42	26
ONT	50644	E30	-	-	A	C	43.205	snp	68	42	26
ONT	50647	E30	-	-	C	T	38.441	snp	68	42	26
ONT	50649	E30	-	-	G	C	35.79	snp	68	42	26
ONT	50689	E30	-	-	A	T	27.092	snp	65	40	25
ONT	50692	E30	-	-	C	T	33.864	snp	65	40	25
ONT	50695	E30	-	-	T	A	36.992	snp	65	40	25
ONT	50697	E30	-	-	CGT	TAC	112.098	complex	65	40	25
ONT	50704	E30	-	-	A	T	38.831	snp	64	39	25
ONT	50706	E30	-	-	T	C	36.578	snp	64	39	25
ONT	50710	E30	-	-	G	A	48.268	snp	64	39	25
ONT	50719	E30	-	-	G	A	44.843	snp	64	39	25
ONT	50725	E30	-	-	T	C	32.964	snp	64	39	25
ONT	50727	E30	-	-	G	T	40.633	snp	64	39	25
ONT	50737	E30	-	-	CAA	TGG	115.991	complex	64	39	25
ONT	50743	E30	-	-	A	G	26.634	snp	64	39	25
ONT	50749	E30	-	-	G	A	30.242	snp	63	38	25
ONT	50755	E30	-	-	G	A	41.021	snp	62	38	24
ONT	50764	E30	-	-	G	A	40.009	snp	62	38	24
ONT	50770	E30	-	-	T	G	46.183	snp	62	38	24
ILL + ONT	50785	E30	-	-	T	A	131813	snp	12	8	4	50785	E30	T	A	32.823	snp	60	37	23
ONT	50793	E30	-	-	AT	GC	75.602	complex	59	37	22
ONT	50803	E30	-	-	T	C	36.353	snp	55	34	21
ONT	50809	E30	-	-	T	A	42.213	snp	54	34	20
ONT	50812	E30	-	-	A	G	32.648	snp	54	34	20
ONT	50815	E30	-	-	A	T	35.097	snp	54	34	20
ONT	50821	E30	-	-	A	G	43.293	snp	54	34	20
ONT	50825	E30	-	-	AC	GT	79.54	complex	21	12	9
ONT	50828	E30	-	-	C	G	47.115	snp	21	12	9
ONT	50830	E30	-	-	T	A	47.934	snp	21	12	9
ONT	50835	E30	-	-	AA	GG	89.276	complex	21	12	9
ONT	50839	E30	-	-	C	T	41.905	snp	21	12	9
ONT	50841	E30	-	-	TT	AC	82.036	complex	21	12	9
ONT	50849	E30	-	-	GA	TT	73.326	complex	21	12	9
ONT	50852	E30	-	-	GG	TT	77.995	complex	21	12	9
ONT	50855	E30	-	-	G	T	40.918	snp	21	12	9
ONT	50859	E30	-	-	GA	AT	64.149	complex	21	12	9
ONT	50864	E30	-	-	T	C	21.342	snp	21	12	9
ONT	50869	E30	-	-	C	T	19.685	snp	21	12	9
ONT	50872	E30	-	-	G	A	38.021	snp	21	12	9
ONT	50878	E30	-	-	C	G	33.244	snp	21	12	9
ONT	50880	E30	-	-	A	T	44.553	snp	21	12	9
ONT	50883	E30	-	-	T	G	41.448	snp	21	12	9
ONT	50885	E30	-	-	CTCC	AAAT	166.995	complex	21	12	9
ONT	50890	E30	-	-	C	G	46.66	snp	21	12	9
ONT	50893	E30	-	-	G	A	41.648	snp	21	12	9
ONT	50896	E30	-	-	C	A	43.922	snp	21	12	9
ONT	50899	E30	-	-	T	A	40.694	snp	21	12	9
ONT	50905	E30	-	-	G	T	42.011	snp	21	12	9
ONT	50910	E30	-	-	T	G	26.002	snp	21	12	9
ONT	50915	E30	-	-	A	G	27.292	snp	21	12	9
ONT	50974	E30	-	-	A	C	35.446	snp	21	12	9
ONT	50982	E30	-	-	A	T	29.51	snp	21	12	9
ONT	50986	E30	-	-	G	C	15.759	snp	21	12	9
ONT	50996	E30	-	-	TA	GG	53.063	complex	21	12	9
ONT	51001	E30	-	-	G	A	35.237	snp	21	12	9
ONT	51004	E30	-	-	C	G	37.778	snp	21	12	9
ONT	51008	E30	-	-	TT	CG	62.678	complex	21	12	9
ONT	51013	E30	-	-	G	A	32.657	snp	21	12	9
ONT	51018	E30	-	-	T	C	41.633	snp	21	12	9
ONT	51024	E30	-	-	C	A	38.959	snp	21	12	9
ONT	51029	E30	-	-	G	A	30.286	snp	21	12	9
ONT	51031	E30	-	-	A	C	33.697	snp	21	12	9
ONT	51041	E30	-	-	G	T	32.074	snp	21	12	9
ONT	51046	-	-	-	G	C	31.998	snp	21	12	9
ONT	51052	-	-	-	G	A	43.784	snp	21	12	9
ONT	51057	-	-	-	T	G	41.778	snp	21	12	9
ONT	51070	-	-	-	TT	GG	83.18	complex	21	12	9
ONT	51074	-	-	-	A	T	48.373	snp	21	12	9
ONT	51086	E31	-	-	T	C	27.165	snp	21	12	9
ONT	51099	E31	-	-	T	G	30.135	snp	21	12	9
ONT	51103	E31	-	-	T	A	44.613	snp	21	12	9
ONT	51108	E31	-	-	CT	TC	63.67	complex	21	12	9
ONT	51112	E31	-	-	G	A	47.306	snp	21	12	9
ONT	51114	E31	-	-	C	T	45.933	snp	21	12	9
ONT	51120	E31	-	-	T	C	25.989	snp	21	12	9
ONT	51129	E31	-	-	A	G	44.939	snp	21	12	9
ONT	51139	E31	-	-	G	T	42.085	snp	21	12	9
ONT	51145	E31	-	-	T	C	32.27	snp	21	12	9
ONT	51149	E31	-	-	GTT	CGG	81.806	complex	21	12	9
ONT	51153	E31	-	-	T	A	26.834	snp	21	12	9
ONT	51160	E31	-	-	G	C	25.196	snp	21	12	9
ONT	51162	E31	-	-	T	A	21.25	snp	21	12	9
ONT	51165	E31	-	-	GT	CA	58.577	complex	21	12	9
ONT	51169	E31	-	-	A	G	46.056	snp	21	12	9
ONT	51172	E31	-	-	T	C	38.51	snp	21	12	9
ONT	51175	E31	-	-	T	C	36.756	snp	21	12	9
ONT	51177	E31	-	-	AT	CA	65.679	complex	21	12	9
ONT	51181	E31	-	-	A	G	36.99	snp	21	12	9
ONT	51186	E31	-	-	G	A	48.031	snp	21	12	9
ONT	51190	E31	-	-	AAA	CTT	134.903	complex	21	12	9
ONT	51196	E31	-	-	G	A	44.891	snp	21	12	9
ONT	51199	E31	-	-	A	G	33.765	snp	21	12	9
ONT	51201	E31	-	-	T	G	43.184	snp	21	12	9
ONT	51205	E31	-	-	T	A	47.115	snp	21	12	9
ONT	51208	E31	-	-	G	T	36.559	snp	21	12	9
ONT	51211	E31	-	-	T	A	43.304	snp	21	12	9
ONT	51214	E31	-	-	C	T	49.792	snp	21	12	9
ONT	51239	E31	-	-	GT	TC	57.519	complex	21	12	9
ONT	51247	E31	-	-	A	C	32.189	snp	21	12	9
ONT	51254	E31	-	-	T	G	43.238	snp	21	12	9
ONT	51256	E31	-	-	G	A	39.782	snp	21	12	9
ONT	51262	E31	-	-	CC	TT	29.654	complex	21	12	9
ONT	51265	E31	-	-	A	C	12.486	snp	21	12	9
ONT	51267	E31	-	-	C	T	6.249	snp	21	12	9
ONT	51269	E31	-	-	G	T	38.189	snp	21	12	9
ONT	51278	E31	-	-	TTTTC	GACAT	206.533	complex	21	12	9
ONT	51286	E31	-	-	T	A	36.879	snp	21	12	9
ONT	51288	E31	-	-	CTT	GAG	129.577	complex	21	12	9
ONT	51292	E31	-	-	A	C	43.238	snp	21	12	9
ONT	51303	E31	-	-	GT	TC	87.306	complex	21	12	9
ONT	51307	E31	-	-	A	T	37.48	snp	21	12	9
ONT	51313	E31	-	-	G	T	37.854	snp	21	12	9
ONT	51315	E31	-	-	G	C	40.743	snp	21	12	9
ONT	51319	E31	-	-	G	T	27.675	snp	21	12	9
ONT	51322	E31	-	-	T	A	40.615	snp	21	12	9
ONT	51335	E31	-	-	GC	TT	84.906	complex	21	12	9
ONT	51339	E31	-	-	G	T	47.998	snp	21	12	9
ONT	51342	E31	-	-	TG	GA	81.75	complex	21	12	9
ONT	51355	E31	-	-	GGT	AAA	142.009	complex	21	12	9
ONT	51364	E31	-	-	C	T	44.351	snp	21	12	9
ONT	51366	E31	-	-	A	G	47.062	snp	21	12	9
ONT	51376	E31	-	-	T	A	40.651	snp	21	12	9
ONT	51379	E31	-	-	A	G	42.933	snp	21	12	9
ONT	51388	E31	-	-	T	A	27.796	snp	21	12	9
ONT	51390	E31	-	-	A	C	29.212	snp	21	12	9
ONT	51395	E31	-	-	GT	TC	63.222	complex	21	12	9
ONT	51398	E31	-	-	G	A	29.426	snp	21	12	9
ONT	51400	E31	-	-	G	T	24.641	snp	21	12	9
ONT	51408	E31	-	-	A	G	5.686	snp	21	12	9
ONT	51415	E31	-	-	T	C	28.87	snp	21	12	9
ONT	51420	E31	-	-	A	T	41.23	snp	21	12	9
ONT	51426	E31	-	-	CA	TG	70.061	complex	21	12	9
ONT	51429	E31	-	-	A	G	44.553	snp	21	12	9
ONT	51435	E31	-	-	A	C	41.426	snp	21	12	9
ONT	51442	E31	-	-	C	G	42.832	snp	21	12	9
ONT	51444	E31	-	-	TA	GG	84.497	complex	21	12	9
ONT	51449	E31	-	-	TG	GA	47.212	complex	21	12	9
ONT	51454	E31	-	-	T	C	26.503	snp	21	12	9
ONT	51456	E31	-	-	CC	GT	72.009	complex	21	12	9
ONT	51459	E31	-	-	G	A	46.381	snp	21	12	9
ONT	51464	E31	-	-	C	T	33.19	snp	21	12	9
ONT	51473	E31	-	-	G	T	27.699	snp	21	12	9
ONT	51478	E31	-	-	TG	GT	21.534	complex	21	12	9
ONT	51481	E31	-	-	A	T	23.654	snp	21	12	9
ONT	51483	E31	-	-	C	T	28.649	snp	21	12	9
ONT	51490	E31	-	-	A	T	22.214	snp	21	12	9
ONT	51496	E31	-	-	A	C	40.761	snp	21	12	9
ONT	51498	E31	-	-	CG	TA	82.083	complex	21	12	9
ONT	51558	E31	-	-	T	G	19.314	snp	21	12	9
ONT	51563	E31	-	-	T	C	47.306	snp	21	12	9
ONT	51585	E31	-	-	A	T	22.614	snp	21	12	9
ONT	51587	E31	-	-	GTT	TCC	89.965	complex	21	12	9
ONT	51592	E31	-	-	A	T	27.878	snp	21	12	9
ONT	51600	E31	-	-	T	A	22.498	snp	21	12	9
ONT	51606	E31	-	-	T	A	4.807	snp	21	12	9
ONT	51613	E31	-	-	A	T	8.021	snp	21	12	9
ONT	51617	E31	-	-	T	A	6.884	snp	21	12	9
ONT	51645	E31	-	-	C	T	26.167	snp	21	12	9
ONT	51656	E31	-	-	G	T	31.168	snp	21	12	9
ONT	51659	E31	-	-	G	T	25.977	snp	21	12	9
ONT	51673	E31	-	-	T	A	31.143	snp	21	12	9
ONT	51683	E31	-	-	TAT	ACC	107.961	complex	21	12	9
ONT	51687	E31	-	-	GA	CC	75.104	complex	21	12	9
ONT	51692	E31	-	-	T	A	37.638	snp	21	12	9
ONT	51699	E31	-	-	G	C	26.156	snp	21	12	9
ONT	51701	E31	-	-	AT	CG	49.507	complex	21	12	9
ONT	51705	E31	-	-	T	G	22.12	snp	21	12	9
ONT	51717	E31	-	-	T	G	0.314	snp	21	12	9
ONT	51759	E31	-	-	TT	GA	8.244	complex	21	12	9
ONT	51790	E31	-	-	A	C	38.772	snp	21	12	9
ONT	51793	E31	-	-	AG	CT	67.021	complex	21	12	9
ONT	51799	E31	-	-	GC	AG	34.156	complex	21	12	9
ONT	51811	E31	-	-	TG	CC	52.512	complex	21	12	9
ONT	51823	E31	-	-	C	A	6.13	snp	21	12	9
ONT	51828	E31	-	-	C	T	14.049	snp	21	12	9
ONT	51832	E31	-	-	GT	AA	39.45	complex	21	12	9
ONT	51836	E31	-	-	GC	AT	36.371	complex	21	12	9
ONT	51846	-	-	-	G	A	27.089	snp	21	12	9
ONT	51849	-	-	-	CC	TG	37.139	complex	21	12	9
ONT	51857	-	-	-	GG	TA	35.497	complex	21	12	9
ONT	51864	-	-	-	CTC	AAA	56.944	complex	21	12	9
ONT	51877	-	-	-	CT	AC	35.765	complex	21	12	9
ONT	51883	-	-	-	C	T	15.906	snp	21	12	9
ONT	51887	-	-	-	T	G	28.953	snp	21	12	9
ONT	51895	-	-	-	A	T	11.627	snp	21	12	9
ONT	51897	-	-	-	C	A	17.919	snp	21	12	9
ONT	51900	-	-	-	T	C	14.209	snp	21	12	9
ONT	51910	-	-	-	A	T	3.79	snp	21	12	9
ONT	51922	-	-	-	G	T	11.965	snp	21	12	9
ONT	51934	E31A	-	-	T	G	43.638	snp	39	22	17
ONT	51944	E31A	-	-	A	G	43.602	snp	46	26	20
ONT	51953	E31A	-	-	T	G	33.216	snp	46	26	20
ONT	51956	E31A	-	-	A	T	42.291	snp	46	26	20
ONT	51962	E31A	-	-	G	A	45.121	snp	46	26	20
ONT	51968	E31A	-	-	T	A	44.939	snp	46	26	20
ONT	51974	E31A	-	-	C	T	44.704	snp	46	26	20
ONT	51980	E31A	-	-	A	T	33.897	snp	46	26	20
ONT	51982	E31A	-	-	TT	CA	87.587	complex	46	26	20
ONT	51986	E31A	-	-	T	A	33.161	snp	46	26	20
ONT	51988	E31A	-	-	TA	CG	65.183	complex	46	26	20
ONT	51992	E31A	-	-	C	T	30.957	snp	46	26	20
ONT	51994	E31A	-	-	G	C	34.621	snp	46	26	20
ONT	51998	E31A	-	-	A	G	36.572	snp	49	27	22
ONT	52001	E31A	-	-	A	C	34.843	snp	49	27	22
ONT	52011	E31A	-	-	T	C	42.963	snp	49	27	22
ONT	52013	E31A	-	-	T	A	45.31	snp	49	27	22
ONT	52017	E31A	-	-	C	T	36.275	snp	49	27	22
ONT	52022	E31A	-	-	G	A	43.735	snp	49	27	22
ONT	52024	E31A	-	-	C	A	43.884	snp	49	27	22
ONT	52029	E31A	-	-	T	G	37.966	snp	49	27	22
ILL + ONT	52034	E31A	-	-	T	A	279992	snp	10	0	10	52034	E31A	T	A	49.646	snp	49	27	22
ONT	52055	E31A	-	-	C	T	34.338	snp	49	27	22
ONT	52058	E31A	-	-	C	T	46.248	snp	49	27	22
ONT	52060	E31A	-	-	A	G	41.794	snp	49	27	22
ONT	52067	E31A	-	-	C	G	42.415	snp	48	27	21
ONT	52070	E31A	-	-	C	T	36.431	snp	48	27	21
ONT	52072	E31A	-	-	GC	AT	66.678	complex	48	27	21
ONT	52075	E31A	-	-	TT	AC	77.369	complex	48	27	21
ONT	52081	E31A	-	-	G	T	42.47	snp	48	27	21
ONT	52085	E31A	-	-	T	C	44.199	snp	48	27	21
ONT	52090	E31A	-	-	AC	GT	78.451	complex	48	27	21
ONT	52100	E31A	-	-	T	A	41.441	snp	48	27	21
ONT	52102	E31A	-	-	T	C	42.47	snp	48	27	21
ONT	52105	E31A	-	-	CG	TA	84.725	complex	48	27	21
ONT	52121	E31A	-	-	G	T	32.453	snp	49	27	22
ONT	52124	E31A	-	-	A	G	33.853	snp	49	27	22
ONT	52132	E31A	-	-	CC	TT	90.928	complex	49	27	22
ONT	52136	E31A	-	-	T	G	39.902	snp	49	27	22
ONT	52139	E31A	-	-	A	C	45.24	snp	49	27	22
ONT	52142	E31A	-	-	T	C	23.569	snp	50	28	22
ONT	52154	E31A	-	-	AT	CC	74.771	complex	50	28	22
ONT	52167	E31A	-	-	G	A	45.417	snp	52	30	22
ONT	52169	E31A	-	-	A	G	32.033	snp	52	30	22
ONT	52184	E31A	-	-	GT	AC	63.818	complex	52	30	22
ONT	52187	E31A	-	-	A	T	29.738	snp	52	30	22
ONT	52193	E31A	-	-	G	A	46.314	snp	52	30	22
ONT	52196	E31A	-	-	A	G	37.803	snp	52	30	22
ONT	52220	E31A	-	-	T	A	40.109	snp	54	32	22
ONT	52222	E31A	-	-	T	C	43.36	snp	54	32	22
ONT	52235	E31A	-	-	G	A	34.487	snp	54	32	22
ONT	52241	E31A	-	-	TG	AC	67.427	complex	54	32	22
ONT	52246	E31A	-	-	T	G	42.902	snp	54	32	22
ONT	52248	E31A	-	-	C	T	44.323	snp	54	32	22
ONT	52250	E31A	-	-	C	T	39.637	snp	54	32	22
ONT	52252	E31A	-	-	T	G	39.927	snp	54	32	22
ONT	52255	E31A	-	-	T	C	35.493	snp	54	32	22
ONT	52261	E31A / E31B	-	-	C	T	39.505	snp	54	32	22
ONT	52270	E31A / E31B	-	-	T	C	39.989	snp	54	32	22
ONT	52273	E31A / E31B	-	-	C	T	34.069	snp	54	32	22
ONT	52277	E31A / E31B	-	-	T	C	44.065	snp	55	33	22
ONT	52285	E31A / E31B	-	-	TG	CA	78.098	complex	57	34	23
ONT	52294	E31A / E31B	-	-	T	C	37.158	snp	60	36	24
ONT	52298	E31A / E31B	-	-	G	T	29.349	snp	60	36	24
ONT	52304	E31A / E31B	-	-	CAA	TGC	126.305	complex	60	36	24
ILL + ONT	52319	E31A / E31B	-	-	G	T	331244	snp	116	0	116	52319	E31A / E31B	G	T	30.093	snp	63	38	25
ILL + ONT	52325	E31A / E31B	-	-	G	C	367071	snp	123	0	123	52325	E31A / E31B	G	C	33.466	snp	63	38	25
ILL + ONT	52343	E31A / E31B	-	-	A	G	4340	snp	143	0	143	52343	E31A / E31B	A	G	31.066	snp	64	39	25
ILL + ONT	52350	E31A / E31B	-	-	T	C	49636	snp	162	0	162	52350	E31A / E31B	T	C	30.217	snp	67	40	27
ILL + ONT	52401	E31A / E31B	-	-	C	T	495025	snp	153	0	153	52401	E31A / E31B	C	T	34.476	snp	68	40	28
ILL + ONT	52468	E31B	-	-	G	A	461144	snp	148	2	146	52468	E31B	G	A	35.941	snp	68	36	32
ILL + ONT	52485	E31B	-	-	T	C	45975	snp	141	0	141	52485	E31B	T	C	28.3	snp	67	35	32
ILL + ONT	52605	E31B	-	-	C	T	405218	snp	129	1	128	52605	E31B	C	T	36.852	snp	66	35	31
ILL + ONT	52614	E31B	-	-	G	A	39156	snp	123	0	123	52614	E31B	G	A	36.687	snp	66	35	31
ILL + ONT	52640	E31B	-	-	T	C	399935	snp	123	0	123	52640	E31B	T	C	25.257	snp	68	36	32
ILL + ONT	52698	E31B	-	-	ATTA	GTTG	462093	complex	141	0	141	52698	E31B	A	G	35.091	snp	61	33	28
ILL + ONT												52701	E31B	A	G	46.077	snp	61	33	28
ILL + ONT	52736	E31B	-	-	G	T	494885	snp	151	0	151	52736	E31B	G	T	37.701	snp	65	35	30
ILL + ONT	52749	E31B	-	-	A	G	45814	snp	141	0	141	52749	E31B	A	G	38.366	snp	64	36	28
ILL + ONT	52782	E31B	-	-	C	T	422961	snp	128	0	128	52782	E31B	C	T	39.675	snp	60	33	27
ILL + ONT	52805	E31B	-	-	C	T	424688	snp	129	0	129	52805	E31B	C	T	44.583	snp	61	34	27
ILL + ONT	52827	E31B	-	-	C	T	412591	snp	126	0	126	52827	E31B	C	T	39.329	snp	63	35	28
ILL + ONT	52836	E31B	-	-	C	A	415335	snp	135	4	130	52836	E31B	C	A	24.464	snp	63	36	27
ILL + ONT	52851	E31B	-	-	ATC	GTT	414051	complex	131	2	129	52851	E31B	A	G	31.687	snp	63	36	27
ILL + ONT												52853	E31B	C	T	32.091	snp	63	36	27
ILL + ONT	52877	E31B	-	-	G	A	359664	snp	120	4	116	52877	E31B	G	A	29.05	snp	60	34	26
ILL + ONT	52910	E31B	-	-	T	C	247005	snp	85	4	81	52910	E31B	T	C	25.62	snp	56	32	24
ILL + ONT	52929	E31B	-	-	C	T	248479	snp	77	0	77	52929	E31B	C	T	22.314	snp	58	33	25
ILL + ONT	52944	E31B	-	-	T	G	244592	snp	77	0	77	52944	E31B	T	G	33.793	snp	57	32	25
ILL + ONT	53037	E31B	-	-	G	C	137874	snp	43	0	43	53037	E31B	G	C	36.135	snp	60	32	28
ILL + ONT	53056	E31B	-	-	G	C	15106	snp	46	0	46	53056	E31B	G	C	41.514	snp	62	32	30
ILL + ONT	53113	E31B	-	-	A	T	15756	snp	52	2	50	53113	E31B	A	T	41.271	snp	66	34	32
ILL + ONT	53161	E31B / E32	-	-	A	G	142463	snp	43	0	43	53161	E31B / E32	A	G	39.983	snp	63	34	29
ILL + ONT	53246	E32	-	-	C	T	253977	snp	78	0	78	53246	E32	C	T	39.618	snp	61	37	24
ILL + ONT	53287	E32	-	-	GT	AC	203626	complex	100	22	77	53287	E32	GT	AC	71.281	complex	64	40	24
ILL + ONT	53293	E32	-	-	C	G	241957	snp	92	10	82	53293	E32	C	G	46.227	snp	65	40	25
ILL + ONT	53329	E32	-	-	GTCA	ATCG	225876	complex	74	0	73	53329	E32	G	A	26.529	snp	66	41	25
ILL + ONT												53332	E32	A	G	34.758	snp	66	41	25
ILL + ONT	53345	E32	-	-	A	G	303664	snp	96	0	96	53345	E32	A	G	38.271	snp	68	42	26
ILL + ONT	53350	E32	-	-	C	T	289031	snp	90	0	90	53350	E32	C	T	31.896	snp	68	42	26
ILL + ONT	53452	E32	-	-	TAGA	CAGG	484493	complex	152	0	152	53452	E32	T	C	31.772	snp	69	42	27
ILL + ONT												53455	E32	A	G	37.565	snp	69	42	27
ILL + ONT	53533	E32	-	-	T	A	578528	snp	180	0	179	53533	E32	T	A	36.939	snp	72	45	27
ILL + ONT	53544	E32	-	-	AAGTA	GGGTG	545701	complex	172	0	170	53544	E32	AA	GG	88.876	complex	71	44	27
ILL + ONT												53548	E32	A	G	44.891	snp	71	44	27
ILL + ONT	53563	E32	-	-	G	A	615276	snp	192	0	191	53563	E32	G	A	42.379	snp	72	44	28
ILL + ONT	53574	E32	-	-	A	G	632302	snp	198	0	198	53574	E32	A	G	41.383	snp	72	44	28
ILL + ONT	53736	E32	-	-	T	G	672754	snp	207	0	206	53736	E32	T	G	44.765	snp	78	48	30
ILL + ONT	53827	E32	-	-	G	A	635916	snp	192	0	192	53827	E32	G	A	33.516	snp	79	49	30
ILL + ONT	54681	E32	-	-	AAAC	GAAT	641195	complex	197	0	196	54681	E32	A	G	42.852	snp	74	48	26
ILL + ONT												54684	E32	C	T	46.831	snp	74	48	26
ILL + ONT	54694	E32	-	-	A	C	710418	snp	221	0	221	54694	E32	A	C	42.052	snp	73	47	26
ILL + ONT	55245	E32	-	-	A	G	540382	snp	167	0	167	55245	E32	A	G	46.806	snp	68	43	25
ILL + ONT	55256	E32	-	-	C	T	536282	snp	165	0	165	55256	E32	C	T	10.76	snp	66	41	25
ILL + ONT	55500	-	-	-	T	C	297251	snp	106	8	98	55500	-	T	C	38.47	snp	77	41	36
ILL + ONT	55697	-	-	-	T	C	26625	snp	88	2	86	55697	-	T	C	21.005	snp	71	39	32
ILL + ONT	55869	-	-	-	G	A	229502	snp	71	0	71	55869	-	G	A	35.229	snp	74	42	32
ILL + ONT	55876	-	-	-	A	G	239786	snp	77	2	75	55876	-	A	G	31.782	snp	75	43	32
ILL + ONT	55985	-	-	-	T	A	197784	snp	60	0	60	55985	-	T	A	37.815	snp	78	46	32
ILL + ONT	56109	E33A	-	-	G	A	210422	snp	63	0	63	56109	E33A	G	A	41.107	snp	77	43	34
ILL + ONT	56225	E33A	-	-	G	T	239624	snp	73	0	73	56225	E33A	G	T	35.445	snp	83	47	36
ILL + ONT	56246	E33A	-	-	TGCA	CGCG	204082	complex	63	0	63	56246	E33A	T	C	31.964	snp	83	46	37
ILL + ONT												56249	E33A	A	G	33.814	snp	83	46	37
ILL + ONT	56575	U14	-	-	C	T	412556	snp	128	0	128	56575	U14	C	T	36.111	snp	85	48	37
ILL + ONT	57369	U14	-	-	A	G	419945	snp	132	0	132	57369	U14	A	G	40.109	snp	75	42	33
ILL + ONT	57674	U14	-	-	G	A	351737	snp	111	2	109	57674	U14	G	A	39.232	snp	66	33	33
ILL + ONT	58388	U13.5	-	-	G	A	40372	snp	125	0	125	58388	U13.5	G	A	44.172	snp	76	38	38
ILL + ONT	58432	U13.5	-	-	A	G	432478	snp	136	0	136	58432	U13.5	A	G	37.204	snp	79	39	40
ILL + ONT	58468	U13.5	-	-	T	C	434856	snp	136	0	136	58468	U13.5	T	C	44.843	snp	79	39	40
ILL + ONT	58492	U13.5	-	-	C	T	437463	snp	135	0	135	58492	U13.5	C	T	44.75	snp	83	40	43
ILL + ONT	58982	U13.5	-	-	T	C	327132	snp	101	0	101	58982	U13.5	T	C	37.567	snp	82	42	40
ILL + ONT	59093	U13.5	-	-	T	C	299408	snp	91	0	91	59093	U13.5	T	C	31.173	snp	88	40	48
ILL + ONT	59262	U13.5	-	-	G	C	108244	snp	43	4	39	59262	U13.5	G	C	39.571	snp	82	39	43
ILL + ONT	59417	U12	-	-	T	C	245913	snp	75	0	75	59417	U12	T	C	23.83	snp	85	39	46
ILL + ONT	59584	U12	-	-	G	A	282922	snp	90	0	90	59584	U12	G	A	46.733	snp	89	39	50
ILL	60014	U12	-	-	A	C	706824	snp	12	7	5
ILL + ONT	61167	U12	-	-	A	G	475376	snp	129	98	31	61167	U12	A	G	25.177	snp	57	27	30
ILL + ONT	61265	U12	-	-	A	G	454786	snp	31	12	19	61265	U12	A	G	41.285	snp	59	27	32
ILL + ONT	61344	U12	-	-	A	C	102167	snp	33	0	33	61344	U12	A	C	38.947	snp	57	28	29
ILL + ONT	61365	U12	-	-	A	G	124705	snp	39	0	39	61365	U12	A	G	28.757	snp	56	28	28
ILL + ONT	61571	-	-	-	G	A	877894	snp	28	0	27	61571	-	G	A	29.489	snp	60	32	28
ILL + ONT	61602	-	-	-	G	T	764197	snp	32	4	28	61602	-	G	T	27.018	snp	59	31	28
ILL + ONT	61677	-	-	-	G	T	970155	snp	30	0	30	61677	-	G	T	47.966	snp	60	34	26
ILL + ONT	61689	-	-	-	C	T	923889	snp	29	0	29	61689	-	C	T	31.653	snp	60	33	27
ILL + ONT	61700	-	-	-	G	A	115239	snp	36	0	36	61700	-	G	A	33.067	snp	58	31	27
ILL + ONT	61747	-	-	-	C	T	115638	snp	40	2	38	61747	-	C	T	33.397	snp	62	33	29
ILL + ONT	61773	-	-	-	C	T	112863	snp	34	0	34	61773	-	C	T	28.578	snp	63	35	28
ONT	61812	-	-	-	T	C	27.87	snp	58	32	26
ONT	61815	-	-	-	C	A	47.902	snp	58	32	26
ILL + ONT	62122	E34	-	-	GGAA	TGAG	287081	complex	99	6	93	62122	E34	G	T	45.054	snp	59	34	25
ILL + ONT												62125	E34	A	G	22.063	snp	59	34	25
ILL + ONT	62140	E34	-	-	T	C	307153	snp	94	0	94	62140	E34	T	C	33.365	snp	60	34	26
ILL + ONT	62164	E34	-	-	G	T	285209	snp	89	0	89	62164	E34	G	T	32.417	snp	58	32	26
ILL + ONT	62170	E34	-	-	A	G	273891	snp	87	0	87	62170	E34	A	G	39.902	snp	58	32	26
ILL + ONT	62179	E34	-	-	G	A	239951	snp	74	0	74	62179	E34	G	A	32.471	snp	56	30	26
ILL + ONT	62184	E34	-	-	GA	AG	220564	complex	68	0	68	62184	E34	GA	AG	55.845	complex	56	30	26
ILL + ONT	62191	E34	-	-	TA	CC	221372	complex	68	0	68	62191	E34	TA	CC	79.9	complex	55	29	26
ILL + ONT	62197	E34	-	-	A	G	223794	snp	71	0	71	62197	E34	A	G	47.901	snp	56	30	26
ILL + ONT	62221	E34	-	-	ACACT	GCACG	242086	complex	79	2	77	62221	E34	A	G	36.067	snp	54	28	26
ILL + ONT												62225	E34	T	G	34.107	snp	55	28	27
ILL + ONT	62233	E34	-	-	C	T	242141	snp	74	0	74	62233	E34	C	T	29.621	snp	55	28	27
ILL + ONT	62260	E34	-	-	A	G	211788	snp	74	4	70	62260	E34	A	G	31.343	snp	55	27	28
ILL + ONT	62282	E34	-	-	ACAGAGT	CAGGAGC	18445	complex	59	0	58	62288	E34	T	C	38683	snp	53	26	27
ILL	62282	E34	-	-	ACAGAGT	CAGGAGC	18445	complex	59	0	58
ILL + ONT	62296	E34	-	-	CC	TT	188361	complex	59	0	59	62296	E34	CC	TT	93.515	complex	53	26	27
ILL + ONT	62302	E34	-	-	GCATGAAC	ACACGAAT	18911	complex	62	0	62	62302	E34	G	A	38.358	snp	53	26	27
ILL + ONT												62305	E34	T	C	23.638	snp	53	26	27
ILL + ONT												62309	E34	C	T	32.366	snp	53	26	27
ONT	62332	E34	-	-	T	C	42.479	snp	49	24	25
ONT	62334	E34	-	-	GG	AA	88.104	complex	49	24	25
ONT	62337	E34	-	-	ACA	GTG	88.015	complex	49	24	25
ONT	62341	E34	-	-	T	C	37.923	snp	49	24	25
ONT	62345	E34	-	-	G	A	39.459	snp	49	24	25
ONT	62347	E34	-	-	C	T	44.734	snp	49	24	25
ILL + ONT	62359	E34	-	-	C	T	662463	snp	13	8	5	62359	E34	C	T	30.879	snp	51	25	26
ILL + ONT	62365	E34	-	-	TCTTATTAACCTC	CCTCATAAATATG	126083	complex	5	0	5	62365	E34	T	C	39.58	snp	50	25	25
ILL + ONT												62368	E34	T	C	41.747	snp	50	25	25
ILL + ONT												62371	E34	T	A	51.041	snp	50	25	25
ILL + ONT												62374	E34	CC	TA	79.515	complex	50	25	25
ILL + ONT												62377	E34	C	G	38.002	snp	50	25	25
ONT	62384	E34	-	-	G	A	41.134	snp	51	26	25
ILL + ONT	62389	E34	-	-	T	A	278856	snp	10	0	10	62389	E34	T	A	41.724	snp	52	26	26
ILL + ONT	62395	E34	-	-	T	A	341454	snp	12	0	12	62395	E34	T	A	41.216	snp	53	26	27
ILL + ONT	62406	E34	-	-	GACAGTTT	AACAATTC	383721	complex	13	0	13	62406	E34	G	A	36.728	snp	53	27	26
ILL + ONT												62410	E34	G	A	38.11	snp	51	26	25
ILL + ONT												62413	E34	T	C	30.926	snp	51	26	25
ILL + ONT	62425	E34	-	-	TAAT	GAAC	546221	complex	18	0	18	62425	E34	T	G	39.05	snp	52	27	25
ILL + ONT												62428	E34	T	C	40.749	snp	52	27	25
ILL + ONT	62443	E34	-	-	C	T	665567	snp	23	0	23	62443	E34	C	T	29.98	snp	53	27	26
ILL + ONT	62449	E34	-	-	TATC	CATT	688685	complex	24	0	24	62449	E34	T	C	29.028	snp	52	27	25
ILL + ONT												62452	E34	C	T	40.792	snp	52	27	25
ILL + ONT	62464	E34	-	-	T	C	782347	snp	29	0	29	62464	E34	T	C	30.552	snp	53	27	26
ILL + ONT	62470	E34	-	-	T	C	821523	snp	29	0	29	62470	E34	T	C	44.118	snp	52	26	26
ILL + ONT	62476	E34	-	-	AAAC	GAAC	75785	complex	29	0	26	62476	E34	A	G	51.678	snp	54	28	26
ILL + ONT	62485	E34	-	-	CACTGTAACA	AACGGTGACG	710558	complex	24	0	24	62485	E34	C	A	40.712	snp	52	27	25
ILL + ONT												62488	E34	T	G	34.309	snp	51	26	25
ILL + ONT												62491	E34	A	G	40.428	snp	51	26	25
ILL + ONT												62494	E34	A	G	26.689	snp	51	26	25
ILL + ONT	62500	E34	-	-	C	T	758599	snp	25	0	25	62500	E34	C	T	39.622	snp	51	26	25
ILL + ONT	62510	E34	-	-	GCA	TGT	76638	complex	25	0	25	62510	E34	GCA	TGT	121.781	complex	51	26	25
ILL + ONT	62518	E34	-	-	T	C	118287	snp	41	0	41	62518	E34	T	C	33.783	snp	51	26	25
ILL + ONT	62536	E34	-	-	T	C	134014	snp	43	0	43	62536	E34	T	C	42.953	snp	51	26	25
ILL + ONT	62542	E34	-	-	CGGA	TGGG	130235	complex	42	0	42	62542	E34	C	T	21.993	snp	49	26	23
ILL + ONT												62545	E34	A	G	30.964	snp	49	26	23
ILL + ONT	62552	E34	-	-	GA	AC	139215	complex	43	0	43	62552	E34	GA	AC	61.576	complex	49	26	23
ILL + ONT	62560	E34	-	-	TGTG	CGTA	133395	complex	49	4	45	62560	E34	T	C	31.903	snp	49	26	23
ILL + ONT												62563	E34	G	A	44.734	snp	49	26	23
ILL + ONT	62582	E34	-	-	A	C	206816	snp	66	0	66	62582	E34	A	C	38.847	snp	50	27	23
ILL + ONT	62590	E34	-	-	AAAT	TAAC	204719	complex	64	0	64	62590	E34	A	T	32.222	snp	51	27	24
ILL + ONT												62593	E34	T	C	29.098	snp	51	27	24
ILL + ONT	62602	E34	-	-	CCTA	TCTG	233821	complex	73	0	73	62602	E34	C	T	33.901	snp	49	25	24
ILL + ONT												62605	E34	A	G	46.077	snp	49	25	24
ILL + ONT	62611	E34	-	-	T	G	252174	snp	77	0	77	62611	E34	T	G	33.503	snp	47	24	23
ILL + ONT	62617	E34	-	-	A	C	255552	snp	80	0	79	62617	E34	A	C	44.052	snp	47	24	23
ILL + ONT	62626	E34	-	-	T	C	265439	snp	85	0	84	62626	E34	T	C	27.973	snp	47	24	23
ILL + ONT	62638	E34	-	-	C	A	276828	snp	86	0	86	62638	E34	C	A	34.087	snp	47	23	24
ILL + ONT	62644	E34	-	-	C	G	276422	snp	88	0	88	62644	E34	C	G	37.213	snp	47	23	24
ILL + ONT	62653	E34	-	-	G	A	288974	snp	91	0	90	62653	E34	G	A	45.31	snp	47	23	24
ILL + ONT	62677	E34	-	-	CGGA	TGCC	147437	complex	48	0	47	62677	E34	C	T	19.246	snp	46	22	24
ILL + ONT												62679	E34	GA	CC	82.076	complex	46	22	24
ILL + ONT	62685	E34	-	-	AACTCAACCAA	GACTTCAACAG	142561	complex	48	0	48	62685	E34	A	G	39.922	snp	47	23	24
ILL	62685	E34	-	-	AACTCAACCAA	GACTTCAACAG	142561	complex	48	0	48
ILL + ONT												62695	E34	A	G	41.477	snp	47	23	24
ILL + ONT	62716	E34	-	-	ACGGTTACCGT	GTCGTTGCCGG	155944	complex	55	0	55	62716	E34	ACG	GTC	113.454	complex	47	22	25
ILL + ONT												62722	E34	A	G	47.653	snp	47	22	25
ILL + ONT												62726	E34	T	G	43.371	snp	47	22	25
ILL + ONT	62737	E34	-	-	A	C	149515	snp	55	0	55	62737	E34	A	C	51.755	snp	47	22	25
ONT	62749	E34	-	-	A	G	35.254	snp	44	21	23
ONT	62751	E34	-	-	C	T	37.391	snp	44	21	23
ONT	62753	E34	-	-	GT	AC	63.676	complex	44	21	23
ONT	62761	E34	-	-	A	T	27.626	snp	44	21	23
ONT	62763	E34	-	-	GT	AC	68.296	complex	44	21	23
ONT	62771	E34	-	-	C	A	22.931	snp	44	21	23
ONT	62793	E34	-	-	AG	GA	74.486	complex	44	21	23
ILL + ONT	62800	E34	-	-	T	C	263712	snp	101	2	99	62800	E34	T	C	37.854	snp	44	21	23
ILL + ONT	62827	E34	-	-	TCAGAGATTG	GGAACGGTTA	20885	complex	76	0	76	62827	E34	TC	GG	86.782	complex	42	19	23
ILL + ONT												62830	E34	GA	AC	66.902	complex	42	19	23
ILL + ONT												62833	E34	A	G	43.698	snp	42	19	23
ILL + ONT												62836	E34	G	A	45.275	snp	42	19	23
ILL	62848	E34	-	-	GC	CA	218425	complex	76	0	76
ILL + ONT	62854	E34	-	-	G	A	218325	snp	76	0	76	62854	E34	G	A	44.524	snp	42	19	23
ILL + ONT	62873	E34	-	-	TCTATCAAG	GCTGTGAAA	152553	complex	10	2	8	62873	E34	T	G	44.295	snp	40	18	22
ILL + ONT												62876	E34	A	G	42.619	snp	40	18	22
ILL + ONT												62878	E34	C	G	35.764	snp	40	18	22
ILL + ONT												62881	E34	G	A	29.734	snp	40	18	22
ONT	62888	E34	-	-	G	T	41.595	snp	40	18	22
ONT	62890	E34	-	-	G	T	29.328	snp	40	18	22
ONT	62896	E34	-	-	A	G	45.345	snp	40	18	22
ONT	62902	E34	-	-	G	A	32.044	snp	40	18	22
ONT	62911	E34	-	-	G	C	36.731	snp	39	18	21
ONT	62917	E34	-	-	T	C	33.403	snp	39	18	21
ONT	62919	E34	-	-	T	C	32.555	snp	39	18	21
ONT	62923	E34	-	-	C	T	41.168	snp	39	18	21
ONT	62927	E34	-	-	T	G	37.127	snp	38	17	21
ONT	62933	E34	-	-	T	C	44.158	snp	37	17	20
ONT	62938	E34	-	-	G	A	40.687	snp	37	17	20
ONT	62948	E34	-	-	A	T	19.84	snp	4	1	3
ONT	62951	E34	-	-	A	G	16.362	snp	4	1	3
ONT	62954	E34	-	-	C	T	13.221	snp	4	1	3
ONT	62956	E34	-	-	GA	AG	75.418	complex	3	1	2
ONT	62959	E34	-	-	C	T	34.818	snp	3	1	2
ONT	62970	E34	-	-	T	C	33.725	snp	3	1	2
ONT	62973	E34	-	-	G	C	29.442	snp	3	1	2
ONT	62982	E34	-	-	G	A	36.105	snp	3	1	2
ONT	62985	E34	-	-	G	C	38.061	snp	3	1	2
ONT	62990	E34	-	-	GAC	ATA	115.273	complex	3	1	2
ONT	62998	E34	-	-	C	T	40.574	snp	3	1	2
ONT	63000	E34	-	-	A	T	41.588	snp	3	1	2
ONT	63002	E34	-	-	AT	CC	87.782	complex	3	1	2
ONT	63007	E34	-	-	A	G	44.509	snp	3	1	2
ONT	63009	E34	-	-	T	C	38.292	snp	3	1	2
ONT	63014	E34	-	-	G	A	43.543	snp	3	1	2
ONT	63017	E34	-	-	G	A	39.245	snp	3	1	2
ONT	63038	E34	-	-	A	T	5.565	snp	3	1	2
ONT	63041	E34	-	-	T	G	38.915	snp	3	1	2
ONT	63048	E34	-	-	A	G	33.441	snp	3	1	2
ONT	63058	E34	-	-	T	C	41.355	snp	3	1	2
ONT	63060	E34	-	-	A	C	44.781	snp	3	1	2
ONT	63069	E34	-	-	CTG	ACA	117.828	complex	3	1	2
ONT	63074	E34	-	-	A	G	38.562	snp	3	1	2
ONT	63086	E34	-	-	A	C	37.154	snp	3	1	2
ONT	63088	E34	-	-	G	A	18.567	snp	3	1	2
ONT	63100	E34	-	-	A	G	35.935	snp	3	1	2
ONT	63111	E34	-	-	C	T	41.686	snp	3	1	2
ONT	63115	E34	-	-	A	G	38.309	snp	3	1	2
ONT	63117	E34	-	-	A	C	30.644	snp	3	1	2
ONT	63121	E34	-	-	T	G	0.078	snp	3	1	2
ONT	63124	E34	-	-	T	A	39.134	snp	3	1	2
ONT	63130	E34	-	-	T	G	18.065	snp	3	1	2
ONT	63145	E34	-	-	AGGA	CACC	134.105	complex	3	1	2
ONT	63150	E34	-	-	G	C	34.337	snp	3	1	2
ONT	63165	E34	-	-	T	A	36.788	snp	3	1	2
ONT	63167	E34	-	-	G	A	41.341	snp	3	1	2
ONT	63169	E34	-	-	C	T	37.895	snp	3	1	2
ONT	63177	E34	-	-	C	T	39.129	snp	3	1	2
ONT	63179	E34	-	-	G	A	38.729	snp	3	1	2
ONT	63181	E34	-	-	TA	CG	61.611	complex	3	1	2
ONT	63189	E34	-	-	A	C	36.652	snp	3	1	2
ONT	63192	E34	-	-	CC	TT	70.558	complex	3	1	2
ONT	63195	E34	-	-	A	T	30.906	snp	3	1	2
ONT	63197	E34	-	-	CAAC	TCGT	16.857	complex	3	1	2
ONT	63202	E34	-	-	A	G	7.164	snp	3	1	2
ONT	63204	E34	-	-	A	C	9.738	snp	3	1	2
ONT	63206	E34	-	-	A	T	7.298	snp	3	1	2
ONT	63208	E34	-	-	T	C	17.743	snp	3	1	2
ONT	63210	E34	-	-	CA	TG	43.139	complex	3	1	2
ONT	63213	E34	-	-	TA	CG	38.495	complex	3	1	2
ONT	63219	E34	-	-	T	C	32.987	snp	3	1	2
ONT	63229	E34	-	-	CA	TG	36.7	complex	3	1	2
ONT	63233	E34	-	-	A	G	10.299	snp	3	1	2
ONT	63240	E34	-	-	G	T	19.677	snp	3	1	2
ONT	63242	E34	-	-	A	T	40.749	snp	3	1	2
ONT	63245	E34	-	-	A	C	32.791	snp	3	1	2
ONT	63247	E34	-	-	A	T	42.59	snp	3	1	2
ONT	63249	E34	-	-	C	T	41.849	snp	3	1	2
ONT	63257	E34	-	-	G	T	30.566	snp	3	1	2
ONT	63263	E34	-	-	G	T	19.277	snp	3	1	2
ONT	63267	E34	-	-	C	A	25.765	snp	3	1	2
ONT	63270	E34	-	-	A	T	1.849	snp	3	1	2
ONT	63272	E34	-	-	A	T	15.375	snp	3	1	2
ONT	63280	E34	-	-	G	A	20.995	snp	3	1	2
ONT	63296	E34	-	-	G	C	27.925	snp	3	1	2
ONT	63298	E34	-	-	GGG	CCC	54.249	complex	3	1	2
ONT	63306	E34	-	-	A	T	31.61	snp	3	1	2
ONT	63310	E34	-	-	G	A	31.971	snp	3	1	2
ONT	63317	E34	-	-	AC	GT	57.391	complex	3	1	2
ONT	63320	E34	-	-	GA	AG	56.79	complex	3	1	2
ONT	63344	E34	-	-	G	C	21.599	snp	3	1	2
ONT	63346	E34	-	-	C	G	3.034	snp	3	1	2
ONT	63351	E34	-	-	AA	GC	11.449	complex	3	1	2
ONT	63356	E34	-	-	C	T	11.586	snp	3	1	2
ONT	63370	E34	-	-	G	A	38.499	snp	3	1	2
ONT	63374	E34	-	-	C	T	38.355	snp	3	1	2
ONT	63376	E34	-	-	A	T	36.785	snp	3	1	2
ONT	63385	E34	-	-	AC	GG	80.867	complex	3	1	2
ONT	63401	E34	-	-	T	A	31.578	snp	3	1	2
ONT	63416	E34	-	-	C	T	15.263	snp	3	1	2
ONT	63419	E34	-	-	CCG	AGA	12.245	complex	3	1	2
ONT	63427	E34	-	-	G	A	31.176	snp	3	1	2
ONT	63430	E34	-	-	A	T	33.038	snp	3	1	2
ONT	63437	E34	-	-	A	C	35.617	snp	3	1	2
ONT	63443	E34	-	-	A	G	27.555	snp	3	1	2
ONT	63451	E34	-	-	C	A	37.061	snp	3	1	2
ONT	63454	E34	-	-	AA	TG	81.94	complex	3	1	2
ONT	63457	E34	-	-	AAA	TCC	126.351	complex	3	1	2
ONT	63468	E34	-	-	C	T	32.745	snp	3	1	2
ONT	63471	E34	-	-	C	T	34.731	snp	3	1	2
ONT	63474	E34	-	-	TG	CA	80.113	complex	3	1	2
ONT	63477	E34	-	-	G	A	37.695	snp	3	1	2
ONT	63483	E34	-	-	TG	CT	80.521	complex	3	1	2
ONT	63486	E34	-	-	A	T	40.755	snp	3	1	2
ONT	63489	E34	-	-	T	C	37.892	snp	3	1	2
ONT	63502	E34	-	-	G	T	24.128	snp	3	1	2
ONT	63504	E34	-	-	GGG	AAT	44.217	complex	3	1	2
ONT	63511	E34	-	-	T	C	26.898	snp	3	1	2
ONT	63518	E34	-	-	C	A	35.806	snp	3	1	2
ONT	63524	E34	-	-	A	T	28.614	snp	3	1	2
ONT	63540	E34	-	-	C	G	13.28	snp	3	1	2
ONT	63558	E34	-	-	A	G	10.688	snp	3	1	2
ONT	63564	E34	-	-	G	A	25.767	snp	3	1	2
ONT	63574	E34	-	-	G	A	11.805	snp	3	1	2
ONT	63577	E34	-	-	A	C	9.47	snp	3	1	2
ONT	63580	E34	-	-	T	A	16.04	snp	3	1	2
ONT	63583	E34	-	-	G	A	39.298	snp	3	1	2
ONT	63591	E34	-	-	G	A	35.853	snp	3	1	2
ONT	63602	E34	-	-	C	A	28.783	snp	3	1	2
ONT	63606	E34	-	-	C	A	35.626	snp	3	1	2
ONT	63608	E34	-	-	T	A	34.356	snp	3	1	2
ONT	63610	E34	-	-	C	G	30.66	snp	3	1	2
ONT	63616	E34	-	-	G	A	32.488	snp	3	1	2
ONT	63619	E34	-	-	GT	AC	64.923	complex	3	1	2
ONT	63624	E34	-	-	CG	AA	66.744	complex	3	1	2
ONT	63628	E34	-	-	AC	GT	73.344	complex	3	1	2
ONT	63635	E34	-	-	T	C	34.335	snp	3	1	2
ONT	63640	E34	-	-	CA	AC	58.606	complex	3	1	2
ONT	63646	E34	-	-	T	C	20.885	snp	3	1	2
ONT	63649	E34	-	-	C	T	34.44	snp	3	1	2
ONT	63651	E34	-	-	C	T	34.624	snp	3	1	2
ONT	63664	E34	-	-	T	C	32.599	snp	3	1	2
ONT	63672	E34	-	-	AA	CG	57.742	complex	3	1	2
ONT	63679	E34	-	-	AC	GT	77.476	complex	3	1	2
ONT	63682	E34	-	-	A	C	26.927	snp	3	1	2
ONT	63685	E34	-	-	C	T	32.029	snp	3	1	2
ONT	63687	E34	-	-	G	A	36.073	snp	3	1	2
ONT	63693	E34	-	-	T	C	22.347	snp	3	1	2
ONT	63709	E34	-	-	C	T	34.838	snp	3	1	2
ONT	63712	E34	-	-	TG	CA	70.142	complex	3	1	2
ONT	63725	E34	-	-	C	T	22.831	snp	3	1	2
ONT	63727	E34	-	-	T	A	24.102	snp	3	1	2
ONT	63731	E34	-	-	GG	TC	46.362	complex	3	1	2
ONT	63734	E34	-	-	G	A	25.221	snp	3	1	2
ONT	63737	E34	-	-	AC	GT	54.453	complex	3	1	2
ONT	63740	E34	-	-	GG	TC	49.107	complex	3	1	2
ONT	63743	E34	-	-	C	A	29.247	snp	3	1	2
ONT	63745	E34	-	-	C	T	25.193	snp	3	1	2
ONT	63747	E34	-	-	T	C	21.898	snp	3	1	2
ONT	63749	E34	-	-	T	A	27.371	snp	3	1	2
ONT	63751	E34	-	-	T	A	29.936	snp	3	1	2
ONT	63753	E34	-	-	T	C	23.909	snp	3	1	2
ONT	63759	E34	-	-	C	A	33.074	snp	3	1	2
ONT	63763	E34	-	-	A	G	28.531	snp	3	1	2
ONT	63768	E34	-	-	T	C	21.602	snp	3	1	2
ONT	63771	E34	-	-	T	A	28.765	snp	3	1	2
ONT	63785	E34	-	-	C	A	16.75	snp	3	1	2
ONT	63789	E34	-	-	GT	AA	10.26	complex	3	1	2
ONT	63793	E34	-	-	T	A	1.518	snp	3	1	2
ONT	63797	E34	-	-	A	G	10.109	snp	3	1	2
ONT	63799	E34	-	-	TC	GA	6.66	complex	3	1	2
ONT	63804	E34	-	-	CG	AC	22.919	complex	3	1	2
ONT	63809	E34	-	-	CCG	GAA	11.213	complex	3	1	2
ONT	63816	E34	-	-	C	G	4.006	snp	3	1	2
ONT	63818	E34	-	-	CGC	ACA	35.517	complex	3	1	2
ONT	63823	E34	-	-	G	T	14.772	snp	3	1	2
ONT	63828	E34	-	-	C	T	6.955	snp	3	1	2
ONT	63833	E34	-	-	A	T	3.817	snp	3	1	2
ONT	63838	E34	-	-	A	T	15.604	snp	3	1	2
ONT	63842	E34	-	-	GCTC	AAAA	21.947	complex	3	1	2
ONT	63847	E34	-	-	CC	AA	24.648	complex	3	1	2
ONT	63854	E34	-	-	A	C	13.233	snp	3	1	2
ONT	63858	E34	-	-	CC	TA	40.324	complex	3	1	2
ONT	63863	E34	-	-	C	G	15.678	snp	3	1	2
ONT	63866	E34	-	-	G	A	10.025	snp	3	1	2
ONT	63879	E34	-	-	GTGT	AACC	69.242	complex	3	1	2
ONT	63888	E34	-	-	A	G	32.816	snp	3	1	2
ONT	63890	E34	-	-	AA	CC	44.371	complex	3	1	2
ONT	63895	E34	-	-	CC	TT	4.398	complex	3	1	2
ONT	63907	E34	-	-	G	T	25.714	snp	3	1	2
ONT	63910	E34	-	-	T	G	25.412	snp	3	1	2
ONT	63913	E34	-	-	G	A	25.501	snp	3	1	2
ONT	63916	E34	-	-	T	G	17.558	snp	3	1	2
ONT	63921	E34	-	-	CG	AA	3.104	complex	3	1	2
ONT	63926	E34	-	-	A	C	17.781	snp	3	1	2
ONT	63931	E34	-	-	G	T	20.85	snp	3	1	2
ONT	63940	E34	-	-	A	C	20.982	snp	3	1	2
ONT	63952	E34	-	-	A	T	1.607	snp	3	1	2
ONT	63954	E34	-	-	CC	GG	6.569	complex	3	1	2
ONT	63958	E34	-	-	A	T	17.874	snp	3	1	2
ONT	63965	E34	-	-	C	T	23.979	snp	3	1	2
ONT	63967	E34	-	-	T	A	25.539	snp	3	1	2
ONT	63971	E34	-	-	T	C	21.49	snp	3	1	2
ONT	63974	E34	-	-	TC	GG	51.502	complex	3	1	2
ONT	63977	E34	-	-	T	C	20.032	snp	3	1	2
ONT	63979	E34	-	-	T	C	22.762	snp	3	1	2
ONT	63981	E34	-	-	CCC	ATA	72.148	complex	3	1	2
ONT	63985	E34	-	-	G	A	27.068	snp	3	1	2
ONT	63994	E34	-	-	C	T	26.307	snp	3	1	2
ONT	63996	E34	-	-	TT	CG	33.103	complex	3	1	2
ONT	64002	E34	-	-	C	G	16.679	snp	3	1	2
ONT	64007	E34	-	-	AG	GA	41.725	complex	3	1	2
ONT	64012	E34	-	-	C	T	18.126	snp	3	1	2
ONT	64014	E34	-	-	GC	AT	43.584	complex	3	1	2
ONT	64019	E34	-	-	C	G	1.474	snp	3	1	2
ONT	64021	E34	-	-	G	C	9.112	snp	3	1	2
ONT	64026	E34	-	-	C	A	8.618	snp	3	1	2
ONT	64028	E34	-	-	A	G	2.135	snp	3	1	2
ONT	64033	E34	-	-	G	C	12.288	snp	3	1	2
ONT	64043	E34	-	-	A	T	29.693	snp	3	1	2
ONT	64048	E34	-	-	CC	TT	59.663	complex	3	1	2
ONT	64051	E34	-	-	T	A	25.806	snp	3	1	2
ONT	64053	E34	-	-	G	A	30.847	snp	3	1	2
ONT	64063	E34	-	-	T	C	13.647	snp	3	1	2
ONT	64065	E34	-	-	C	A	4.123	snp	3	1	2
ONT	64068	E34	-	-	TCTCC	GGAAA	25.748	complex	3	1	2
ONT	64080	E34	-	-	CA	TC	48.577	complex	3	1	2
ONT	64087	E34	-	-	G	A	5.353	snp	3	1	2
ONT	64090	E34	-	-	T	C	34.582	snp	3	1	2
ONT	64099	E34	-	-	CC	TT	74.605	complex	3	1	2
ONT	64102	E34	-	-	GA	AC	70.712	complex	3	1	2
ONT	64105	E34	-	-	T	G	24.217	snp	3	1	2
ONT	64108	E34	-	-	TT	CA	77.258	complex	3	1	2
ONT	64111	E34	-	-	C	T	36.057	snp	3	1	2
ONT	64114	E34	-	-	T	A	32.913	snp	3	1	2
ONT	64117	E34	-	-	C	T	27.08	snp	3	1	2
ONT	64119	E34	-	-	GT	AA	64.783	complex	3	1	2
ONT	64124	E34	-	-	C	T	33.041	snp	3	1	2
ONT	64131	E34	-	-	C	A	35.423	snp	3	1	2
ONT	64134	E34	-	-	A	T	38.903	snp	3	1	2
ONT	64136	E34	-	-	T	C	40.867	snp	3	1	2
ONT	64138	E34	-	-	A	G	32.157	snp	3	1	2
ONT	64143	E34	-	-	A	C	36.063	snp	3	1	2
ONT	64148	E34	-	-	G	A	12.347	snp	3	1	2
ONT	64160	E34	-	-	G	A	38.618	snp	3	1	2
ONT	64163	E34	-	-	AAT	GCG	107.003	complex	3	1	2
ONT	64172	E34	-	-	T	G	42.136	snp	3	1	2
ONT	64176	E34	-	-	G	A	42.994	snp	3	1	2
ONT	64180	E34	-	-	G	A	42.783	snp	3	1	2
ONT	64187	E34	-	-	AA	CT	89.802	complex	3	1	2
ONT	64190	E34	-	-	AC	GG	71.737	complex	3	1	2
ONT	64194	E34	-	-	A	C	42.077	snp	3	1	2
ONT	64197	E34	-	-	ATT	GAC	130.942	complex	3	1	2
ONT	64204	E34	-	-	GA	AG	53.369	complex	3	1	2
ONT	64207	E34	-	-	A	G	34.336	snp	3	1	2
ONT	64213	E34	-	-	C	T	43.304	snp	3	1	2
ONT	64222	E34	-	-	GG	AC	73.439	complex	3	1	2
ONT	64230	E34	-	-	GG	AA	66.964	complex	3	1	2
ONT	64243	E34	-	-	T	A	32.538	snp	3	1	2
ONT	64246	E34	-	-	G	A	34.54	snp	3	1	2
ONT	64260	E34	-	-	T	A	26.367	snp	3	1	2
ONT	64265	E34	-	-	CT	AA	51.519	complex	3	1	2
ONT	64268	E34	-	-	CCT	ATG	71.005	complex	3	1	2
ONT	64273	E34	-	-	G	A	40.041	snp	3	1	2
ONT	64280	E34	-	-	T	C	39.054	snp	23	12	11
ONT	64293	E34	-	-	CC	AG	82.67	complex	23	12	11
ONT	64310	E34	-	-	C	T	27.189	snp	26	13	13
ONT	64328	E34	-	-	GG	AT	89.231	complex	26	13	13
ONT	64336	E34	-	-	A	G	30.166	snp	26	13	13
ONT	64342	E34	-	-	C	T	34.229	snp	26	13	13
ONT	64360	E34	-	-	G	A	40.976	snp	27	14	13
ONT	64363	E34	-	-	C	T	47.534	snp	27	14	13
ONT	64371	E34	-	-	AG	CA	52.013	complex	27	14	13
ONT	64387	E34	-	-	T	C	32.346	snp	27	14	13
ONT	64393	E34	-	-	T	C	21.113	snp	27	14	13
ONT	64400	E34	-	-	T	C	26.137	snp	27	14	13
ONT	64402	E34	-	-	T	C	24.648	snp	27	14	13
ONT	64408	E34	-	-	T	A	23.191	snp	27	14	13
ONT	64411	E34	-	-	A	C	20.714	snp	27	14	13
ONT	64423	E34	-	-	G	A	28.821	snp	27	14	13
ILL + ONT	64462	E34	-	-	G	C	118869	snp	41	0	41	64462	E34	G	C	27.679	snp	32	17	15
ILL + ONT	64474	E34	-	-	GCT	ACC	128052	complex	47	2	45	64474	E34	G	A	41.857	snp	32	17	15
ILL + ONT												64476	E34	T	C	31.62	snp	32	17	15
ILL + ONT	64486	E34	-	-	A	G	160487	snp	55	0	55	64486	E34	A	G	49.646	snp	32	17	15
ILL + ONT	64504	E34	-	-	C	T	242581	snp	80	0	80	64504	E34	C	T	29.436	snp	32	17	15
ILL + ONT	64519	E34	-	-	A	C	243842	snp	80	0	80	64519	E34	A	C	29.048	snp	32	17	15
ILL + ONT	64526	E34	-	-	CCCCTA	TCCATT	239126	complex	79	0	79	64526	E34	C	T	24.882	snp	32	17	15
ILL + ONT												64529	E34	C	A	37.589	snp	32	17	15
ILL + ONT												64531	E34	A	T	25.424	snp	32	17	15
ILL + ONT	64536	E34	-	-	C	G	248194	snp	79	0	79	64536	E34	C	G	33.425	snp	33	18	15
ILL + ONT	64549	E34	-	-	T	G	250768	snp	78	0	78	64549	E34	T	G	31.662	snp	35	19	16
ONT	64558	E34	-	-	C	G	29.698	snp	36	20	16
ONT	64561	E34	-	-	C	T	24.503	snp	36	20	16
ONT	64564	E34	-	-	T	A	28.835	snp	36	20	16
ONT	64570	E34	-	-	C	G	34.013	snp	36	20	16
ONT	64573	E34	-	-	T	C	33.912	snp	36	20	16
ILL + ONT	64591	E34	-	-	C	T	423124	snp	130	0	130	64591	E34	C	T	31.036	snp	39	23	16
ILL + ONT	64606	E34	-	-	C	T	434723	snp	137	1	135	64606	E34	C	T	40.141	snp	39	23	16
ILL + ONT	64621	E34	-	-	GTCCAAG	CTCAAGA	402912	complex	134	0	133	64621	E34	G	C	35.504	snp	39	23	16
ILL	64621	E34	-	-	GTCCAAG	CTCAAGA	402912	complex	134	0	133
ILL + ONT	64639	E34	-	-	A	G	443027	snp	144	0	144	64639	E34	A	G	31.522	snp	40	24	16
ILL + ONT	64663	E34	-	-	GC	TT	35129	complex	12	0	12	64663	E34	GC	TT	87.501	complex	42	25	17
ONT	64669	E34	-	-	G	A	36.227	snp	42	25	17
ONT	64673	E34	-	-	T	C	49.237	snp	42	25	17
ONT	64678	E34	-	-	C	T	23.763	snp	42	25	17
ONT	64684	E34	-	-	A	G	39.561	snp	42	25	17
ONT	64690	E34	-	-	C	T	36.409	snp	43	25	18
ONT	64693	E34	-	-	TC	CT	65.617	complex	43	25	18
ONT	64704	E34	-	-	G	A	33.231	snp	43	25	18
ONT	64707	E34	-	-	A	G	35.964	snp	43	25	18
ONT	64709	E34	-	-	G	A	41.521	snp	43	25	18
ONT	64712	E34	-	-	G	A	39.202	snp	43	25	18
ONT	64714	E34	-	-	C	A	38.138	snp	43	25	18
ONT	64723	E34	-	-	G	A	26.765	snp	44	26	18
ONT	64726	E34	-	-	C	T	39.622	snp	44	26	18
ONT	64744	E34	-	-	T	G	33.365	snp	44	26	18
ONT	64750	E34	-	-	T	C	34.164	snp	44	26	18
ONT	64758	E34	-	-	GC	AT	62.431	complex	44	26	18
ONT	64772	E34	-	-	T	G	18.908	snp	45	26	19
ONT	64795	E34	-	-	G	A	44.765	snp	47	28	19
ONT	64798	E34	-	-	A	G	25.917	snp	47	28	19
ONT	64801	E34	-	-	A	G	47.334	snp	47	28	19
ONT	64807	E34	-	-	C	T	39.176	snp	47	28	19
ONT	64825	E34	-	-	G	T	43.961	snp	47	28	19
ONT	64828	E34	-	-	C	T	45.545	snp	47	28	19
ONT	64831	E34	-	-	A	T	44.337	snp	47	28	19
ONT	64834	E34	-	-	A	G	18.905	snp	47	28	19
ONT	64839	E34	-	-	CC	AT	51.881	complex	46	28	18
ONT	64843	E34	-	-	AG	GA	27.243	complex	46	28	18
ONT	64846	E34	-	-	G	A	28.808	snp	46	28	18
ONT	64849	E34	-	-	A	G	45.754	snp	46	28	18
ONT	64855	E34	-	-	G	T	41.154	snp	46	28	18
ONT	64859	E34	-	-	T	C	26.914	snp	46	28	18
ONT	64861	E34	-	-	A	G	42.647	snp	46	28	18
ONT	64864	E34	-	-	A	G	41.175	snp	46	28	18
ONT	64868	E34	-	-	C	A	30.557	snp	46	28	18
ONT	64882	E34	-	-	G	C	7.827	snp	46	28	18
ONT	64888	E34	-	-	C	A	6.397	snp	45	28	17
ONT	64892	E34	-	-	A	C	10.976	snp	45	28	17
ONT	64895	E34	-	-	C	T	4.63	snp	45	28	17
ONT	64897	E34	-	-	G	C	21.867	snp	45	28	17
ONT	64899	E34	-	-	C	T	16.614	snp	45	28	17
ONT	64907	E34	-	-	A	G	42.912	snp	45	28	17
ONT	64909	E34	-	-	C	T	35.306	snp	45	28	17
ONT	64912	E34	-	-	C	T	48.481	snp	45	28	17
ONT	64915	E34	-	-	T	C	23.129	snp	45	28	17
ONT	64924	E34	-	-	C	T	45.657	snp	45	28	17
ONT	64930	E34	-	-	CA	TG	63.867	complex	44	27	17
ONT	64933	E34	-	-	CC	GT	87.643	complex	44	27	17
ILL + ONT	64954	E34	-	-	C	G	234834	snp	79	0	78	64954	E34	C	G	49.281	snp	44	27	17
ONT	64969	E34	-	-	CCCA	TATG	158.515	complex	37	23	14
ONT	64975	E34	-	-	G	A	37.413	snp	37	23	14
ONT	64979	E34	-	-	GC	AT	69.351	complex	37	23	14
ONT	64984	E34	-	-	T	A	45.582	snp	37	23	14
ONT	64990	E34	-	-	A	C	29.328	snp	37	23	14
ONT	64998	E34	-	-	CG	TT	55.338	complex	37	23	14
ONT	65001	E34	-	-	C	A	24.067	snp	37	23	14
ONT	65010	E34	-	-	T	A	38.467	snp	37	23	14
ONT	65018	E34	-	-	A	G	27.796	snp	37	23	14
ONT	65021	E34	-	-	A	G	35.514	snp	37	23	14
ONT	65023	E34	-	-	GC	TT	50.614	complex	37	23	14
ONT	65027	E34	-	-	A	G	35.911	snp	37	23	14
ONT	65032	E34	-	-	A	G	36.714	snp	37	23	14
ONT	65042	E34	-	-	AC	GT	52.624	complex	37	23	14
ONT	65047	E34	-	-	CCA	TGT	51.524	complex	37	23	14
ONT	65055	E34	-	-	C	T	13.541	snp	37	23	14
ONT	65058	E34	-	-	C	G	7.333	snp	37	23	14
ONT	65070	E34	-	-	AAA	CCT	41.039	complex	37	23	14
ONT	65076	E34	-	-	C	T	9.722	snp	37	23	14
ONT	65080	E34	-	-	C	T	19.834	snp	37	23	14
ONT	65082	E34	-	-	A	G	4.801	snp	37	23	14
ILL + ONT	65093	E34	-	-	A	C	340861	snp	114	0	114	65093	E34	A	C	41.376	snp	47	29	18
ILL + ONT	65098	E34	-	-	A	G	347542	snp	117	0	117	65098	E34	A	G	27.234	snp	48	30	18
ILL + ONT	65122	E34	-	-	A	G	409597	snp	127	0	127	65122	E34	A	G	42.497	snp	49	31	18
ILL + ONT	65131	E34	-	-	TCGGAAT	CCGTATG	294136	complex	99	0	99	65131	E34	T	C	38.89	snp	49	31	18
ILL + ONT												65134	E34	G	T	33.329	snp	49	31	18
ILL + ONT												65136	E34	AT	TG	78.174	complex	49	31	18
ILL + ONT	65143	E34	-	-	TGGAAAAT	CGGGAAAC	316257	complex	99	0	99	65143	E34	T	C	31.299	snp	49	31	18
ILL + ONT												65146	E34	A	G	37.175	snp	49	31	18
ILL + ONT												65150	E34	T	C	42.734	snp	49	31	18
ILL + ONT	65158	E34	-	-	C	T	37725	snp	119	0	119	65158	E34	C	T	33.299	snp	49	31	18
ILL + ONT	65164	E34	-	-	T	C	404821	snp	125	0	125	65164	E34	T	C	38.906	snp	49	31	18
ILL + ONT	65176	E34	-	-	C	G	432748	snp	133	0	133	65176	E34	C	G	36.734	snp	48	31	17
ILL + ONT	65188	E34	-	-	T	C	398224	snp	125	0	125	65188	E34	T	C	28.989	snp	48	31	17
ILL + ONT	65194	E34	-	-	C	T	371086	snp	115	0	115	65194	E34	C	T	31.793	snp	47	30	17
ONT	65218	E34	-	-	G	A	46.708	snp	46	29	17
ONT	65221	E34	-	-	G	A	35.573	snp	46	29	17
ONT	65225	E34	-	-	C	T	26.309	snp	46	29	17
ONT	65227	E34	-	-	G	T	30.592	snp	46	29	17
ONT	65233	E34	-	-	C	T	36.706	snp	46	29	17
ONT	65242	E34	-	-	T	C	30.543	snp	46	29	17
ONT	65245	E34	-	-	C	T	29.304	snp	46	29	17
ILL + ONT	65275	E34	-	-	C	T	294462	snp	98	4	94	65275	E34	C	T	33.891	snp	46	29	17
ILL + ONT	65290	E34	-	-	AAATCTACAAAC	GAATATGAAAAG	316815	complex	100	0	98	65290	E34	A	G	43.846	snp	46	29	17
ILL + ONT												65294	E34	C	A	51.455	snp	46	29	17
ILL + ONT												65296	E34	AC	GA	72.642	complex	46	29	17
ILL + ONT												65301	E34	C	G	41.701	snp	46	29	17
ILL + ONT	65317	E34	-	-	T	G	42066	snp	129	0	129	65317	E34	T	G	41.499	snp	45	28	17
ILL + ONT	65323	E34	-	-	C	T	429378	snp	133	0	133	65323	E34	C	T	39.046	snp	46	28	18
ILL + ONT	65335	E34	-	-	A	G	437163	snp	140	0	140	65335	E34	A	G	29.985	snp	47	28	19
ILL + ONT	65359	E34	-	-	AAAC	GAAT	338733	complex	12	0	12	65359	E34	A	G	47.653	snp	47	28	19
ILL + ONT												65362	E34	C	T	33.949	snp	47	28	19
ILL + ONT	65368	E34	-	-	T	A	317719	snp	12	0	12	65368	E34	T	A	33.589	snp	47	28	19
ONT	65374	E34	-	-	A	C	43.999	snp	47	28	19
ONT	65377	E34	-	-	TA	CG	65.286	complex	47	28	19
ONT	65380	E34	-	-	C	T	31.496	snp	47	28	19
ONT	65383	E34	-	-	G	A	17.456	snp	47	28	19
ONT	65394	E34	-	-	GAC	AGG	116.663	complex	47	28	19
ONT	65401	E34	-	-	G	A	37.254	snp	47	28	19
ONT	65407	E34	-	-	G	A	30.818	snp	45	26	19
ONT	65410	E34	-	-	T	C	30.281	snp	45	26	19
ONT	65413	E34	-	-	T	C	36.969	snp	45	26	19
ONT	65416	E34	-	-	C	A	34.372	snp	45	26	19
ONT	65422	E34	-	-	GG	TA	74.826	complex	45	26	19
ONT	65428	E34	-	-	C	G	40.7	snp	45	26	19
ONT	65434	E34	-	-	C	T	33.625	snp	44	26	18
ONT	65443	E34	-	-	CCC	TGT	99.87	complex	42	25	17
ONT	65449	E34	-	-	G	A	26.253	snp	42	25	17
ONT	65452	E34	-	-	TAA	CGG	94.658	complex	42	25	17
ONT	65479	E34	-	-	C	A	45.657	snp	42	25	17
ONT	65485	E34	-	-	T	C	43.884	snp	43	25	18
ONT	65491	E34	-	-	G	A	44.078	snp	43	25	18
ONT	65497	E34	-	-	T	C	41.306	snp	43	25	18
ONT	65500	E34	-	-	G	A	32.632	snp	43	25	18
ONT	65503	E34	-	-	T	C	45.471	snp	43	25	18
ILL + ONT	65518	E34	-	-	G	T	306389	snp	11	0	11	65518	E34	G	T	29.26	snp	42	25	17
ILL + ONT	65524	E34	-	-	A	T	26743	snp	11	0	11	65524	E34	A	T	34.217	snp	42	25	17
ILL + ONT	65533	E34	-	-	AT	GA	292543	complex	11	0	11	65533	E34	AT	GA	84.478	complex	42	25	17
ILL + ONT	65541	E34	-	-	T	G	29063	snp	11	0	11	65541	E34	T	G	46.183	snp	42	25	17
ILL + ONT	65550	E34	-	-	GAAAC	CAAAT	283602	complex	11	0	11	65550	E34	G	C	36.457	snp	43	26	17
ILL + ONT												65554	E34	C	T	34.787	snp	43	26	17
ONT	65566	E34	-	-	A	T	28.796	snp	43	26	17
ONT	65568	E34	-	-	C	T	49.325	snp	43	26	17
ONT	65573	E34	-	-	T	A	36.448	snp	43	26	17
ONT	65585	E34	-	-	C	A	30.165	snp	43	26	17
ONT	65587	E34	-	-	C	T	25.671	snp	43	26	17
ONT	65593	E34	-	-	G	A	45.189	snp	43	26	17
ONT	65597	E34	-	-	T	G	33.2	snp	43	26	17
ONT	65600	E34	-	-	C	A	41.081	snp	43	26	17
ONT	65602	E34	-	-	G	A	46.248	snp	43	26	17
ONT	65605	E34	-	-	T	A	45.508	snp	43	26	17
ONT	65611	E34	-	-	C	G	35.005	snp	43	26	17
ONT	65614	E34	-	-	G	A	44.553	snp	43	26	17
ONT	65620	E34	-	-	TG	CA	82.525	complex	42	25	17
ONT	65628	E34	-	-	GC	TA	78.753	complex	42	25	17
ONT	65633	E34	-	-	A	G	37.295	snp	42	25	17
ILL + ONT	65644	E34	-	-	A	G	671694	snp	10	4	6	65644	E34	A	G	45.892	snp	42	25	17
ILL + ONT	65653	E34	-	-	TAGT	CAAC	803501	complex	12	6	6	65653	E34	T	C	42.638	snp	43	25	18
ILL + ONT												65655	E34	GT	AC	83.086	complex	43	25	18
ONT	65674	E34	-	-	G	T	30.581	snp	44	25	19
ONT	65680	E34	-	-	A	G	41.081	snp	43	25	18
ONT	65684	E34	-	-	A	C	33.64	snp	43	25	18
ONT	65686	E34	-	-	C	G	33.175	snp	43	25	18
ONT	65691	E34	-	-	CG	TA	76.821	complex	43	25	18
ONT	65694	E34	-	-	G	T	38.89	snp	43	25	18
ONT	65701	E34	-	-	C	T	38.337	snp	42	24	18
ONT	65710	E34	-	-	GT	AC	82.557	complex	42	24	18
ONT	65715	E34	-	-	A	C	38.581	snp	42	24	18
ONT	65730	E34	-	-	G	A	39.307	snp	42	24	18
ONT	65740	E34	-	-	T	C	49.369	snp	42	24	18
ONT	65750	E34	-	-	C	T	40.372	snp	42	24	18
ONT	65754	E34	-	-	A	G	38.694	snp	42	24	18
ONT	65759	E34	-	-	CG	AA	79.35	complex	42	24	18
ONT	65801	E34	-	-	A	G	30.679	snp	36	21	15
ONT	65803	E34	-	-	TC	AA	70.704	complex	36	21	15
ONT	65807	E34	-	-	AG	GA	62.929	complex	36	21	15
ONT	65811	E34	-	-	C	G	19.795	snp	36	21	15
ONT	65828	E34	-	-	GT	AC	79.984	complex	36	21	15
ONT	65837	E34	-	-	GT	AG	59.188	complex	36	21	15
ONT	65843	E34	-	-	A	G	44.524	snp	36	21	15
ONT	65846	E34	-	-	A	G	41.535	snp	36	21	15
ONT	65849	E34	-	-	GAA	TCC	97.095	complex	36	21	15
ONT	65856	E34	-	-	GT	AG	66.664	complex	36	21	15
ONT	65866	E34	-	-	C	T	36.959	snp	36	21	15
ONT	65870	E34	-	-	C	T	39.176	snp	37	22	15
ONT	65877	E34	-	-	G	A	43.796	snp	37	22	15
ONT	65883	E34	-	-	A	G	38.087	snp	37	22	15
ONT	65890	E34	-	-	A	T	35.783	snp	37	22	15
ONT	65893	E34	-	-	T	C	26.925	snp	37	22	15
ONT	65896	E34	-	-	C	A	33.783	snp	37	22	15
ONT	65902	E34	-	-	TG	CA	78.374	complex	37	22	15
ONT	65909	E34	-	-	G	A	30.684	snp	37	22	15
ONT	65915	E34	-	-	A	T	44.025	snp	37	22	15
ONT	65917	E34	-	-	C	T	43.152	snp	37	22	15
ONT	65920	E34	-	-	TG	AT	82.396	complex	37	22	15
ONT	65925	E34	-	-	TT	CG	72.514	complex	37	22	15
ONT	65928	E34	-	-	C	G	31.494	snp	37	22	15
ONT	65950	E34	-	-	TTC	AAA	103.258	complex	31	17	14
ONT	65954	E34	-	-	A	T	22.232	snp	31	17	14
ONT	65971	E34	-	-	T	A	29.865	snp	31	17	14
ONT	65977	E34	-	-	G	T	28.37	snp	31	17	14
ONT	65979	E34	-	-	G	A	21.853	snp	31	17	14
ONT	65987	E34	-	-	G	T	15.98	snp	31	17	14
ONT	66001	E34	-	-	G	A	7.156	snp	31	17	14
ONT	66006	E34	-	-	GT	AC	13.976	complex	31	17	14
ONT	66010	E34	-	-	A	T	7.941	snp	31	17	14
ONT	66013	E34	-	-	T	C	1.207	snp	31	17	14
ONT	66020	E34	-	-	AC	GT	24.757	complex	31	17	14
ONT	66027	E34	-	-	A	G	15.069	snp	31	17	14
ONT	66034	E34	-	-	T	A	38.972	snp	31	17	14
ONT	66041	E34	-	-	A	C	26.053	snp	31	17	14
ONT	66044	E34	-	-	T	C	30.965	snp	31	17	14
ONT	66046	E34	-	-	G	T	36.369	snp	31	17	14
ONT	66052	E34	-	-	AC	GG	75.728	complex	31	17	14
ONT	66055	E34	-	-	A	G	41.134	snp	31	17	14
ONT	66061	E34	-	-	C	T	31.53	snp	31	17	14
ONT	66066	E34	-	-	G	C	43.59	snp	31	17	14
ONT	66070	E34	-	-	T	A	38.976	snp	31	17	14
ONT	66085	E34	-	-	T	C	35.197	snp	31	17	14
ONT	66093	E34	-	-	CTC	AGG	91.856	complex	31	17	14
ONT	66116	E34	-	-	C	A	37.723	snp	31	17	14
ONT	66118	E34	-	-	A	T	39.365	snp	31	17	14
ONT	66122	E34	-	-	C	G	21.622	snp	31	17	14
ONT	66152	E34	-	-	A	G	25.079	snp	31	17	14
ONT	66167	E34	-	-	G	A	36.923	snp	31	17	14
ONT	66169	E34	-	-	G	A	47.115	snp	31	17	14
ONT	66183	E34	-	-	G	A	47.623	snp	31	17	14
ONT	66191	E34	-	-	G	A	39.851	snp	31	17	14
ONT	66203	E34	-	-	G	A	45.892	snp	31	17	14
ONT	66205	E34	-	-	CT	AC	49.087	complex	31	17	14
ONT	66209	E34	-	-	A	C	24.428	snp	31	17	14
ONT	66212	E34	-	-	AT	GG	46.728	complex	31	17	14
ONT	66233	E34	-	-	GC	AG	54.386	complex	31	17	14
ONT	66238	E34	-	-	C	T	37.312	snp	32	18	14
ONT	66244	E34	-	-	A	G	29.909	snp	32	18	14
ONT	66250	E34	-	-	A	T	39.958	snp	32	18	14
ONT	66257	E34	-	-	A	C	38.866	snp	32	18	14
ONT	66270	E34	-	-	T	C	35.078	snp	32	18	14
ONT	66277	E34	-	-	A	G	24.116	snp	32	18	14
ONT	66292	E34	-	-	G	A	18.717	snp	32	18	14
ONT	66294	E34	-	-	C	G	23.503	snp	32	18	14
ONT	66296	E34	-	-	A	T	30.32	snp	32	18	14
ONT	66301	E34	-	-	G	A	23.256	snp	32	18	14
ONT	66305	E34	-	-	G	A	0.226	snp	32	18	14
ONT	66308	E34	-	-	GGA	TCC	30.492	complex	32	18	14
ONT	66314	E34	-	-	GCC	ATT	104.956	complex	32	18	14
ONT	66321	E34	-	-	GT	TC	78.408	complex	32	18	14
ONT	66328	E34	-	-	G	A	26.347	snp	32	18	14
ONT	66332	E34	-	-	A	C	33.817	snp	32	18	14
ONT	66334	E34	-	-	A	G	28.363	snp	32	18	14
ONT	66336	E34	-	-	G	A	23.592	snp	32	18	14
ONT	66338	E34	-	-	G	A	45.104	snp	32	18	14
ONT	66342	E34	-	-	CT	TG	85.329	complex	32	18	14
ONT	66346	E34	-	-	T	C	32.929	snp	32	18	14
ONT	66349	E34	-	-	CA	TT	55.645	complex	32	18	14
ONT	66355	E34	-	-	AAC	TCA	103.301	complex	32	18	14
ONT	66367	E34	-	-	AC	GT	61.823	complex	32	18	14
ONT	66370	E34	-	-	G	T	40.931	snp	32	18	14
ONT	66373	E34	-	-	A	G	31.42	snp	32	18	14
ONT	66375	E34	-	-	A	G	36.704	snp	32	18	14
ONT	66385	E34	-	-	GA	TG	81.023	complex	32	18	14
ONT	66412	E34	-	-	T	G	34.798	snp	34	20	14
ONT	66424	E34	-	-	TA	GT	64.916	complex	34	20	14
ONT	66427	E34	-	-	G	A	35.026	snp	34	20	14
ONT	66429	E34	-	-	G	C	36.3	snp	34	20	14
ONT	66432	E34	-	-	GC	AG	17.061	complex	34	20	14
ONT	66443	E34	-	-	G	A	25.192	snp	34	20	14
ONT	66453	E34	-	-	TT	CA	63.284	complex	34	20	14
ONT	66457	E34	-	-	T	G	34.552	snp	34	20	14
ONT	66463	E34	-	-	GA	TG	52.542	complex	34	20	14
ONT	66466	E34	-	-	T	C	31.578	snp	35	21	14
ONT	66476	E34	-	-	C	T	37.538	snp	40	24	16
ONT	66481	E34	-	-	C	T	44.105	snp	40	24	16
ONT	66484	E34	-	-	G	C	28.093	snp	40	24	16
ONT	66487	E34	-	-	C	T	42.6	snp	40	24	16
ONT	66490	E34	-	-	G	A	28.626	snp	40	24	16
ONT	66495	E34	-	-	A	C	39.432	snp	42	25	17
ONT	66505	E34	-	-	CG	TT	90.312	complex	42	25	17
ONT	66508	E34	-	-	C	T	42.973	snp	42	25	17
ONT	66516	E34	-	-	A	G	33.888	snp	42	25	17
ONT	66522	E34	-	-	AA	CG	71.192	complex	42	25	17
ONT	66526	E34	-	-	G	A	24.876	snp	42	25	17
ONT	66528	E34	-	-	G	A	38.373	snp	42	25	17
ONT	66538	E34	-	-	A	G	46.733	snp	42	25	17
ONT	66541	E34	-	-	C	T	34.925	snp	42	25	17
ONT	66548	E34	-	-	C	A	43.834	snp	42	25	17
ONT	66571	E34	-	-	T	G	33.98	snp	42	25	17
ONT	66575	E34	-	-	C	T	32.289	snp	42	25	17
ONT	66582	E34	-	-	CA	TT	68.589	complex	41	24	17
ONT	66585	E34	-	-	G	A	30.351	snp	41	24	17
ONT	66604	E34	-	-	T	A	13.811	snp	41	24	17
ONT	66606	E34	-	-	T	C	18.764	snp	41	24	17
ONT	66609	E34	-	-	T	A	0.099	snp	41	24	17
ONT	66617	E34	-	-	G	T	6.753	snp	41	24	17
ONT	66619	E34	-	-	A	T	4.356	snp	41	24	17
ONT	66631	E34	-	-	TCC	GTT	100.594	complex	41	24	17
ONT	66643	E34	-	-	A	G	35.194	snp	43	24	19
ONT	66655	E34	-	-	T	A	38.323	snp	43	24	19
ONT	66660	E34	-	-	CA	GC	77.777	complex	43	24	19
ONT	66664	E34	-	-	T	G	35.3	snp	43	24	19
ONT	66679	E34	-	-	G	C	26.571	snp	43	24	19
ONT	66682	E34	-	-	G	T	34.714	snp	43	24	19
ONT	66696	E34	-	-	A	T	20.742	snp	43	24	19
ONT	66718	E34	-	-	G	T	26.841	snp	45	24	21
ILL + ONT	66733	E34	-	-	G	A	425202	snp	144	0	143	66733	E34	G	A	45.715	snp	46	25	21
ILL + ONT	66740	E34	-	-	A	G	429925	snp	144	0	144	66740	E34	A	G	40.804	snp	45	24	21
ILL + ONT	66745	E34	-	-	CCCC	TCCT	437331	complex	146	0	144	66745	E34	C	T	25.626	snp	45	24	21
ILL + ONT												66748	E34	C	T	21.573	snp	46	24	22
ILL + ONT	66775	E34	-	-	A	G	458893	snp	156	0	156	66775	E34	A	G	37.483	snp	45	23	22
ONT	66786	E34	-	-	G	A	38.239	snp	45	23	22
ONT	66789	E34	-	-	AGT	CAC	89.939	complex	45	23	22
ONT	66793	E34	-	-	T	C	53.326	snp	45	23	22
ONT	66806	E34	-	-	AA	GT	65.958	complex	44	23	21
ONT	66819	E34	-	-	C	G	22.653	snp	44	23	21
ONT	66826	E34	-	-	T	G	38.737	snp	44	23	21
ILL + ONT	66835	E34	-	-	C	G	314563	snp	11	0	11	66835	E34	C	G	39.185	snp	44	23	21
ILL + ONT	66841	E34	-	-	CGCG	TGCA	289208	complex	11	0	11	66841	E34	C	T	41.716	snp	44	23	21
ILL + ONT												66844	E34	G	A	42.415	snp	44	23	21
ILL + ONT	66862	E34	-	-	T	A	343078	snp	12	0	12	66862	E34	T	A	35.782	snp	43	22	21
ONT	66880	E34	-	-	C	T	42.6	snp	41	21	20
ONT	66883	E34	-	-	G	A	43.833	snp	41	21	20
ONT	66886	E34	-	-	T	G	38.607	snp	41	21	20
ONT	66889	E34	-	-	C	A	37.46	snp	41	21	20
ONT	66901	E34	-	-	T	C	22.654	snp	40	20	20
ONT	66903	E34	-	-	CC	TT	41.955	complex	40	20	20
ONT	66914	E34	-	-	CCC	GTT	80.752	complex	40	20	20
ONT	66924	E34	-	-	C	T	26.683	snp	40	20	20
ONT	66928	E34	-	-	C	T	30.159	snp	40	20	20
ONT	66937	E34	-	-	CG	AC	86.825	complex	40	20	20
ONT	66943	E34	-	-	CA	GC	78.342	complex	40	20	20
ONT	66949	E34	-	-	C	T	40.969	snp	40	20	20
ONT	66952	E34	-	-	G	C	42.516	snp	40	20	20
ONT	66958	E34	-	-	G	T	35.899	snp	40	20	20
ONT	66961	E34	-	-	G	T	22.819	snp	40	20	20
ONT	66964	E34	-	-	A	G	31.946	snp	40	20	20
[truncated: 1,342 more rows]

## Sheet: variants_per_gene_EEHV5B_Tucker
Number of variants per coding sequence (EEHV-5B Tucker)
This table contains all coding sequences present in the reference genome, as well as their functions and annotation notes, along with how many variants were detected in each coding sequence of the EEHV-5B Tucker reference genome.
ID	ID2	Function	Notes	Counts
single copy DTR	single copy DTR	-	predicted terminal redundancy	24
single copy DTR / E47B	single copy DTR / E47B	protein E47B	predicted terminal redundancy | a potential 234 aa ORF that lies predominantly upstream of E47(vFUT9) as far as into the CRE cluster; novel herpesvirus protein unique to EEHV5B(Tucker) not found in any other EEHV species	1
E47B	E47B	protein E47B	a potential 234 aa ORF that lies predominantly upstream of E47(vFUT9) as far as into the CRE cluster; novel herpesvirus protein unique to EEHV5B(Tucker) not found in any other EEHV species	0
E47A	E47A	protein E47A (6A)		0
E47	E47	alpha-(1,3)fucosyltransferase	a potential short 93 aa ORF that overlaps with both the N-terminus of E47(vFUT9) and the C-terminus of E47B in a different reading frame and encompassing a near-N-terminal G11 motif at position 2818 to 2828; generation of a fusion protein between E47B and E47A is also plausible by ribosome slippage; there is a possible overlapping ORF of 112 aa similar to E47A present in EEHV5A(Vijay) but with ve…	1
E48E	E48E	protein E48E	vGPCR17; type 3 membrane protein; 3xTMs; 4x NXS/T; displays 47.7% protein identity with EEHV5A(Vijay) version; related to retinoic acid induced protein 3, orphan G-protein coupled receptor family C-5-A; EEHV5A(Vijay) version EE62B requires ribosome slippage but is not annotated; retains 63% aa identity after conceptual correction; novel herpesvirus protein	2
E50C	E50C	glycoprotein E50C	vIgFam25; type 2 membrane glycoprotein; 3x NXS/T; E50 fam; contains out-of-frame N-terminal G9 initiator motif at position 6032-6024; however ribosome slippage to minority G10 version using the in-frame ATG at 6051-6049 produces the intact protein; no match to any viral or cellular protein by BLASTP; no match in EEHV5A or EEHV2; novel herpesvirus protein unique to EEHV5B	2
E54	E54	membrane glycoprotein vOX2-1	vOX2-1; type 2 membrane glycoprotein; 6x NXS/T; 2x immunoglobulin domains; remarkably high 80(75)% DNA and 96(78)% protein identity to exon3/exon4 of host cell vOX2 (CD200) ligand from Loxodonta, Elephas and Mammuthus but has lost exon 3/exon 4 intron; related to vOX2-2 (E25), vOX2-3A (E24A) and vOX2-3 (E24); conserved at the same position in EEHV1, EEHV2 and EEHV5A but absent in EEHV4 and EEHV6;…	31
E52C	E52C	protein E52C	vIgFam26; type 2 membrane protein; 3x NXS/T; immunoglobulin domain; E50 fam; displays 30(80)% protein identity to EE49B of EEHV5A(Vijay); and 30(92)% to EEHV1A vIgFam10; novel herpesvirus protein	0
E1	E1	protein E1	E1; type 3 membrane protein; 7x TMs; 4x NXS/T; expanded N-terminal ser/thr-rich domain; E3 fam; novel herpesvirus protein common to all EEHVs	14
E2	E2	protein E2	E2; type 3 membrane protein; 7x TMs; cys-rich; E3 fam; novel herpesvirus protein; present only in the AT-rich branch of EEHVs (EEHV1A, EEHV1B, EEHV2 and EEHV5) but not in the GC-rich branch (EEHV3 and EEHV4)	16
E3	E3	G protein-coupled receptor 6	vGPCR6; type 3 membrane protein; 7x TMs; 3x NXS/T; related to retinoic acid induced protein 3, orphan G-protein coupled receptor family C-5-A; E3 fam; novel herpesvirus protein common to all EEHVs	33
E4	E4	1,3 galactose glycoprotein beta1,6N-acetyl glucosaminyl transferase 1	vGCNT1; captured host cell protein; 2x NXS/T; displays 99.3% protein identity to EEHV5A(Vijay) version, 90.5% to EEHV2A(Kijana) and 77% to EEHV1A(Kimba) versions; novel herpesvirus protein common to all EEHVs	23
E5	E5	G protein coupled receptor 5	vGPCR5; type 3 membrane protein; 7x TMs; 10x NXS/T; related to retinoic acid induced protein 3, orphan G-protein coupled receptor family C-5-A; E3 fam; novel herpesvirus protein; present only in the AT-rich branch of EEHVs (EEHV1A, EEHV1B, EEHV2 and EEHV5) but not in the GC-rich branch (EEHV3 and EEHV4)	35
E5B	E5B	protein E5B	vIgFam29; type 2 membrane protein; immunoglobulin domain; E50 fam; has an in-frame G10 motif at position 20533-20542 near N-terminal; 5x NXS/T; novel herpesvirus protein; found only in EEHV2 and EEHV5, but not present in EEHV1, EEHV3 or EEHV4; however the EEHV5A version (EE44A) has a G11 motif and requires minority ribosome slippage; has just 40.3% protein identity to intact EEHV5A(Vijay) version…	39
E6	E6	protein E6	type 3 membrane protein; multiple TMs; E6 fam; novel herpesvirus protein common to all EEHVs	14
E7	E7	protein E7	type 3 membrane protein; multiple TMs; E6 fam; novel herpesvirus protein common to all EEHVs	10
E8	E8	protein E8	type 3 membrane protein; multiple TMs; E6 fam; novel herpesvirus protein; present only in the AT-rich branch of EEHVs (EEHV1A, EEHV1B, EEHV2 and EEHV5) but not in the GC-rich branch (EEHV3 and EEHV4)	4
E9	E9	protein E9	type 3 membrane protein; multiple TMs; E6 fam; novel herpesvirus protein common to all EEHVs	9
E10	E10	protein E10	type 3 membrane protein; multiple TMs; E6 fam; novel herpesvirus protein; present only in the AT-rich branch of EEHVs (EEHV1A, EEHV1B, EEHV2 and EEHV5) but not in the GC-rich branch (EEHV3 and EEHV4)	4
E11	E11	protein E11	type 3 membrane protein; multiple TMs; E6 fam; novel herpesvirus protein common to all EEHVs	2
E12	E12	protein E12	type 3 membrane protein; multiple TMs; E6 fam; novel herpesvirus protein common to all EEHVs	0
E13	E13	protein E13	type 3 membrane protein; 7x TMs; 2x NXS/T; E6 fam; novel herpesvirus protein common to all EEHVs	4
E14	E14	protein E14	type 3 membrane protein; multiple TMs; E14 fam; novel herpesvirus protein common to all EEHVs	5
E15	E15	G protein coupled receptor 4	vGPCR4; type 3 membrane protein; 7x TMs; related to retinoic acid induced protein 3, orphan G-protein coupled receptor family C-5-A; E15 fam; novel herpesvirus protein common to all EEHVs	3
E16	E16	protein E16	type 3 membrane protein; multiple TMs; E14 fam; novel herpesvirus protein common to all EEHVs	2
E17A	E17A	protein E17A	novel herpesvirus protein	1
E17	E17	protein E17	E17ex1, ex2; membrane; internal TM; novel herpesvirus protein common to all EEHVs	2
E18	E18	protein E18	type 3 membrane protein; multiple TMs; 2x NXS/T; E18 fam; related to E28; novel herpesvirus protein common to all EEHVs	3
E18B	E18B	protein E18B	present only in the AT-rich branch of EEHVs (EEHV1A, EEHV1B, EEHV2 and EEHV5) but not in the GC-rich branch (EEHV3 and EEHV4); novel herpesvirus protein	0
E18A	E18A	protein E18A	present only in the AT-rich branch of EEHVs (EEHV1A, EEHV1B, EEHV2 and EEHV5) but not in the GC-rich branch (EEHV3 and EEHV4); novel herpesvirus protein	6
E19	E19	ORF-F2	ORF-F2; duplicated paralogous version of ORF-F1 (28.5% match to U54.5); 5x NXS/T; putative similarity to HCMV DURP family; 99.6% protein identity to EEHV5A(Vijay) version; 87% identity to EEHV2A(Kijana); novel herpesvirus protein common to all EEHVs	4
E20	E20	G protein coupled receptor 4A	vGPCR4A; type 3 membrane protein; 7x TMs; 2x NXS/T; E15 fam; related to retinoic acid induced protein 3, orphan G-protein coupled receptor family C-5-A; novel herpesvirus protein common to all EEHVs	2
E21A	E21A	protein E21A	novel herpesvirus protein	0
E21	E21	G protein coupled receptor 4B	vGPCR4B; type 3 membrane protein; 7x TMs; E15 fam; related to retinoic acid induced protein 3, orphan G-protein coupled receptor family C-5-A; novel herpesvirus protein common to all EEHVs	10
E22	E22	protein E22	E22; membrane; internal TM; novel herpesvirus protein common to all EEHVs	1
E22A	E22A	protein E22A	novel herpesvirus protein common to all EEHVs	1
E24v1	E24v1	glycoprotein vOX2-3	vOX2-3ex1, ex2, ex3; 5x NXS/T; type 1 membrane protein; signal; extended near C-terminal TM anchor domain; immunoglobulin family; highly diverged from vOX2-1 (E54); vOX2-2(E25) and vOX2-2A(E24A) and from Loxodonta, Elephas, Mammuthus versions; closest matches are to EE23 of EEHV5(Vijay) E24(vOX2-3) of the EEHV2A(Kijana) and to E24(vOX2-3) of EEHV1A(Kimba) at 65(72)%, 45(31)% and 42(30)% protein i…	404
E24A	E24A	glycoprotein vOX2-2A	vOX2-2Aex1, ex2, ex3, ex4, ex5; type 1 membrane glycoprotein; signal; near C-terminal 23 aa anchor TM; 10x NXS/T; immunoglobulin family highly diverged from vOX2-1(E54); vOX2-3(E24), vOX2-2(E25) and from Loxodonta, Elephas and Mammuthus versions; closest matches are to EE22A of EEHV5A and E24A of EEHV2A at 53(97)% and 38(89)% protein identity; novel herpesvirus protein	168
E25	E25	glycoprotein vOX2-2	vOX2-2ex1, ex2, ex3, ex4, ex5; 14x NXS/T; signal; near C-terminal 22 aa anchor TM; type 1 membrane glycoprotein; immunoglobulin family; highly variable; highly diverged from vOX2-1 (E54), vOX2-3 (E24), vOX2-2A (E24A) and from Loxodonta, Elephas, Mammuthus versions; closest matches are to EE22 of EEHV5A, E23 of EEHV2A and E23 of EEHV1A at 49(100)%, 39(73)% and 28(85)% protein identity; novel herpe…	137
E26	E26	glycoprotein vOX2-3 / G protein coupled receptor 3	vGPCR3; type 3 membrane protein; 7x TMs; 3x NXS/T; related to retinoic acid induced protein 3, orphan G-protein coupled receptor family C-5-A; E1 fam; novel herpesvirus protein common to all EEHVs	15
E27	E27	protein E27	E27ex1, ex2; type 2 membrane protein; 4x TMs; novel herpesvirus protein common to all EEHVs	11
E28	E28	protein E28	type 3 membrane protein; 7x TMs; E18 fam; related to E18 (24% protein identity); novel herpesvirus protein common to all EEHVs	7
E29	E29	protein E29	type 3 membrane protein; signal and multiple TMs; novel herpesvirus protein; novel herpesvirus protein common to all EEHVs	12
E30	E30	protein E30	E30ex1, ex2; signal; acidic; 1x NXS/T; novel herpesvirus protein common to all EEHVs but highly diverged among them; displays just 62% protein identity to EEHV5A(Vijay) version and 55% to EEHV2A(Kijana); alternative ex2 acceptor at position 50903	69
E31	E31	protein E31	E31ex1, ex2, ex3; signal; glycoprotein; 7x NXS/T; displays 51.5% protein identity to EEHV5A(Vijay) version and 50% to EEHV2A(Kijana); a plausible similar three exon structure is not currently annotated within the orthologous E31 gene of EEHV5A(Vijay), although only the latter may also have an alternative unspliced form that retains the same two short basic motifs near the N-terminus; present only…	109
E31A	E31A	protein E31A	membrane; anchor; 4x NXS/T; displays 68% protein identity to EEHV5A(Vijay) version and 70% to EEHV2A(Kijana); novel herpesvirus protein common to all EEHVs	70
E31B	E31B	protein E31B	signal; 2x NXS/T; displays just 87% protein identity to EEHV5A(Vijay) version and 67% to EEHV2A(Kijana); novel herpesvirus protein; highly diverged but common to all EEHVs	34
E32	E32	protein E32	U14.5; putative US22 or U3 fam, but no match to any other proteins; 6x NXS/T; beta/deltaherpesvirus common protein	18
E33A	E33A	protein E33A	internal TM; 2x NXS/T; 100% protein identity to EEHV5A(Vijay) version but only 55% to EEHV2A(Kijana); novel herpesvirus protein common to all EEHVs	3
U14	U14	protein U14	weak match to Rhesus CMV but not to HCMV UL35 or HHV6 U14; pp85-like; 5x NXS/T; beta/deltaherpesvirus common protein	3
U13.5	U13.5	protein U13.5	may be a repressor; weak match to baboon CMV UL34 and MCMV M34 24(63)%; but not to HHV6 or HCMV; 6x NXS/T; beta/deltaherpesvirus common protein	7
U12	U12	G protein-coupled receptor 2	vGPCR2ex1, ex2; U12ex1, ex2; type 3 membrane protein; 7x TMs; 8x NXS/T; beta chemokine receptor fam; displays 99.7% protein identity to EEHV5A(Vijay) version, 83% to EEHV2A(Kijana) and 67% to EEHV1A(Kimba); low match to mammalian CCR4 and CXC2 at 23(50%) and to E1 of EqHV2, US28 of HCMV and poxviruses at 18(48)%; all EEHV versions have enlarged C-terminal ser/thr rich domains compared to presumed…	7
E34	E34	ORF-C	ORF-C; 12x NXS/T; novel herpesvirus tegument-like protein; common to all EEHVs; intact protein displays just 62% protein identity to EEHV5A(Vijay) 54% to EEHV2A(Kijana) and only 51(82)% to EEHV1A(Kimba); presumed positional orthologue of HHV6 U11 and HCMV UL32(pp150), however this is not a hypervariable or chimeric domain protein in EEHV1 with EEHV1A(Kimba) and EEHV1B(Emelia) differing by just 1%	691
U4	U4	protein U4	weak protein match to HHV6 U4 and poxviruses; 4x NXS/T; displays 100%, 93% and 81% protein identity to EEHV5A, EEHV2A and EEHV1A versions; beta/deltaherpesvirus common protein	1
U4.5	U4.5	protein ORF-B	ORF-B; similar to HHV6 U4 and U5; 5x NXS/T; displays 100%, 88% and 77% protein identity to EEHV5A, EEHV2A and EEHV1A versions; beta/deltaherpesvirus common protein	6
E35	E35	protein ORF-A	ORF-A; 13x NXS/T; displays >99%, 80% and 62% protein identity to EEHV5A, EEHV2A and EEHV1A versions; novel herpesvirus protein common to all EEHVs	1
U44	U44	protein U44	tegument protein; virion morphogenesis; 3x NXS/T; displays 100%, 77% and 62% protein identity to EEHV5A, EEHV2A and EEHV1A versions; similar to HHV6 U44, MCMV UL71 and HSV UL51; conserved core herpesvirus protein	1
U43	U43	primase subunit	PRI; similar to HHV6 U43, HCMV UL70 and HSV UL52; conserved core herpesvirus protein	12
U42	U42	mRNA transactivator/RNA splicing transport regulator	MTA; U42ex1, ex2; similar to HHV6 U42, HCMV UL69 and HSV UL54; spliced like EBV, but not spliced in HHV6, HCMV or HSV; conserved core herpesvirus protein	7
U41	U41	major DNA binding protein	MDBP; single stranded DNA binding protein (SSB); similar to HHV6 U41, HCMV UL57 and HSV UL29; conserved core herpesvirus protein	10
U40	U40	terminase subunit 2	TER2; similar to HHV6 U40, HCMV UL56 and HSV UL28; conserved core herpesvirus protein	7
U39	U39	envelope glycoprotein B	gB; type 1 membrane protein; 8x NXS/T; similar to HHV6 U39, HCMV UL55 and HSV UL29; displays 95.7% protein identity to EEHV5A(Vijay) version and 90%, 85% and 74% to EEHV5A, EEHV2 and EEHV1A at the nucleotide level; conserved core herpesvirus protein	3
U38	U38	DNA polymerase	POL; similar to HHV6 U38, HCMV UL54 and HSV UL30;displays 99%, 91% and 81% protein identity toEEHV5A(Vijay), EEHV2(Kijana) and EEHV1A(Kimba) versions, and 99%, 82% and 84.5% protein identity to EEHV5A, EEHV2 and EEHV1A at the nucleotide level; conserved core herpesvirus protein	19
U37	U37	docking/lamella protein U37	similar to HHV6 U37, HCMV UL53 and HSV UL31; conserved core herpesvirus protein	3
U36	U36	DNA packaging protein	similar to HHV6 U36, HCMV UL52 and HSV UL32; conserved core herpesvirus protein	8
U35	U35	encapsidation protein U35	no viral match; putative similarity to HHV6 U35, HCMV UL51 and HSV UL33; conserved core herpesvirus protein	0
U34	U34	docking/nuclear lamella protein	type 2 membrane protein; 4x NXS/T; similar to HHV6 U34, HCMV UL50 and HSV UL34; conserved core herpesvirus protein	3
U33	U33	cysteine-rich protein	CRP; Cys-rich; similar to HHV6 U33, HCMV UL49 and EBV BFRF2; absent in HSV; beta/gamma/deltaherpesvirus common protein	8
U32	U32	small capsid protein	SCP; no viral match; similar to HHV6 U32, HCMV UL48A and HSV UL35; conserved core herpesvirus protein	2
U31	U31	large tegument protein	TEG-L; similar to HHV6 U31, HCMV UL48 and HSV UL36; conserved core herpesvirus protein	21
U30	U30	small tegument protein	TEG-S; similar to HHV6 U30, HCMV UL47 and HSV UL37; conserved core herpesvirus protein	9
U29	U29	triplex capsid protein 1	TRI1; similar to HHV6 U29, HCMV UL46 and HSV UL38; conserved core herpesvirus protein	4
U28	U28	ribonucleotide reductase A subunit	RRA; similar to HHV6 U28, HCMV UL45 and HSV UL39; likely functional unlike CMV; conserved core herpesvirus protein	166
U27.5	U27.5	ribonucleotide reductase B subunit	RRB; ORF-H; similar to HSV UL40 and EBV BARF1; absent in HHV6 and HCMV; alpha/gamma/deltaherpesvirus common protein	3
U27	U27	polymerase processivity factor	PPF; ORF-I; displays 98, 87 and 75% protein identity to EEHV5A, EEHV2 and EEHV1A versions; similar to HHV6 U27, HCMV UL44 and HSV UL42; conserved core herpesvirus protein	18
E35A	E35A	protein ORF-J	ORF-J; U45.7; displays 55, 51 and 47% protein identity to EEHV5A, EEHV2 and EEHV1A versions; novel herpesvirus protein; unique deltaherpesvirus specific protein found only in EEHVs	5
U46	U46	envelope glycoprotein N	gN; type 1 membrane protein; associates with gM; fusion role; displays 58, 73 and 65% protein identity to EEHV5A, EEHV2 and EEHV1A versions; similar to HHV6 U46, HCMV UL73 and HSV UL49A; displays 53% protein identity to EEHV5A(Vijay) version; conserved core herpesvirus protein	9
U47	U47	envelope glycoprotein O	gO; ORF-D; signal; 5x NXS/T; displays 43, 46 and 52% protein identity to EEHV5A, EEHV2 and EEHV1A versions; associates with gH and gL; similar to HHV6 U47 and HCMV UL74, but absent in HSV and EBV; beta/deltaherpesvirus common protein	64
U48	U48	envelope glycoprotein H	gH; type 1 membrane glycoprotein; 12x NXS/T; associates with gL; displays 60, 61 and 63% protein identity to EEHV5A, EEHV2 and EEHV1A versions; similar to HHV6 U48, HCMV UL75 and HSV UL22; conserved core herpesvirus protein	239
U48.5	U48.5	thymidine kinase	TK; ORF-E; similar to HSV UL23 and EBV BXLF1 but absent in HHV6 and HCMV; displays 80, 78 and 73% protein identity to EEHV5A, EEHV2 and EEHV1A versions; alpha/gamma/deltaherpesvirus common protein	3
U49	U49	nuclear protein U49	displays 97.8% protein identity to EEHV5A(Vijay) version; similar to HHV6 U49, HCMV UL76 and HSV UL24; conserved core herpesvirus protein	3
U50	U50	DNA packaging protein 2	PAC2; virion; tegument; displays 99.7% protein identity to EEHV5A(Vijay) version; similar to HHV6 U50, HCMV UL77 and HSV UL25; conserved core herpesvirus protein	2
U51	U51	G protein-coupled receptor 1	vGPCR1; type 3 membrane protein; 7x TMs; 3x NXS/T; displays 98, 80 and 68% protein identity to EEHV5A, EEHV2 and EEHV1A versions; alpha chemokine receptor fam; related to cellular CXCRs and poxvirus and EqHV2 E6; similar to HHV6 U51 and HCMV UL78; beta/deltaherpesvirus common protein	7
U52	U52	protein U52	late role; similar to HHV6 U52, HCMV UL79 and EBV BVLF1; absent in HSV; beta/gamma/deltaherpesvirus common protein	4
U53	U53	scaffold protein/protease	SCA/PRO; similar to HHV6 U53, HCMV UL80 and HSV UL26; conserved core herpesvirus protein	9
U54.5-1	U54.5-1	protein ORF-F1	ORF-F1; duplicated version of gene E19 encoding ORF-F2 (30% match); positional similarity only to HHV6 U54/U55 and HCMV UL82/83/84 DURP family; novel herpesvirus protein	10
U56	U56	triplex capsid protein 2	TRI2; similar to HHV6 U56, HCMV UL86 and HSV UL18; conserved core herpesvirus protein	1
U57	U57	major capsid protein	MCP; similar to HHV6 U57, HCMV UL86 and HSV UL19; displays 93.7% protein identity to EEHV5A(Vijay) version; conserved core herpesvirus protein	15
U58	U58	protein U58	vTBP; late role; similar to HHV6 U58, HCMV UL87 and EBV BcRF1; absent in HSV; beta/gamma/deltaherpesvirus common protein	11
U59	U59	protein U59	similar to HHV6 U59, HCMV UL88 and EBV BTRF1; absent in HSV; beta/gamma/deltaherpesvirus common protein	0
U60-U66	U60-U66	terminase subunit 1	U66ex1,ex2, U60ex3/TERex1,ex2,ex3; DNA cleavage and packaging; contains ATPase domain; similar to HHV6 U66ex1, U60ex2, HCMV UL89ex1,ex2 and HSV UL15ex1,ex2; conserved core herpesvirus protein	37
U62	U62	protein U62	similar to HHV6 U62, HCMV UL91 and EBV BDLF3.5; absent in HSV; beta/gamma/deltaherpesvirus common protein	1
U63	U63	protein U63	similar to HHV6 U63, HCMV UL92 and EBV BDLF4; absent in HSV; beta/gamma/deltaherpesvirus common protein	4
U64	U64	packaging subunit 1	PAC1; similar to HHV6 U64, HCMV UL93 and HSV UL17; tegument; conserved core herpesvirus protein	15
U65	U65	protein U65	similar to HHV6 U65, HCMV UL94 and HSV UL16; conserved core herpesvirus protein	3
U67	U67	tegument protein U67	late role; similar to HHV6 U67, HCMV UL95 and EBV BGLF3; absent in HSV; beta/gamma/deltaherpesvirus common protein	1
U68	U68	tegument protein U68	virion morphogenesis role; similar to HHV6 U68, HCMV UL96 and HSV UL14; conserved core herpesvirus protein	0
U69	U69	conserved protein kinase	CPK; similar to HHV6 U69, HCMV UL97 and HSV UL13; phosphotransferase; conserved core herpesvirus protein	3
U70	U70	alkaline exonuclease	EXO; similar to HHV6 U70, HCMV UL98 and HSV UL12; conserved core herpesvirus protein	10
U71	U71	alkaline exonuclease	MyrTeg; envelope associated; morphogenesis role; displays 70% identity to EEHV5A(Vijay) version but does not always correlate with chimeric domain subtypes; similar to HHV6 U71, HCMV UL99 and HSV UL11; conserved core herpesvirus protein	15
U72	U72	envelope glycoprotein M	gM; multiple TMs; 2x NXS/T; acidic C-terminus; associates with gN; envelope fusion; similar to HHV6 U72, HCMV UL100 and HSV UL10; conserved core herpesvirus protein	4
U73	U73	origin binding protein	OBP; ORF-G; similar to HHV6 U73 and HSV UL09; absent in HCMV and EBV; displays 100, 90 and 80% protein identity to EEHV5A, EEHV2A and EEHV1A versions; alpha/beta2/deltaherpesvirus common protein	24
U74	U74	primase associated factor	PAF; similar to HHV6 U74; HCMV UL102 and HSV UL08; conserved core herpesvirus protein	7
U75	U75	tegument protein U75	virion morphogenesis; similar to HHV6 U75, HCMV UL103 and HSV UL07; conserved core herpesvirus protein	5
U76	U76	portal protein	POR; similar to HV6 U76, HCMV UL104 and HSV UL06; conserved core herpesvirus protein	5
U77	U77	helicase subunit	HEL; similar to HHV6 U77, HCMV UL105 and HSV UL05; conserved core herpesvirus protein	7
E36	E36	nuclear protein E36	ORF-M; nuclear; ser-rich; 4x NXS/T; basic motif; displays 97, 87 and 71% protein identity to the EEHV5A, EEHV2A and EEHV1A versions; conserved in all EEHVs; novel herpesvirus protein	7
E36A	E36A	putative alpha chemokine ligand	ORF-N; vCXCL1; signal, but only 3x cys; novel deltaherpesvirus specific protein; displays 71, 68 and 54% protein identity to the EEHV5A, EEHV2A and EEHV1A versions; conserved in EEHV1A, EEHV2, EEHV5 and EEHV6 but absent in EEHV1B, EEHV3 and EEHV4	0
U81	U81	uracil DNA glycosylase	UDG; displays 81, 81 and 73% protein identity to the EEHV5A, EEHV2A and EEHV1A versions; similar to HHV6 U81, HCMV UL114 and HSV UL02; conserved core herpesvirus protein	3
U82	U82	envelope glycoprotein L	gL; signal; 4x NXS/T; displays 74, 73 and 56% protein identity to the EEHV5A, EEHV2A and EEHV1A versions; associates with gH; cell entry and spread; similar to HHV6 U82, HCMV UL115 and HSV UL01; conserved core herpesvirus protein	1
E37	E37	glycoprotein ORF-O	ORF-O; E37ex1, ex2, ex3; 24x NXS/T; signal; ser/thr-rich; hypervariable protein with multiple subtypesin EEHV1; displays 94% and 59(70)% protein identity to the EEHV5A and EEHV2A versions; conserved in all EEHVs; novel deltaherpesvirus specific protein	133
E38	E38	glycoprotein ORF-P	ORF-P; E38ex1, ex2; 10x NXS/T; signal; very ser/thr-rich; hypervariable protein with multiple subtypes in EEHV1; conserved in EEHV1, EEHV2, EEHV5 and EEHV6 but absent in EEHV3 and EEHV4; displays 56% protein identity to both the EEHV5A and EEHV2A versions; novel deltaherpesvirus specific protein	186
E40	E40	nuclear protein ORF-K	ORF-K; E40ex1, ex2; 10x NXS/T; displays 76.5% protein identity to the orthologous version in EEHV5A(Vijay); conserved in EEHV1A, EEHV1B, EEHV2A, EEHV5A and EEHV6, but highly diverged in EEHV3 and EEHV4; theindicated two-exon version of ORF-K is the largest and most complete of several plausible alternative spliced forms and retains all three of the most highly conserved N-terminal domains of 23aa…	27
E44	E44	putative nuclear immediate-early transcriptional transactivator ORF-L	ORF-L; E44; 3x NLS; multiple ser, glu, asp, lys and pro-rich domains; 6x NXS/T; displays 80% protein identity to EEHV5A(Vijay) version; conserved in EEHV1, EEHV2, EEHV5A and EEHV6, but highly diverged in EEHV3 and EEHV4; novel deltaherpesvirus specific protein	20
E44A	E44A	ORF-S	ORF-S; E44A; entirely overlaps and encompassed by ORF-L but in different reading frame; displays 84% aa identity to EEHV5A; novel deltaherpesvirus specific protein; conserved in all EEHVs	6

## Sheet: coordinates
start	end	ID	Function	Notes
1	2381	single copy DTR	-	predicted terminal redundancy
2382	2647	single copy DTR / E47B	protein E47B	predicted terminal redundancy | a potential 234 aa ORF that lies predominantly upstream of E47(vFUT9) as far as into the CRE cluster; novel herpesvirus protein unique to EEHV5B(Tucker) not found in any other EEHV species
2648	2805	E47B	protein E47B	a potential 234 aa ORF that lies predominantly upstream of E47(vFUT9) as far as into the CRE cluster; novel herpesvirus protein unique to EEHV5B(Tucker) not found in any other EEHV species
2806	2887	E47B / E47A	protein E47B / protein E47A (6A)	a potential 234 aa ORF that lies predominantly upstream of E47(vFUT9) as far as into the CRE cluster; novel herpesvirus protein unique to EEHV5B(Tucker) not found in any other EEHV species | a potential short 93 aa ORF that overlaps with both the N-terminus of E47(vFUT9) and the C-terminus of E47B in a different reading frame and encompassing a near-N-terminal G11 motif at position 2818 to 2828; …
2888	3087	E47A / E47	protein E47A (6A) / alpha-(1,3)fucosyltransferase	a potential short 93 aa ORF that overlaps with both the N-terminus of E47(vFUT9) and the C-terminus of E47B in a different reading frame and encompassing a near-N-terminal G11 motif at position 2818 to 2828; generation of a fusion protein between E47B and E47A is also plausible by ribosome slippage; there is a possible overlapping ORF of 112 aa similar to E47A present in EEHV5A(Vijay) but with ve…
3088	3978	E47	alpha-(1,3)fucosyltransferase	a potential short 93 aa ORF that overlaps with both the N-terminus of E47(vFUT9) and the C-terminus of E47B in a different reading frame and encompassing a near-N-terminal G11 motif at position 2818 to 2828; generation of a fusion protein between E47B and E47A is also plausible by ribosome slippage; there is a possible overlapping ORF of 112 aa similar to E47A present in EEHV5A(Vijay) but with ve…
3979	3997	E47 / E48E	alpha-(1,3)fucosyltransferase	vFUT9; 2x NXS/T; displays 75% protein identity with EEHV5A(Vijay) version; conserved in EEHV1, EEHV2 and EEHV6 but absent in EEHV3 and EEHV4; novel delta herpesvirus specific protein | vGPCR17; type 3 membrane protein; 3xTMs; 4x NXS/T; displays 47.7% protein identity with EEHV5A(Vijay) version; related to retinoic acid induced protein 3, orphan G-protein coupled receptor family C-5-A; EEHV5A(Vija…
3998	4704	E48E	protein E48E	vGPCR17; type 3 membrane protein; 3xTMs; 4x NXS/T; displays 47.7% protein identity with EEHV5A(Vijay) version; related to retinoic acid induced protein 3, orphan G-protein coupled receptor family C-5-A; EEHV5A(Vijay) version EE62B requires ribosome slippage but is not annotated; retains 63% aa identity after conceptual correction; novel herpesvirus protein
5549	6051	E50C	glycoprotein E50C	vIgFam25; type 2 membrane glycoprotein; 3x NXS/T; E50 fam; contains out-of-frame N-terminal G9 initiator motif at position 6032-6024; however ribosome slippage to minority G10 version using the in-frame ATG at 6051-6049 produces the intact protein; no match to any viral or cellular protein by BLASTP; no match in EEHV5A or EEHV2; novel herpesvirus protein unique to EEHV5B
6714	7511	E54	membrane glycoprotein vOX2-1	vOX2-1; type 2 membrane glycoprotein; 6x NXS/T; 2x immunoglobulin domains; remarkably high 80(75)% DNA and 96(78)% protein identity to exon3/exon4 of host cell vOX2 (CD200) ligand from Loxodonta, Elephas and Mammuthus but has lost exon 3/exon 4 intron; related to vOX2-2 (E25), vOX2-3A (E24A) and vOX2-3 (E24); conserved at the same position in EEHV1, EEHV2 and EEHV5A but absent in EEHV4 and EEHV6;…
9224	9748	E52C	protein E52C	vIgFam26; type 2 membrane protein; 3x NXS/T; immunoglobulin domain; E50 fam; displays 30(80)% protein identity to EE49B of EEHV5A(Vijay); and 30(92)% to EEHV1A vIgFam10; novel herpesvirus protein
10442	11767	E1	protein E1	E1; type 3 membrane protein; 7x TMs; 4x NXS/T; expanded N-terminal ser/thr-rich domain; E3 fam; novel herpesvirus protein common to all EEHVs
12273	13199	E2	protein E2	E2; type 3 membrane protein; 7x TMs; cys-rich; E3 fam; novel herpesvirus protein; present only in the AT-rich branch of EEHVs (EEHV1A, EEHV1B, EEHV2 and EEHV5) but not in the GC-rich branch (EEHV3 and EEHV4)
13484	14545	E3	G protein-coupled receptor 6	vGPCR6; type 3 membrane protein; 7x TMs; 3x NXS/T; related to retinoic acid induced protein 3, orphan G-protein coupled receptor family C-5-A; E3 fam; novel herpesvirus protein common to all EEHVs
14686	16017	E4	1,3 galactose glycoprotein beta1,6N-acetyl glucosaminyl transferase 1	vGCNT1; captured host cell protein; 2x NXS/T; displays 99.3% protein identity to EEHV5A(Vijay) version, 90.5% to EEHV2A(Kijana) and 77% to EEHV1A(Kimba) versions; novel herpesvirus protein common to all EEHVs
16280	17224	E5	G protein coupled receptor 5	vGPCR5; type 3 membrane protein; 7x TMs; 10x NXS/T; related to retinoic acid induced protein 3, orphan G-protein coupled receptor family C-5-A; E3 fam; novel herpesvirus protein; present only in the AT-rich branch of EEHVs (EEHV1A, EEHV1B, EEHV2 and EEHV5) but not in the GC-rich branch (EEHV3 and EEHV4)
18262	18954	E5B	protein E5B	vIgFam29; type 2 membrane protein; immunoglobulin domain; E50 fam; has an in-frame G10 motif at position 20533-20542 near N-terminal; 5x NXS/T; novel herpesvirus protein; found only in EEHV2 and EEHV5, but not present in EEHV1, EEHV3 or EEHV4; however the EEHV5A version (EE44A) has a G11 motif and requires minority ribosome slippage; has just 40.3% protein identity to intact EEHV5A(Vijay) version…
19191	19955	E6	protein E6	type 3 membrane protein; multiple TMs; E6 fam; novel herpesvirus protein common to all EEHVs
20304	21026	E7	protein E7	type 3 membrane protein; multiple TMs; E6 fam; novel herpesvirus protein common to all EEHVs
21358	22221	E8	protein E8	type 3 membrane protein; multiple TMs; E6 fam; novel herpesvirus protein; present only in the AT-rich branch of EEHVs (EEHV1A, EEHV1B, EEHV2 and EEHV5) but not in the GC-rich branch (EEHV3 and EEHV4)
22321	23223	E9	protein E9	type 3 membrane protein; multiple TMs; E6 fam; novel herpesvirus protein common to all EEHVs
23450	24163	E10	protein E10	type 3 membrane protein; multiple TMs; E6 fam; novel herpesvirus protein; present only in the AT-rich branch of EEHVs (EEHV1A, EEHV1B, EEHV2 and EEHV5) but not in the GC-rich branch (EEHV3 and EEHV4)
24400	25137	E11	protein E11	type 3 membrane protein; multiple TMs; E6 fam; novel herpesvirus protein common to all EEHVs
25407	26093	E12	protein E12	type 3 membrane protein; multiple TMs; E6 fam; novel herpesvirus protein common to all EEHVs
26367	27158	E13	protein E13	type 3 membrane protein; 7x TMs; 2x NXS/T; E6 fam; novel herpesvirus protein common to all EEHVs
27466	28128	E14	protein E14	type 3 membrane protein; multiple TMs; E14 fam; novel herpesvirus protein common to all EEHVs
28410	29447	E15	G protein coupled receptor 4	vGPCR4; type 3 membrane protein; 7x TMs; related to retinoic acid induced protein 3, orphan G-protein coupled receptor family C-5-A; E15 fam; novel herpesvirus protein common to all EEHVs
29771	30511	E16	protein E16	type 3 membrane protein; multiple TMs; E14 fam; novel herpesvirus protein common to all EEHVs
30815	31048	E17A	protein E17A	novel herpesvirus protein
32419	33181	E17	protein E17	E17ex1, ex2; membrane; internal TM; novel herpesvirus protein common to all EEHVs
33182	33234	E17 / E18	protein E17 / protein E18	E17ex1, ex2; membrane; internal TM; novel herpesvirus protein common to all EEHVs | type 3 membrane protein; multiple TMs; 2x NXS/T; E18 fam; related to E28; novel herpesvirus protein common to all EEHVs
33235	33955	E18	protein E18	type 3 membrane protein; multiple TMs; 2x NXS/T; E18 fam; related to E28; novel herpesvirus protein common to all EEHVs
34574	34792	E18B	protein E18B	present only in the AT-rich branch of EEHVs (EEHV1A, EEHV1B, EEHV2 and EEHV5) but not in the GC-rich branch (EEHV3 and EEHV4); novel herpesvirus protein
34937	35188	E18A	protein E18A	present only in the AT-rich branch of EEHVs (EEHV1A, EEHV1B, EEHV2 and EEHV5) but not in the GC-rich branch (EEHV3 and EEHV4); novel herpesvirus protein
35646	37145	E19	ORF-F2	ORF-F2; duplicated paralogous version of ORF-F1 (28.5% match to U54.5); 5x NXS/T; putative similarity to HCMV DURP family; 99.6% protein identity to EEHV5A(Vijay) version; 87% identity to EEHV2A(Kijana); novel herpesvirus protein common to all EEHVs
37565	38341	E20	G protein coupled receptor 4A	vGPCR4A; type 3 membrane protein; 7x TMs; 2x NXS/T; E15 fam; related to retinoic acid induced protein 3, orphan G-protein coupled receptor family C-5-A; novel herpesvirus protein common to all EEHVs
38815	39135	E21A	protein E21A	novel herpesvirus protein
39310	40218	E21	G protein coupled receptor 4B	vGPCR4B; type 3 membrane protein; 7x TMs; E15 fam; related to retinoic acid induced protein 3, orphan G-protein coupled receptor family C-5-A; novel herpesvirus protein common to all EEHVs
40979	41251	E22	protein E22	E22; membrane; internal TM; novel herpesvirus protein common to all EEHVs
41777	41980	E22A	protein E22A	novel herpesvirus protein common to all EEHVs
42038	42896	E24v1	glycoprotein vOX2-3	vOX2-3ex1, ex2, ex3; 5x NXS/T; type 1 membrane protein; signal; extended near C-terminal TM anchor domain; immunoglobulin family; highly diverged from vOX2-1 (E54); vOX2-2(E25) and vOX2-2A(E24A) and from Loxodonta, Elephas, Mammuthus versions; closest matches are to EE23 of EEHV5(Vijay) E24(vOX2-3) of the EEHV2A(Kijana) and to E24(vOX2-3) of EEHV1A(Kimba) at 65(72)%, 45(31)% and 42(30)% protein i…
42897	44067	E24v1 / E24A	glycoprotein vOX2-3 / glycoprotein vOX2-2A	vOX2-3ex1, ex2, ex3; 5x NXS/T; type 1 membrane protein; signal; extended near C-terminal TM anchor domain; immunoglobulin family; highly diverged from vOX2-1 (E54); vOX2-2(E25) and vOX2-2A(E24A) and from Loxodonta, Elephas, Mammuthus versions; closest matches are to EE23 of EEHV5(Vijay) E24(vOX2-3) of the EEHV2A(Kijana) and to E24(vOX2-3) of EEHV1A(Kimba) at 65(72)%, 45(31)% and 42(30)% protein i…
44068	44228	E24v1	glycoprotein vOX2-3	vOX2-3ex1, ex2, ex3; 5x NXS/T; type 1 membrane protein; signal; extended near C-terminal TM anchor domain; immunoglobulin family; highly diverged from vOX2-1 (E54); vOX2-2(E25) and vOX2-2A(E24A) and from Loxodonta, Elephas, Mammuthus versions; closest matches are to EE23 of EEHV5(Vijay) E24(vOX2-3) of the EEHV2A(Kijana) and to E24(vOX2-3) of EEHV1A(Kimba) at 65(72)%, 45(31)% and 42(30)% protein i…
44229	45343	E24v1 / E25	glycoprotein vOX2-3 / glycoprotein vOX2-2	vOX2-3ex1, ex2, ex3; 5x NXS/T; type 1 membrane protein; signal; extended near C-terminal TM anchor domain; immunoglobulin family; highly diverged from vOX2-1 (E54); vOX2-2(E25) and vOX2-2A(E24A) and from Loxodonta, Elephas, Mammuthus versions; closest matches are to EE23 of EEHV5(Vijay) E24(vOX2-3) of the EEHV2A(Kijana) and to E24(vOX2-3) of EEHV1A(Kimba) at 65(72)%, 45(31)% and 42(30)% protein i…
45344	45531	E24v1	glycoprotein vOX2-3	vOX2-3ex1, ex2, ex3; 5x NXS/T; type 1 membrane protein; signal; extended near C-terminal TM anchor domain; immunoglobulin family; highly diverged from vOX2-1 (E54); vOX2-2(E25) and vOX2-2A(E24A) and from Loxodonta, Elephas, Mammuthus versions; closest matches are to EE23 of EEHV5(Vijay) E24(vOX2-3) of the EEHV2A(Kijana) and to E24(vOX2-3) of EEHV1A(Kimba) at 65(72)%, 45(31)% and 42(30)% protein i…
45532	46359	E24v1 / E26	glycoprotein vOX2-3 / G protein coupled receptor 3	vOX2-3ex1, ex2, ex3; 5x NXS/T; type 1 membrane protein; signal; extended near C-terminal TM anchor domain; immunoglobulin family; highly diverged from vOX2-1 (E54); vOX2-2(E25) and vOX2-2A(E24A) and from Loxodonta, Elephas, Mammuthus versions; closest matches are to EE23 of EEHV5(Vijay) E24(vOX2-3) of the EEHV2A(Kijana) and to E24(vOX2-3) of EEHV1A(Kimba) at 65(72)%, 45(31)% and 42(30)% protein i…
46340	46520	E24v1	glycoprotein vOX2-3	vOX2-3ex1, ex2, ex3; 5x NXS/T; type 1 membrane protein; signal; extended near C-terminal TM anchor domain; immunoglobulin family; highly diverged from vOX2-1 (E54); vOX2-2(E25) and vOX2-2A(E24A) and from Loxodonta, Elephas, Mammuthus versions; closest matches are to EE23 of EEHV5(Vijay) E24(vOX2-3) of the EEHV2A(Kijana) and to E24(vOX2-3) of EEHV1A(Kimba) at 65(72)%, 45(31)% and 42(30)% protein i…
47404	48289	E27	protein E27	E27ex1, ex2; type 2 membrane protein; 4x TMs; novel herpesvirus protein common to all EEHVs
48547	49269	E28	protein E28	type 3 membrane protein; 7x TMs; E18 fam; related to E18 (24% protein identity); novel herpesvirus protein common to all EEHVs
49878	50573	E29	protein E29	type 3 membrane protein; signal and multiple TMs; novel herpesvirus protein; novel herpesvirus protein common to all EEHVs
50599	51044	E30	protein E30	E30ex1, ex2; signal; acidic; 1x NXS/T; novel herpesvirus protein common to all EEHVs but highly diverged among them; displays just 62% protein identity to EEHV5A(Vijay) version and 55% to EEHV2A(Kijana); alternative ex2 acceptor at position 50903
51085	51843	E31	protein E31	E31ex1, ex2, ex3; signal; glycoprotein; 7x NXS/T; displays 51.5% protein identity to EEHV5A(Vijay) version and 50% to EEHV2A(Kijana); a plausible similar three exon structure is not currently annotated within the orthologous E31 gene of EEHV5A(Vijay), although only the latter may also have an alternative unspliced form that retains the same two short basic motifs near the N-terminus; present only…
51923	52259	E31A	protein E31A	membrane; anchor; 4x NXS/T; displays 68% protein identity to EEHV5A(Vijay) version and 70% to EEHV2A(Kijana); novel herpesvirus protein common to all EEHVs
52260	52414	E31A / E31B	protein E31A / protein E31B	membrane; anchor; 4x NXS/T; displays 68% protein identity to EEHV5A(Vijay) version and 70% to EEHV2A(Kijana); novel herpesvirus protein common to all EEHVs | signal; 2x NXS/T; displays just 87% protein identity to EEHV5A(Vijay) version and 67% to EEHV2A(Kijana); novel herpesvirus protein; highly diverged but common to all EEHVs
52415	53115	E31B	protein E31B	signal; 2x NXS/T; displays just 87% protein identity to EEHV5A(Vijay) version and 67% to EEHV2A(Kijana); novel herpesvirus protein; highly diverged but common to all EEHVs
53116	53213	E31B / E32	protein E31B / protein E32	signal; 2x NXS/T; displays just 87% protein identity to EEHV5A(Vijay) version and 67% to EEHV2A(Kijana); novel herpesvirus protein; highly diverged but common to all EEHVs | U14.5; putative US22 or U3 fam, but no match to any other proteins; 6x NXS/T; beta/deltaherpesvirus common protein
53214	55440	E32	protein E32	U14.5; putative US22 or U3 fam, but no match to any other proteins; 6x NXS/T; beta/deltaherpesvirus common protein
56094	56327	E33A	protein E33A	internal TM; 2x NXS/T; 100% protein identity to EEHV5A(Vijay) version but only 55% to EEHV2A(Kijana); novel herpesvirus protein common to all EEHVs
56436	58169	U14	protein U14	weak match to Rhesus CMV but not to HCMV UL35 or HHV6 U14; pp85-like; 5x NXS/T; beta/deltaherpesvirus common protein
58259	59284	U13.5	protein U13.5	may be a repressor; weak match to baboon CMV UL34 and MCMV M34 24(63)%; but not to HHV6 or HCMV; 6x NXS/T; beta/deltaherpesvirus common protein
59392	61569	U12	G protein-coupled receptor 2	vGPCR2ex1, ex2; U12ex1, ex2; type 3 membrane protein; 7x TMs; 8x NXS/T; beta chemokine receptor fam; displays 99.7% protein identity to EEHV5A(Vijay) version, 83% to EEHV2A(Kijana) and 67% to EEHV1A(Kimba); low match to mammalian CCR4 and CXC2 at 23(50%) and to E1 of EqHV2, US28 of HCMV and poxviruses at 18(48)%; all EEHV versions have enlarged C-terminal ser/thr rich domains compared to presumed…
61877	67159	E34	ORF-C	ORF-C; 12x NXS/T; novel herpesvirus tegument-like protein; common to all EEHVs; intact protein displays just 62% protein identity to EEHV5A(Vijay) 54% to EEHV2A(Kijana) and only 51(82)% to EEHV1A(Kimba); presumed positional orthologue of HHV6 U11 and HCMV UL32(pp150), however this is not a hypervariable or chimeric domain protein in EEHV1 with EEHV1A(Kimba) and EEHV1B(Emelia) differing by just 1%
67205	68770	U4	protein U4	weak protein match to HHV6 U4 and poxviruses; 4x NXS/T; displays 100%, 93% and 81% protein identity to EEHV5A, EEHV2A and EEHV1A versions; beta/deltaherpesvirus common protein
68938	70701	U4.5	protein ORF-B	ORF-B; similar to HHV6 U4 and U5; 5x NXS/T; displays 100%, 88% and 77% protein identity to EEHV5A, EEHV2A and EEHV1A versions; beta/deltaherpesvirus common protein
71213	73210	E35	protein ORF-A	ORF-A; 13x NXS/T; displays >99%, 80% and 62% protein identity to EEHV5A, EEHV2A and EEHV1A versions; novel herpesvirus protein common to all EEHVs
73946	74906	U44	protein U44	tegument protein; virion morphogenesis; 3x NXS/T; displays 100%, 77% and 62% protein identity to EEHV5A, EEHV2A and EEHV1A versions; similar to HHV6 U44, MCMV UL71 and HSV UL51; conserved core herpesvirus protein
74907	74908	U44 / U43	protein U44 / primase subunit	tegument protein; virion morphogenesis; 3x NXS/T; displays 100%, 77% and 62% protein identity to EEHV5A, EEHV2A and EEHV1A versions; similar to HHV6 U44, MCMV UL71 and HSV UL51; conserved core herpesvirus protein | PRI; similar to HHV6 U43, HCMV UL70 and HSV UL52; conserved core herpesvirus protein
74909	77816	U43	primase subunit	PRI; similar to HHV6 U43, HCMV UL70 and HSV UL52; conserved core herpesvirus protein
77922	80471	U42	mRNA transactivator/RNA splicing transport regulator	MTA; U42ex1, ex2; similar to HHV6 U42, HCMV UL69 and HSV UL54; spliced like EBV, but not spliced in HHV6, HCMV or HSV; conserved core herpesvirus protein
81011	84439	U41	major DNA binding protein	MDBP; single stranded DNA binding protein (SSB); similar to HHV6 U41, HCMV UL57 and HSV UL29; conserved core herpesvirus protein
84484	86542	U40	terminase subunit 2	TER2; similar to HHV6 U40, HCMV UL56 and HSV UL28; conserved core herpesvirus protein
86543	86562	U40 / U39	terminase subunit 2 / envelope glycoprotein B	TER2; similar to HHV6 U40, HCMV UL56 and HSV UL28; conserved core herpesvirus protein | gB; type 1 membrane protein; 8x NXS/T; similar to HHV6 U39, HCMV UL55 and HSV UL29; displays 95.7% protein identity to EEHV5A(Vijay) version and 90%, 85% and 74% to EEHV5A, EEHV2 and EEHV1A at the nucleotide level; conserved core herpesvirus protein
86563	89044	U39	envelope glycoprotein B	gB; type 1 membrane protein; 8x NXS/T; similar to HHV6 U39, HCMV UL55 and HSV UL29; displays 95.7% protein identity to EEHV5A(Vijay) version and 90%, 85% and 74% to EEHV5A, EEHV2 and EEHV1A at the nucleotide level; conserved core herpesvirus protein
89055	92156	U38	DNA polymerase	POL; similar to HHV6 U38, HCMV UL54 and HSV UL30;displays 99%, 91% and 81% protein identity toEEHV5A(Vijay), EEHV2(Kijana) and EEHV1A(Kimba) versions, and 99%, 82% and 84.5% protein identity to EEHV5A, EEHV2 and EEHV1A at the nucleotide level; conserved core herpesvirus protein
92213	92969	U37	docking/lamella protein U37	similar to HHV6 U37, HCMV UL53 and HSV UL31; conserved core herpesvirus protein
92970	92977	U37 / U36	docking/lamella protein U37 / DNA packaging protein	similar to HHV6 U37, HCMV UL53 and HSV UL31; conserved core herpesvirus protein | similar to HHV6 U36, HCMV UL52 and HSV UL32; conserved core herpesvirus protein
92978	94322	U36	DNA packaging protein	similar to HHV6 U36, HCMV UL52 and HSV UL32; conserved core herpesvirus protein
94462	94749	U35	encapsidation protein U35	no viral match; putative similarity to HHV6 U35, HCMV UL51 and HSV UL33; conserved core herpesvirus protein
94821	95651	U34	docking/nuclear lamella protein	type 2 membrane protein; 4x NXS/T; similar to HHV6 U34, HCMV UL50 and HSV UL34; conserved core herpesvirus protein
95731	97195	U33	cysteine-rich protein	CRP; Cys-rich; similar to HHV6 U33, HCMV UL49 and EBV BFRF2; absent in HSV; beta/gamma/deltaherpesvirus common protein
97196	97302	U33 / U32	cysteine-rich protein / small capsid protein	CRP; Cys-rich; similar to HHV6 U33, HCMV UL49 and EBV BFRF2; absent in HSV; beta/gamma/deltaherpesvirus common protein | SCP; no viral match; similar to HHV6 U32, HCMV UL48A and HSV UL35; conserved core herpesvirus protein
97303	97453	U32	small capsid protein	SCP; no viral match; similar to HHV6 U32, HCMV UL48A and HSV UL35; conserved core herpesvirus protein
97456	104286	U31	large tegument protein	TEG-L; similar to HHV6 U31, HCMV UL48 and HSV UL36; conserved core herpesvirus protein
104583	109359	U30	small tegument protein	TEG-S; similar to HHV6 U30, HCMV UL47 and HSV UL37; conserved core herpesvirus protein
109360	109370	U30 / U29	small tegument protein / triplex capsid protein 1	TEG-S; similar to HHV6 U30, HCMV UL47 and HSV UL37; conserved core herpesvirus protein | TRI1; similar to HHV6 U29, HCMV UL46 and HSV UL38; conserved core herpesvirus protein
109371	110250	U29	triplex capsid protein 1	TRI1; similar to HHV6 U29, HCMV UL46 and HSV UL38; conserved core herpesvirus protein
110305	1122704	U28	ribonucleotide reductase A subunit	RRA; similar to HHV6 U28, HCMV UL45 and HSV UL39; likely functional unlike CMV; conserved core herpesvirus protein
112717	113622	U27.5	ribonucleotide reductase B subunit	RRB; ORF-H; similar to HSV UL40 and EBV BARF1; absent in HHV6 and HCMV; alpha/gamma/deltaherpesvirus common protein
113870	115211	U27	polymerase processivity factor	PPF; ORF-I; displays 98, 87 and 75% protein identity to EEHV5A, EEHV2 and EEHV1A versions; similar to HHV6 U27, HCMV UL44 and HSV UL42; conserved core herpesvirus protein
115188	115647	E35A	protein ORF-J	ORF-J; U45.7; displays 55, 51 and 47% protein identity to EEHV5A, EEHV2 and EEHV1A versions; novel herpesvirus protein; unique deltaherpesvirus specific protein found only in EEHVs
115648	115670	E35A / U46	protein ORF-J / envelope glycoprotein N	ORF-J; U45.7; displays 55, 51 and 47% protein identity to EEHV5A, EEHV2 and EEHV1A versions; novel herpesvirus protein; unique deltaherpesvirus specific protein found only in EEHVs | gN; type 1 membrane protein; associates with gM; fusion role; displays 58, 73 and 65% protein identity to EEHV5A, EEHV2 and EEHV1A versions; similar to HHV6 U46, HCMV UL73 and HSV UL49A; displays 53% protein identity…
115671	115944	U46	envelope glycoprotein N	gN; type 1 membrane protein; associates with gM; fusion role; displays 58, 73 and 65% protein identity to EEHV5A, EEHV2 and EEHV1A versions; similar to HHV6 U46, HCMV UL73 and HSV UL49A; displays 53% protein identity to EEHV5A(Vijay) version; conserved core herpesvirus protein
115966	116573	U47	envelope glycoprotein O	gO; ORF-D; signal; 5x NXS/T; displays 43, 46 and 52% protein identity to EEHV5A, EEHV2 and EEHV1A versions; associates with gH and gL; similar to HHV6 U47 and HCMV UL74, but absent in HSV and EBV; beta/deltaherpesvirus common protein
116574	116595	U47 / U48	envelope glycoprotein O / envelope glycoprotein H	gO; ORF-D; signal; 5x NXS/T; displays 43, 46 and 52% protein identity to EEHV5A, EEHV2 and EEHV1A versions; associates with gH and gL; similar to HHV6 U47 and HCMV UL74, but absent in HSV and EBV; beta/deltaherpesvirus common protein | gH; type 1 membrane glycoprotein; 12x NXS/T; associates with gL; displays 60, 61 and 63% protein identity to EEHV5A, EEHV2 and EEHV1A versions; similar to HHV6 U48…
116596	118761	U48	envelope glycoprotein H	gH; type 1 membrane glycoprotein; 12x NXS/T; associates with gL; displays 60, 61 and 63% protein identity to EEHV5A, EEHV2 and EEHV1A versions; similar to HHV6 U48, HCMV UL75 and HSV UL22; conserved core herpesvirus protein
118762	118787	U48 / U48.5	envelope glycoprotein H / thymidine kinase	gH; type 1 membrane glycoprotein; 12x NXS/T; associates with gL; displays 60, 61 and 63% protein identity to EEHV5A, EEHV2 and EEHV1A versions; similar to HHV6 U48, HCMV UL75 and HSV UL22; conserved core herpesvirus protein | TK; ORF-E; similar to HSV UL23 and EBV BXLF1 but absent in HHV6 and HCMV; displays 80, 78 and 73% protein identity to EEHV5A, EEHV2 and EEHV1A versions; alpha/gamma/deltaher…
118788	119799	U48.5	thymidine kinase	TK; ORF-E; similar to HSV UL23 and EBV BXLF1 but absent in HHV6 and HCMV; displays 80, 78 and 73% protein identity to EEHV5A, EEHV2 and EEHV1A versions; alpha/gamma/deltaherpesvirus common protein
119801	120317	U49	nuclear protein U49	displays 97.8% protein identity to EEHV5A(Vijay) version; similar to HHV6 U49, HCMV UL76 and HSV UL24; conserved core herpesvirus protein
120318	120499	U49 / U50	nuclear protein U49 / DNA packaging protein 2	displays 97.8% protein identity to EEHV5A(Vijay) version; similar to HHV6 U49, HCMV UL76 and HSV UL24; conserved core herpesvirus protein | PAC2; virion; tegument; displays 99.7% protein identity to EEHV5A(Vijay) version; similar to HHV6 U50, HCMV UL77 and HSV UL25; conserved core herpesvirus protein
120500	122087	U50	DNA packaging protein 2	PAC2; virion; tegument; displays 99.7% protein identity to EEHV5A(Vijay) version; similar to HHV6 U50, HCMV UL77 and HSV UL25; conserved core herpesvirus protein
122126	123268	U51	G protein-coupled receptor 1	vGPCR1; type 3 membrane protein; 7x TMs; 3x NXS/T; displays 98, 80 and 68% protein identity to EEHV5A, EEHV2 and EEHV1A versions; alpha chemokine receptor fam; related to cellular CXCRs and poxvirus and EqHV2 E6; similar to HHV6 U51 and HCMV UL78; beta/deltaherpesvirus common protein
123419	124186	U52	protein U52	late role; similar to HHV6 U52, HCMV UL79 and EBV BVLF1; absent in HSV; beta/gamma/deltaherpesvirus common protein
124220	125761	U53	scaffold protein/protease	SCA/PRO; similar to HHV6 U53, HCMV UL80 and HSV UL26; conserved core herpesvirus protein
125858	127300	U54.5-1	protein ORF-F1	ORF-F1; duplicated version of gene E19 encoding ORF-F2 (30% match); positional similarity only to HHV6 U54/U55 and HCMV UL82/83/84 DURP family; novel herpesvirus protein
127509	128387	U56	triplex capsid protein 2	TRI2; similar to HHV6 U56, HCMV UL86 and HSV UL18; conserved core herpesvirus protein
128468	132517	U57	major capsid protein	MCP; similar to HHV6 U57, HCMV UL86 and HSV UL19; displays 93.7% protein identity to EEHV5A(Vijay) version; conserved core herpesvirus protein
132662	135071	U58	protein U58	vTBP; late role; similar to HHV6 U58, HCMV UL87 and EBV BcRF1; absent in HSV; beta/gamma/deltaherpesvirus common protein
135072	135121	U58 / U59	protein U58 / protein U59	vTBP; late role; similar to HHV6 U58, HCMV UL87 and EBV BcRF1; absent in HSV; beta/gamma/deltaherpesvirus common protein | similar to HHV6 U59, HCMV UL88 and EBV BTRF1; absent in HSV; beta/gamma/deltaherpesvirus common protein
135122	136142	U59	protein U59	similar to HHV6 U59, HCMV UL88 and EBV BTRF1; absent in HSV; beta/gamma/deltaherpesvirus common protein
136186	137329	U60-U66	terminase subunit 1	U66ex1,ex2, U60ex3/TERex1,ex2,ex3; DNA cleavage and packaging; contains ATPase domain; similar to HHV6 U66ex1, U60ex2, HCMV UL89ex1,ex2 and HSV UL15ex1,ex2; conserved core herpesvirus protein
137330	137543	U60-U66 / U62	terminase subunit 1 / protein U62	U66ex1,ex2, U60ex3/TERex1,ex2,ex3; DNA cleavage and packaging; contains ATPase domain; similar to HHV6 U66ex1, U60ex2, HCMV UL89ex1,ex2 and HSV UL15ex1,ex2; conserved core herpesvirus protein | similar to HHV6 U62, HCMV UL91 and EBV BDLF3.5; absent in HSV; beta/gamma/deltaherpesvirus common protein
137544	137596	U60-U66 / U62 / U63	terminase subunit 1 / protein U62 / protein U63	U66ex1,ex2, U60ex3/TERex1,ex2,ex3; DNA cleavage and packaging; contains ATPase domain; similar to HHV6 U66ex1, U60ex2, HCMV UL89ex1,ex2 and HSV UL15ex1,ex2; conserved core herpesvirus protein | similar to HHV6 U62, HCMV UL91 and EBV BDLF3.5; absent in HSV; beta/gamma/deltaherpesvirus common protein | similar to HHV6 U63, HCMV UL92 and EBV BDLF4; absent in HSV; beta/gamma/deltaherpesvirus common p…
137597	138117	U60-U66 / U63	terminase subunit 1 / protein U63	U66ex1,ex2, U60ex3/TERex1,ex2,ex3; DNA cleavage and packaging; contains ATPase domain; similar to HHV6 U66ex1, U60ex2, HCMV UL89ex1,ex2 and HSV UL15ex1,ex2; conserved core herpesvirus protein | similar to HHV6 U63, HCMV UL92 and EBV BDLF4; absent in HSV; beta/gamma/deltaherpesvirus common protein
138118	138137	U60-U66 / U63 / U64	terminase subunit 1 / protein U63 / packaging subunit 1	U66ex1,ex2, U60ex3/TERex1,ex2,ex3; DNA cleavage and packaging; contains ATPase domain; similar to HHV6 U66ex1, U60ex2, HCMV UL89ex1,ex2 and HSV UL15ex1,ex2; conserved core herpesvirus protein | similar to HHV6 U63, HCMV UL92 and EBV BDLF4; absent in HSV; beta/gamma/deltaherpesvirus common protein | PAC1; similar to HHV6 U64, HCMV UL93 and HSV UL17; tegument; conserved core herpesvirus protein
138138	139507	U60-U66 / U64	terminase subunit 1 / packaging subunit 1	U66ex1,ex2, U60ex3/TERex1,ex2,ex3; DNA cleavage and packaging; contains ATPase domain; similar to HHV6 U66ex1, U60ex2, HCMV UL89ex1,ex2 and HSV UL15ex1,ex2; conserved core herpesvirus protein | PAC1; similar to HHV6 U64, HCMV UL93 and HSV UL17; tegument; conserved core herpesvirus protein
139508	139557	U60-U66 / U64 / U65	terminase subunit 1 / packaging subunit 1 / protein U65	U66ex1,ex2, U60ex3/TERex1,ex2,ex3; DNA cleavage and packaging; contains ATPase domain; similar to HHV6 U66ex1, U60ex2, HCMV UL89ex1,ex2 and HSV UL15ex1,ex2; conserved core herpesvirus protein | PAC1; similar to HHV6 U64, HCMV UL93 and HSV UL17; tegument; conserved core herpesvirus protein | similar to HHV6 U65, HCMV UL94 and HSV UL16; conserved core herpesvirus protein
139558	140509	U60-U66 / U65	terminase subunit 1 / protein U65	U66ex1,ex2, U60ex3/TERex1,ex2,ex3; DNA cleavage and packaging; contains ATPase domain; similar to HHV6 U66ex1, U60ex2, HCMV UL89ex1,ex2 and HSV UL15ex1,ex2; conserved core herpesvirus protein | similar to HHV6 U65, HCMV UL94 and HSV UL16; conserved core herpesvirus protein
140510	141497	U60-U66	terminase subunit 1	U66ex1,ex2, U60ex3/TERex1,ex2,ex3; DNA cleavage and packaging; contains ATPase domain; similar to HHV6 U66ex1, U60ex2, HCMV UL89ex1,ex2 and HSV UL15ex1,ex2; conserved core herpesvirus protein
141618	142564	U67	tegument protein U67	late role; similar to HHV6 U67, HCMV UL95 and EBV BGLF3; absent in HSV; beta/gamma/deltaherpesvirus common protein
142565	142703	U67 / U68	tegument protein U67 / tegument protein U68	late role; similar to HHV6 U67, HCMV UL95 and EBV BGLF3; absent in HSV; beta/gamma/deltaherpesvirus common protein | virion morphogenesis role; similar to HHV6 U68, HCMV UL96 and HSV UL14; conserved core herpesvirus protein
142704	143068	U68	tegument protein U68	virion morphogenesis role; similar to HHV6 U68, HCMV UL96 and HSV UL14; conserved core herpesvirus protein
143158	144702	U69	conserved protein kinase	CPK; similar to HHV6 U69, HCMV UL97 and HSV UL13; phosphotransferase; conserved core herpesvirus protein
144770	146163	U70	alkaline exonuclease	EXO; similar to HHV6 U70, HCMV UL98 and HSV UL12; conserved core herpesvirus protein
146164	146227	U70 / U71	alkaline exonuclease / myristylated tegument protein	EXO; similar to HHV6 U70, HCMV UL98 and HSV UL12; conserved core herpesvirus protein | MyrTeg; envelope associated; morphogenesis role; displays 70% identity to EEHV5A(Vijay) version but does not always correlate with chimeric domain subtypes; similar to HHV6 U71, HCMV UL99 and HSV UL11; conserved core herpesvirus protein
146226	146475	U71	alkaline exonuclease	MyrTeg; envelope associated; morphogenesis role; displays 70% identity to EEHV5A(Vijay) version but does not always correlate with chimeric domain subtypes; similar to HHV6 U71, HCMV UL99 and HSV UL11; conserved core herpesvirus protein
146558	147650	U72	envelope glycoprotein M	gM; multiple TMs; 2x NXS/T; acidic C-terminus; associates with gN; envelope fusion; similar to HHV6 U72, HCMV UL100 and HSV UL10; conserved core herpesvirus protein
147651	147652	U72 / U73	envelope glycoprotein M / origin binding protein	gM; multiple TMs; 2x NXS/T; acidic C-terminus; associates with gN; envelope fusion; similar to HHV6 U72, HCMV UL100 and HSV UL10; conserved core herpesvirus protein | OBP; ORF-G; similar to HHV6 U73 and HSV UL09; absent in HCMV and EBV; displays 100, 90 and 80% protein identity to EEHV5A, EEHV2A and EEHV1A versions; alpha/beta2/deltaherpesvirus common protein
147653	150089	U73	origin binding protein	OBP; ORF-G; similar to HHV6 U73 and HSV UL09; absent in HCMV and EBV; displays 100, 90 and 80% protein identity to EEHV5A, EEHV2A and EEHV1A versions; alpha/beta2/deltaherpesvirus common protein
150118	152142	U74	primase associated factor	PAF; similar to HHV6 U74; HCMV UL102 and HSV UL08; conserved core herpesvirus protein
152143	152160	U74 / U75	primase associated factor / tegument protein U75	PAF; similar to HHV6 U74; HCMV UL102 and HSV UL08; conserved core herpesvirus protein | virion morphogenesis; similar to HHV6 U75, HCMV UL103 and HSV UL07; conserved core herpesvirus protein
152161	152743	U75	tegument protein U75	virion morphogenesis; similar to HHV6 U75, HCMV UL103 and HSV UL07; conserved core herpesvirus protein
152744	152835	U75 / U76	tegument protein U75 / portal protein	virion morphogenesis; similar to HHV6 U75, HCMV UL103 and HSV UL07; conserved core herpesvirus protein | POR; similar to HV6 U76, HCMV UL104 and HSV UL06; conserved core herpesvirus protein
152836	154472	U76	portal protein	POR; similar to HV6 U76, HCMV UL104 and HSV UL06; conserved core herpesvirus protein
154473	154519	U76 / U77	portal protein / helicase subunit	POR; similar to HV6 U76, HCMV UL104 and HSV UL06; conserved core herpesvirus protein | HEL; similar to HHV6 U77, HCMV UL105 and HSV UL05; conserved core herpesvirus protein
154520	156890	U77	helicase subunit	HEL; similar to HHV6 U77, HCMV UL105 and HSV UL05; conserved core herpesvirus protein
157221	158669	E36	nuclear protein E36	ORF-M; nuclear; ser-rich; 4x NXS/T; basic motif; displays 97, 87 and 71% protein identity to the EEHV5A, EEHV2A and EEHV1A versions; conserved in all EEHVs; novel herpesvirus protein
158737	159048	E36A	putative alpha chemokine ligand	ORF-N; vCXCL1; signal, but only 3x cys; novel deltaherpesvirus specific protein; displays 71, 68 and 54% protein identity to the EEHV5A, EEHV2A and EEHV1A versions; conserved in EEHV1A, EEHV2, EEHV5 and EEHV6 but absent in EEHV1B, EEHV3 and EEHV4
159086	159992	U81	uracil DNA glycosylase	UDG; displays 81, 81 and 73% protein identity to the EEHV5A, EEHV2A and EEHV1A versions; similar to HHV6 U81, HCMV UL114 and HSV UL02; conserved core herpesvirus protein
159993	160027	U81 / U82	uracil DNA glycosylase / envelope glycoprotein L	UDG; displays 81, 81 and 73% protein identity to the EEHV5A, EEHV2A and EEHV1A versions; similar to HHV6 U81, HCMV UL114 and HSV UL02; conserved core herpesvirus protein | gL; signal; 4x NXS/T; displays 74, 73 and 56% protein identity to the EEHV5A, EEHV2A and EEHV1A versions; associates with gH; cell entry and spread; similar to HHV6 U82, HCMV UL115 and HSV UL01; conserved core herpesvirus prote…
160028	160752	U82	envelope glycoprotein L	gL; signal; 4x NXS/T; displays 74, 73 and 56% protein identity to the EEHV5A, EEHV2A and EEHV1A versions; associates with gH; cell entry and spread; similar to HHV6 U82, HCMV UL115 and HSV UL01; conserved core herpesvirus protein
160753	160835	U82 / E37	envelope glycoprotein L / glycoprotein ORF-O	gL; signal; 4x NXS/T; displays 74, 73 and 56% protein identity to the EEHV5A, EEHV2A and EEHV1A versions; associates with gH; cell entry and spread; similar to HHV6 U82, HCMV UL115 and HSV UL01; conserved core herpesvirus protein | ORF-O; E37ex1, ex2, ex3; 24x NXS/T; signal; ser/thr-rich; hypervariable protein with multiple subtypesin EEHV1; displays 94% and 59(70)% protein identity to the EEHV5A…
160836	162463	E37	glycoprotein ORF-O	ORF-O; E37ex1, ex2, ex3; 24x NXS/T; signal; ser/thr-rich; hypervariable protein with multiple subtypesin EEHV1; displays 94% and 59(70)% protein identity to the EEHV5A and EEHV2A versions; conserved in all EEHVs; novel deltaherpesvirus specific protein
162558	164210	E38	glycoprotein ORF-P	ORF-P; E38ex1, ex2; 10x NXS/T; signal; very ser/thr-rich; hypervariable protein with multiple subtypes in EEHV1; conserved in EEHV1, EEHV2, EEHV5 and EEHV6 but absent in EEHV3 and EEHV4; displays 56% protein identity to both the EEHV5A and EEHV2A versions; novel deltaherpesvirus specific protein
164448	166762	E40	nuclear protein ORF-K	ORF-K; E40ex1, ex2; 10x NXS/T; displays 76.5% protein identity to the orthologous version in EEHV5A(Vijay); conserved in EEHV1A, EEHV1B, EEHV2A, EEHV5A and EEHV6, but highly diverged in EEHV3 and EEHV4; theindicated two-exon version of ORF-K is the largest and most complete of several plausible alternative spliced forms and retains all three of the most highly conserved N-terminal domains of 23aa…
167353	169892	E44	putative nuclear immediate-early transcriptional transactivator ORF-L	ORF-L; E44; 3x NLS; multiple ser, glu, asp, lys and pro-rich domains; 6x NXS/T; displays 80% protein identity to EEHV5A(Vijay) version; conserved in EEHV1, EEHV2, EEHV5A and EEHV6, but highly diverged in EEHV3 and EEHV4; novel deltaherpesvirus specific protein
169893	170901	E44 / E44A	putative nuclear immediate-early transcriptional transactivator ORF-L / ORF-S	ORF-L; E44; 3x NLS; multiple ser, glu, asp, lys and pro-rich domains; 6x NXS/T; displays 80% protein identity to EEHV5A(Vijay) version; conserved in EEHV1, EEHV2, EEHV5A and EEHV6, but highly diverged in EEHV3 and EEHV4; novel deltaherpesvirus specific protein | ORF-S; E44A; entirely overlaps and encompassed by ORF-L but in different reading frame; displays 84% aa identity to EEHV5A; novel deltah…
170902	170756	E44A	ORF-S	ORF-S; E44A; entirely overlaps and encompassed by ORF-L but in different reading frame; displays 84% aa identity to EEHV5A; novel deltaherpesvirus specific protein; conserved in all EEHVs

## Sheet: region_counts
ID	ID2	Function	Notes	Counts
single copy DTR	single copy DTR	-	predicted terminal redundancy	24
single copy DTR / E47B	single copy DTR / E47B	protein E47B	predicted terminal redundancy | a potential 234 aa ORF that lies predominantly upstream of E47(vFUT9) as far as into the CRE cluster; novel herpesvirus protein unique to EEHV5B(Tucker) not found in any other EEHV species	1
E47B	E47B	protein E47B	a potential 234 aa ORF that lies predominantly upstream of E47(vFUT9) as far as into the CRE cluster; novel herpesvirus protein unique to EEHV5B(Tucker) not found in any other EEHV species	0
E47B / E47A	E47B / E47A	protein E47B / protein E47A (6A)	a potential 234 aa ORF that lies predominantly upstream of E47(vFUT9) as far as into the CRE cluster; novel herpesvirus protein unique to EEHV5B(Tucker) not found in any other EEHV species | a potential short 93 aa ORF that overlaps with both the N-terminus of E47(vFUT9) and the C-terminus of E47B in a different reading frame and encompassing a near-N-terminal G11 motif at position 2818 to 2828; …	0
E47A / E47	E47A / E47	protein E47A (6A) / alpha-(1,3)fucosyltransferase	a potential short 93 aa ORF that overlaps with both the N-terminus of E47(vFUT9) and the C-terminus of E47B in a different reading frame and encompassing a near-N-terminal G11 motif at position 2818 to 2828; generation of a fusion protein between E47B and E47A is also plausible by ribosome slippage; there is a possible overlapping ORF of 112 aa similar to E47A present in EEHV5A(Vijay) but with ve…	0
E47	E47	alpha-(1,3)fucosyltransferase	a potential short 93 aa ORF that overlaps with both the N-terminus of E47(vFUT9) and the C-terminus of E47B in a different reading frame and encompassing a near-N-terminal G11 motif at position 2818 to 2828; generation of a fusion protein between E47B and E47A is also plausible by ribosome slippage; there is a possible overlapping ORF of 112 aa similar to E47A present in EEHV5A(Vijay) but with ve…	1
E47 / E48E	E47 / E48E	alpha-(1,3)fucosyltransferase	vFUT9; 2x NXS/T; displays 75% protein identity with EEHV5A(Vijay) version; conserved in EEHV1, EEHV2 and EEHV6 but absent in EEHV3 and EEHV4; novel delta herpesvirus specific protein | vGPCR17; type 3 membrane protein; 3xTMs; 4x NXS/T; displays 47.7% protein identity with EEHV5A(Vijay) version; related to retinoic acid induced protein 3, orphan G-protein coupled receptor family C-5-A; EEHV5A(Vija…	0
E48E	E48E	protein E48E	vGPCR17; type 3 membrane protein; 3xTMs; 4x NXS/T; displays 47.7% protein identity with EEHV5A(Vijay) version; related to retinoic acid induced protein 3, orphan G-protein coupled receptor family C-5-A; EEHV5A(Vijay) version EE62B requires ribosome slippage but is not annotated; retains 63% aa identity after conceptual correction; novel herpesvirus protein	2
E50C	E50C	glycoprotein E50C	vIgFam25; type 2 membrane glycoprotein; 3x NXS/T; E50 fam; contains out-of-frame N-terminal G9 initiator motif at position 6032-6024; however ribosome slippage to minority G10 version using the in-frame ATG at 6051-6049 produces the intact protein; no match to any viral or cellular protein by BLASTP; no match in EEHV5A or EEHV2; novel herpesvirus protein unique to EEHV5B	2
E54	E54	membrane glycoprotein vOX2-1	vOX2-1; type 2 membrane glycoprotein; 6x NXS/T; 2x immunoglobulin domains; remarkably high 80(75)% DNA and 96(78)% protein identity to exon3/exon4 of host cell vOX2 (CD200) ligand from Loxodonta, Elephas and Mammuthus but has lost exon 3/exon 4 intron; related to vOX2-2 (E25), vOX2-3A (E24A) and vOX2-3 (E24); conserved at the same position in EEHV1, EEHV2 and EEHV5A but absent in EEHV4 and EEHV6;…	31
E52C	E52C	protein E52C	vIgFam26; type 2 membrane protein; 3x NXS/T; immunoglobulin domain; E50 fam; displays 30(80)% protein identity to EE49B of EEHV5A(Vijay); and 30(92)% to EEHV1A vIgFam10; novel herpesvirus protein	0
E1	E1	protein E1	E1; type 3 membrane protein; 7x TMs; 4x NXS/T; expanded N-terminal ser/thr-rich domain; E3 fam; novel herpesvirus protein common to all EEHVs	14
E2	E2	protein E2	E2; type 3 membrane protein; 7x TMs; cys-rich; E3 fam; novel herpesvirus protein; present only in the AT-rich branch of EEHVs (EEHV1A, EEHV1B, EEHV2 and EEHV5) but not in the GC-rich branch (EEHV3 and EEHV4)	16
E3	E3	G protein-coupled receptor 6	vGPCR6; type 3 membrane protein; 7x TMs; 3x NXS/T; related to retinoic acid induced protein 3, orphan G-protein coupled receptor family C-5-A; E3 fam; novel herpesvirus protein common to all EEHVs	33
E4	E4	1,3 galactose glycoprotein beta1,6N-acetyl glucosaminyl transferase 1	vGCNT1; captured host cell protein; 2x NXS/T; displays 99.3% protein identity to EEHV5A(Vijay) version, 90.5% to EEHV2A(Kijana) and 77% to EEHV1A(Kimba) versions; novel herpesvirus protein common to all EEHVs	23
E5	E5	G protein coupled receptor 5	vGPCR5; type 3 membrane protein; 7x TMs; 10x NXS/T; related to retinoic acid induced protein 3, orphan G-protein coupled receptor family C-5-A; E3 fam; novel herpesvirus protein; present only in the AT-rich branch of EEHVs (EEHV1A, EEHV1B, EEHV2 and EEHV5) but not in the GC-rich branch (EEHV3 and EEHV4)	35
E5B	E5B	protein E5B	vIgFam29; type 2 membrane protein; immunoglobulin domain; E50 fam; has an in-frame G10 motif at position 20533-20542 near N-terminal; 5x NXS/T; novel herpesvirus protein; found only in EEHV2 and EEHV5, but not present in EEHV1, EEHV3 or EEHV4; however the EEHV5A version (EE44A) has a G11 motif and requires minority ribosome slippage; has just 40.3% protein identity to intact EEHV5A(Vijay) version…	39
E6	E6	protein E6	type 3 membrane protein; multiple TMs; E6 fam; novel herpesvirus protein common to all EEHVs	14
E7	E7	protein E7	type 3 membrane protein; multiple TMs; E6 fam; novel herpesvirus protein common to all EEHVs	10
E8	E8	protein E8	type 3 membrane protein; multiple TMs; E6 fam; novel herpesvirus protein; present only in the AT-rich branch of EEHVs (EEHV1A, EEHV1B, EEHV2 and EEHV5) but not in the GC-rich branch (EEHV3 and EEHV4)	4
E9	E9	protein E9	type 3 membrane protein; multiple TMs; E6 fam; novel herpesvirus protein common to all EEHVs	9
E10	E10	protein E10	type 3 membrane protein; multiple TMs; E6 fam; novel herpesvirus protein; present only in the AT-rich branch of EEHVs (EEHV1A, EEHV1B, EEHV2 and EEHV5) but not in the GC-rich branch (EEHV3 and EEHV4)	4
E11	E11	protein E11	type 3 membrane protein; multiple TMs; E6 fam; novel herpesvirus protein common to all EEHVs	2
E12	E12	protein E12	type 3 membrane protein; multiple TMs; E6 fam; novel herpesvirus protein common to all EEHVs	0
E13	E13	protein E13	type 3 membrane protein; 7x TMs; 2x NXS/T; E6 fam; novel herpesvirus protein common to all EEHVs	4
E14	E14	protein E14	type 3 membrane protein; multiple TMs; E14 fam; novel herpesvirus protein common to all EEHVs	5
E15	E15	G protein coupled receptor 4	vGPCR4; type 3 membrane protein; 7x TMs; related to retinoic acid induced protein 3, orphan G-protein coupled receptor family C-5-A; E15 fam; novel herpesvirus protein common to all EEHVs	3
E16	E16	protein E16	type 3 membrane protein; multiple TMs; E14 fam; novel herpesvirus protein common to all EEHVs	2
E17A	E17A	protein E17A	novel herpesvirus protein	1
E17	E17	protein E17	E17ex1, ex2; membrane; internal TM; novel herpesvirus protein common to all EEHVs	2
E17 / E18	E17 / E18	protein E17 / protein E18	E17ex1, ex2; membrane; internal TM; novel herpesvirus protein common to all EEHVs | type 3 membrane protein; multiple TMs; 2x NXS/T; E18 fam; related to E28; novel herpesvirus protein common to all EEHVs	0
E18	E18	protein E18	type 3 membrane protein; multiple TMs; 2x NXS/T; E18 fam; related to E28; novel herpesvirus protein common to all EEHVs	3
E18B	E18B	protein E18B	present only in the AT-rich branch of EEHVs (EEHV1A, EEHV1B, EEHV2 and EEHV5) but not in the GC-rich branch (EEHV3 and EEHV4); novel herpesvirus protein	0
E18A	E18A	protein E18A	present only in the AT-rich branch of EEHVs (EEHV1A, EEHV1B, EEHV2 and EEHV5) but not in the GC-rich branch (EEHV3 and EEHV4); novel herpesvirus protein	6
E19	E19	ORF-F2	ORF-F2; duplicated paralogous version of ORF-F1 (28.5% match to U54.5); 5x NXS/T; putative similarity to HCMV DURP family; 99.6% protein identity to EEHV5A(Vijay) version; 87% identity to EEHV2A(Kijana); novel herpesvirus protein common to all EEHVs	4
E20	E20	G protein coupled receptor 4A	vGPCR4A; type 3 membrane protein; 7x TMs; 2x NXS/T; E15 fam; related to retinoic acid induced protein 3, orphan G-protein coupled receptor family C-5-A; novel herpesvirus protein common to all EEHVs	2
E21A	E21A	protein E21A	novel herpesvirus protein	0
E21	E21	G protein coupled receptor 4B	vGPCR4B; type 3 membrane protein; 7x TMs; E15 fam; related to retinoic acid induced protein 3, orphan G-protein coupled receptor family C-5-A; novel herpesvirus protein common to all EEHVs	10
E22	E22	protein E22	E22; membrane; internal TM; novel herpesvirus protein common to all EEHVs	1
E22A	E22A	protein E22A	novel herpesvirus protein common to all EEHVs	1
E24v1	E24v1	glycoprotein vOX2-3	vOX2-3ex1, ex2, ex3; 5x NXS/T; type 1 membrane protein; signal; extended near C-terminal TM anchor domain; immunoglobulin family; highly diverged from vOX2-1 (E54); vOX2-2(E25) and vOX2-2A(E24A) and from Loxodonta, Elephas, Mammuthus versions; closest matches are to EE23 of EEHV5(Vijay) E24(vOX2-3) of the EEHV2A(Kijana) and to E24(vOX2-3) of EEHV1A(Kimba) at 65(72)%, 45(31)% and 42(30)% protein i…	84
E24v1 / E24A	E24v1 / E24A	glycoprotein vOX2-3 / glycoprotein vOX2-2A	vOX2-3ex1, ex2, ex3; 5x NXS/T; type 1 membrane protein; signal; extended near C-terminal TM anchor domain; immunoglobulin family; highly diverged from vOX2-1 (E54); vOX2-2(E25) and vOX2-2A(E24A) and from Loxodonta, Elephas, Mammuthus versions; closest matches are to EE23 of EEHV5(Vijay) E24(vOX2-3) of the EEHV2A(Kijana) and to E24(vOX2-3) of EEHV1A(Kimba) at 65(72)%, 45(31)% and 42(30)% protein i…	168
E24v1 / E25	E24v1 / E25	glycoprotein vOX2-3 / glycoprotein vOX2-2	vOX2-3ex1, ex2, ex3; 5x NXS/T; type 1 membrane protein; signal; extended near C-terminal TM anchor domain; immunoglobulin family; highly diverged from vOX2-1 (E54); vOX2-2(E25) and vOX2-2A(E24A) and from Loxodonta, Elephas, Mammuthus versions; closest matches are to EE23 of EEHV5(Vijay) E24(vOX2-3) of the EEHV2A(Kijana) and to E24(vOX2-3) of EEHV1A(Kimba) at 65(72)%, 45(31)% and 42(30)% protein i…	137
E24v1 / E26	E24v1 / E26	glycoprotein vOX2-3 / G protein coupled receptor 3	vOX2-3ex1, ex2, ex3; 5x NXS/T; type 1 membrane protein; signal; extended near C-terminal TM anchor domain; immunoglobulin family; highly diverged from vOX2-1 (E54); vOX2-2(E25) and vOX2-2A(E24A) and from Loxodonta, Elephas, Mammuthus versions; closest matches are to EE23 of EEHV5(Vijay) E24(vOX2-3) of the EEHV2A(Kijana) and to E24(vOX2-3) of EEHV1A(Kimba) at 65(72)%, 45(31)% and 42(30)% protein i…	15
E27	E27	protein E27	E27ex1, ex2; type 2 membrane protein; 4x TMs; novel herpesvirus protein common to all EEHVs	11
E28	E28	protein E28	type 3 membrane protein; 7x TMs; E18 fam; related to E18 (24% protein identity); novel herpesvirus protein common to all EEHVs	7
E29	E29	protein E29	type 3 membrane protein; signal and multiple TMs; novel herpesvirus protein; novel herpesvirus protein common to all EEHVs	12
E30	E30	protein E30	E30ex1, ex2; signal; acidic; 1x NXS/T; novel herpesvirus protein common to all EEHVs but highly diverged among them; displays just 62% protein identity to EEHV5A(Vijay) version and 55% to EEHV2A(Kijana); alternative ex2 acceptor at position 50903	69
E31	E31	protein E31	E31ex1, ex2, ex3; signal; glycoprotein; 7x NXS/T; displays 51.5% protein identity to EEHV5A(Vijay) version and 50% to EEHV2A(Kijana); a plausible similar three exon structure is not currently annotated within the orthologous E31 gene of EEHV5A(Vijay), although only the latter may also have an alternative unspliced form that retains the same two short basic motifs near the N-terminus; present only…	109
E31A	E31A	protein E31A	membrane; anchor; 4x NXS/T; displays 68% protein identity to EEHV5A(Vijay) version and 70% to EEHV2A(Kijana); novel herpesvirus protein common to all EEHVs	57
E31A / E31B	E31A / E31B	protein E31A / protein E31B	membrane; anchor; 4x NXS/T; displays 68% protein identity to EEHV5A(Vijay) version and 70% to EEHV2A(Kijana); novel herpesvirus protein common to all EEHVs | signal; 2x NXS/T; displays just 87% protein identity to EEHV5A(Vijay) version and 67% to EEHV2A(Kijana); novel herpesvirus protein; highly diverged but common to all EEHVs	13
E31B	E31B	protein E31B	signal; 2x NXS/T; displays just 87% protein identity to EEHV5A(Vijay) version and 67% to EEHV2A(Kijana); novel herpesvirus protein; highly diverged but common to all EEHVs	20
E31B / E32	E31B / E32	protein E31B / protein E32	signal; 2x NXS/T; displays just 87% protein identity to EEHV5A(Vijay) version and 67% to EEHV2A(Kijana); novel herpesvirus protein; highly diverged but common to all EEHVs | U14.5; putative US22 or U3 fam, but no match to any other proteins; 6x NXS/T; beta/deltaherpesvirus common protein	1
E32	E32	protein E32	U14.5; putative US22 or U3 fam, but no match to any other proteins; 6x NXS/T; beta/deltaherpesvirus common protein	17
E33A	E33A	protein E33A	internal TM; 2x NXS/T; 100% protein identity to EEHV5A(Vijay) version but only 55% to EEHV2A(Kijana); novel herpesvirus protein common to all EEHVs	3
U14	U14	protein U14	weak match to Rhesus CMV but not to HCMV UL35 or HHV6 U14; pp85-like; 5x NXS/T; beta/deltaherpesvirus common protein	3
U13.5	U13.5	protein U13.5	may be a repressor; weak match to baboon CMV UL34 and MCMV M34 24(63)%; but not to HHV6 or HCMV; 6x NXS/T; beta/deltaherpesvirus common protein	7
U12	U12	G protein-coupled receptor 2	vGPCR2ex1, ex2; U12ex1, ex2; type 3 membrane protein; 7x TMs; 8x NXS/T; beta chemokine receptor fam; displays 99.7% protein identity to EEHV5A(Vijay) version, 83% to EEHV2A(Kijana) and 67% to EEHV1A(Kimba); low match to mammalian CCR4 and CXC2 at 23(50%) and to E1 of EqHV2, US28 of HCMV and poxviruses at 18(48)%; all EEHV versions have enlarged C-terminal ser/thr rich domains compared to presumed…	7
E34	E34	ORF-C	ORF-C; 12x NXS/T; novel herpesvirus tegument-like protein; common to all EEHVs; intact protein displays just 62% protein identity to EEHV5A(Vijay) 54% to EEHV2A(Kijana) and only 51(82)% to EEHV1A(Kimba); presumed positional orthologue of HHV6 U11 and HCMV UL32(pp150), however this is not a hypervariable or chimeric domain protein in EEHV1 with EEHV1A(Kimba) and EEHV1B(Emelia) differing by just 1%	691
U4	U4	protein U4	weak protein match to HHV6 U4 and poxviruses; 4x NXS/T; displays 100%, 93% and 81% protein identity to EEHV5A, EEHV2A and EEHV1A versions; beta/deltaherpesvirus common protein	1
U4.5	U4.5	protein ORF-B	ORF-B; similar to HHV6 U4 and U5; 5x NXS/T; displays 100%, 88% and 77% protein identity to EEHV5A, EEHV2A and EEHV1A versions; beta/deltaherpesvirus common protein	6
E35	E35	protein ORF-A	ORF-A; 13x NXS/T; displays >99%, 80% and 62% protein identity to EEHV5A, EEHV2A and EEHV1A versions; novel herpesvirus protein common to all EEHVs	1
U44	U44	protein U44	tegument protein; virion morphogenesis; 3x NXS/T; displays 100%, 77% and 62% protein identity to EEHV5A, EEHV2A and EEHV1A versions; similar to HHV6 U44, MCMV UL71 and HSV UL51; conserved core herpesvirus protein	1
U44 / U43	U44 / U43	protein U44 / primase subunit	tegument protein; virion morphogenesis; 3x NXS/T; displays 100%, 77% and 62% protein identity to EEHV5A, EEHV2A and EEHV1A versions; similar to HHV6 U44, MCMV UL71 and HSV UL51; conserved core herpesvirus protein | PRI; similar to HHV6 U43, HCMV UL70 and HSV UL52; conserved core herpesvirus protein	0
U43	U43	primase subunit	PRI; similar to HHV6 U43, HCMV UL70 and HSV UL52; conserved core herpesvirus protein	12
U42	U42	mRNA transactivator/RNA splicing transport regulator	MTA; U42ex1, ex2; similar to HHV6 U42, HCMV UL69 and HSV UL54; spliced like EBV, but not spliced in HHV6, HCMV or HSV; conserved core herpesvirus protein	7
U41	U41	major DNA binding protein	MDBP; single stranded DNA binding protein (SSB); similar to HHV6 U41, HCMV UL57 and HSV UL29; conserved core herpesvirus protein	10
U40	U40	terminase subunit 2	TER2; similar to HHV6 U40, HCMV UL56 and HSV UL28; conserved core herpesvirus protein	7
U40 / U39	U40 / U39	terminase subunit 2 / envelope glycoprotein B	TER2; similar to HHV6 U40, HCMV UL56 and HSV UL28; conserved core herpesvirus protein | gB; type 1 membrane protein; 8x NXS/T; similar to HHV6 U39, HCMV UL55 and HSV UL29; displays 95.7% protein identity to EEHV5A(Vijay) version and 90%, 85% and 74% to EEHV5A, EEHV2 and EEHV1A at the nucleotide level; conserved core herpesvirus protein	0
U39	U39	envelope glycoprotein B	gB; type 1 membrane protein; 8x NXS/T; similar to HHV6 U39, HCMV UL55 and HSV UL29; displays 95.7% protein identity to EEHV5A(Vijay) version and 90%, 85% and 74% to EEHV5A, EEHV2 and EEHV1A at the nucleotide level; conserved core herpesvirus protein	3
U38	U38	DNA polymerase	POL; similar to HHV6 U38, HCMV UL54 and HSV UL30;displays 99%, 91% and 81% protein identity toEEHV5A(Vijay), EEHV2(Kijana) and EEHV1A(Kimba) versions, and 99%, 82% and 84.5% protein identity to EEHV5A, EEHV2 and EEHV1A at the nucleotide level; conserved core herpesvirus protein	19
U37	U37	docking/lamella protein U37	similar to HHV6 U37, HCMV UL53 and HSV UL31; conserved core herpesvirus protein	3
U37 / U36	U37 / U36	docking/lamella protein U37 / DNA packaging protein	similar to HHV6 U37, HCMV UL53 and HSV UL31; conserved core herpesvirus protein | similar to HHV6 U36, HCMV UL52 and HSV UL32; conserved core herpesvirus protein	0
U36	U36	DNA packaging protein	similar to HHV6 U36, HCMV UL52 and HSV UL32; conserved core herpesvirus protein	8
U35	U35	encapsidation protein U35	no viral match; putative similarity to HHV6 U35, HCMV UL51 and HSV UL33; conserved core herpesvirus protein	0
U34	U34	docking/nuclear lamella protein	type 2 membrane protein; 4x NXS/T; similar to HHV6 U34, HCMV UL50 and HSV UL34; conserved core herpesvirus protein	3
U33	U33	cysteine-rich protein	CRP; Cys-rich; similar to HHV6 U33, HCMV UL49 and EBV BFRF2; absent in HSV; beta/gamma/deltaherpesvirus common protein	7
U33 / U32	U33 / U32	cysteine-rich protein / small capsid protein	CRP; Cys-rich; similar to HHV6 U33, HCMV UL49 and EBV BFRF2; absent in HSV; beta/gamma/deltaherpesvirus common protein | SCP; no viral match; similar to HHV6 U32, HCMV UL48A and HSV UL35; conserved core herpesvirus protein	1
U32	U32	small capsid protein	SCP; no viral match; similar to HHV6 U32, HCMV UL48A and HSV UL35; conserved core herpesvirus protein	1
U31	U31	large tegument protein	TEG-L; similar to HHV6 U31, HCMV UL48 and HSV UL36; conserved core herpesvirus protein	21
U30	U30	small tegument protein	TEG-S; similar to HHV6 U30, HCMV UL47 and HSV UL37; conserved core herpesvirus protein	9
U30 / U29	U30 / U29	small tegument protein / triplex capsid protein 1	TEG-S; similar to HHV6 U30, HCMV UL47 and HSV UL37; conserved core herpesvirus protein | TRI1; similar to HHV6 U29, HCMV UL46 and HSV UL38; conserved core herpesvirus protein	0
U29	U29	triplex capsid protein 1	TRI1; similar to HHV6 U29, HCMV UL46 and HSV UL38; conserved core herpesvirus protein	4
U28	U28	ribonucleotide reductase A subunit	RRA; similar to HHV6 U28, HCMV UL45 and HSV UL39; likely functional unlike CMV; conserved core herpesvirus protein	166
U27.5	U27.5	ribonucleotide reductase B subunit	RRB; ORF-H; similar to HSV UL40 and EBV BARF1; absent in HHV6 and HCMV; alpha/gamma/deltaherpesvirus common protein	3
U27	U27	polymerase processivity factor	PPF; ORF-I; displays 98, 87 and 75% protein identity to EEHV5A, EEHV2 and EEHV1A versions; similar to HHV6 U27, HCMV UL44 and HSV UL42; conserved core herpesvirus protein	18
E35A	E35A	protein ORF-J	ORF-J; U45.7; displays 55, 51 and 47% protein identity to EEHV5A, EEHV2 and EEHV1A versions; novel herpesvirus protein; unique deltaherpesvirus specific protein found only in EEHVs	5
E35A / U46	E35A / U46	protein ORF-J / envelope glycoprotein N	ORF-J; U45.7; displays 55, 51 and 47% protein identity to EEHV5A, EEHV2 and EEHV1A versions; novel herpesvirus protein; unique deltaherpesvirus specific protein found only in EEHVs | gN; type 1 membrane protein; associates with gM; fusion role; displays 58, 73 and 65% protein identity to EEHV5A, EEHV2 and EEHV1A versions; similar to HHV6 U46, HCMV UL73 and HSV UL49A; displays 53% protein identity…	0
U46	U46	envelope glycoprotein N	gN; type 1 membrane protein; associates with gM; fusion role; displays 58, 73 and 65% protein identity to EEHV5A, EEHV2 and EEHV1A versions; similar to HHV6 U46, HCMV UL73 and HSV UL49A; displays 53% protein identity to EEHV5A(Vijay) version; conserved core herpesvirus protein	9
U47	U47	envelope glycoprotein O	gO; ORF-D; signal; 5x NXS/T; displays 43, 46 and 52% protein identity to EEHV5A, EEHV2 and EEHV1A versions; associates with gH and gL; similar to HHV6 U47 and HCMV UL74, but absent in HSV and EBV; beta/deltaherpesvirus common protein	63
U47 / U48	U47 / U48	envelope glycoprotein O / envelope glycoprotein H	gO; ORF-D; signal; 5x NXS/T; displays 43, 46 and 52% protein identity to EEHV5A, EEHV2 and EEHV1A versions; associates with gH and gL; similar to HHV6 U47 and HCMV UL74, but absent in HSV and EBV; beta/deltaherpesvirus common protein | gH; type 1 membrane glycoprotein; 12x NXS/T; associates with gL; displays 60, 61 and 63% protein identity to EEHV5A, EEHV2 and EEHV1A versions; similar to HHV6 U48…	1
U48	U48	envelope glycoprotein H	gH; type 1 membrane glycoprotein; 12x NXS/T; associates with gL; displays 60, 61 and 63% protein identity to EEHV5A, EEHV2 and EEHV1A versions; similar to HHV6 U48, HCMV UL75 and HSV UL22; conserved core herpesvirus protein	237
U48 / U48.5	U48 / U48.5	envelope glycoprotein H / thymidine kinase	gH; type 1 membrane glycoprotein; 12x NXS/T; associates with gL; displays 60, 61 and 63% protein identity to EEHV5A, EEHV2 and EEHV1A versions; similar to HHV6 U48, HCMV UL75 and HSV UL22; conserved core herpesvirus protein | TK; ORF-E; similar to HSV UL23 and EBV BXLF1 but absent in HHV6 and HCMV; displays 80, 78 and 73% protein identity to EEHV5A, EEHV2 and EEHV1A versions; alpha/gamma/deltaher…	1
U48.5	U48.5	thymidine kinase	TK; ORF-E; similar to HSV UL23 and EBV BXLF1 but absent in HHV6 and HCMV; displays 80, 78 and 73% protein identity to EEHV5A, EEHV2 and EEHV1A versions; alpha/gamma/deltaherpesvirus common protein	2
U49	U49	nuclear protein U49	displays 97.8% protein identity to EEHV5A(Vijay) version; similar to HHV6 U49, HCMV UL76 and HSV UL24; conserved core herpesvirus protein	3
U49 / U50	U49 / U50	nuclear protein U49 / DNA packaging protein 2	displays 97.8% protein identity to EEHV5A(Vijay) version; similar to HHV6 U49, HCMV UL76 and HSV UL24; conserved core herpesvirus protein | PAC2; virion; tegument; displays 99.7% protein identity to EEHV5A(Vijay) version; similar to HHV6 U50, HCMV UL77 and HSV UL25; conserved core herpesvirus protein	0
U50	U50	DNA packaging protein 2	PAC2; virion; tegument; displays 99.7% protein identity to EEHV5A(Vijay) version; similar to HHV6 U50, HCMV UL77 and HSV UL25; conserved core herpesvirus protein	2
U51	U51	G protein-coupled receptor 1	vGPCR1; type 3 membrane protein; 7x TMs; 3x NXS/T; displays 98, 80 and 68% protein identity to EEHV5A, EEHV2 and EEHV1A versions; alpha chemokine receptor fam; related to cellular CXCRs and poxvirus and EqHV2 E6; similar to HHV6 U51 and HCMV UL78; beta/deltaherpesvirus common protein	7
U52	U52	protein U52	late role; similar to HHV6 U52, HCMV UL79 and EBV BVLF1; absent in HSV; beta/gamma/deltaherpesvirus common protein	4
U53	U53	scaffold protein/protease	SCA/PRO; similar to HHV6 U53, HCMV UL80 and HSV UL26; conserved core herpesvirus protein	9
U54.5-1	U54.5-1	protein ORF-F1	ORF-F1; duplicated version of gene E19 encoding ORF-F2 (30% match); positional similarity only to HHV6 U54/U55 and HCMV UL82/83/84 DURP family; novel herpesvirus protein	10
U56	U56	triplex capsid protein 2	TRI2; similar to HHV6 U56, HCMV UL86 and HSV UL18; conserved core herpesvirus protein	1
U57	U57	major capsid protein	MCP; similar to HHV6 U57, HCMV UL86 and HSV UL19; displays 93.7% protein identity to EEHV5A(Vijay) version; conserved core herpesvirus protein	15
U58	U58	protein U58	vTBP; late role; similar to HHV6 U58, HCMV UL87 and EBV BcRF1; absent in HSV; beta/gamma/deltaherpesvirus common protein	11
U58 / U59	U58 / U59	protein U58 / protein U59	vTBP; late role; similar to HHV6 U58, HCMV UL87 and EBV BcRF1; absent in HSV; beta/gamma/deltaherpesvirus common protein | similar to HHV6 U59, HCMV UL88 and EBV BTRF1; absent in HSV; beta/gamma/deltaherpesvirus common protein	0
U59	U59	protein U59	similar to HHV6 U59, HCMV UL88 and EBV BTRF1; absent in HSV; beta/gamma/deltaherpesvirus common protein	0
U60-U66	U60-U66	terminase subunit 1	U66ex1,ex2, U60ex3/TERex1,ex2,ex3; DNA cleavage and packaging; contains ATPase domain; similar to HHV6 U66ex1, U60ex2, HCMV UL89ex1,ex2 and HSV UL15ex1,ex2; conserved core herpesvirus protein	14
U60-U66 / U62	U60-U66 / U62	terminase subunit 1 / protein U62	U66ex1,ex2, U60ex3/TERex1,ex2,ex3; DNA cleavage and packaging; contains ATPase domain; similar to HHV6 U66ex1, U60ex2, HCMV UL89ex1,ex2 and HSV UL15ex1,ex2; conserved core herpesvirus protein | similar to HHV6 U62, HCMV UL91 and EBV BDLF3.5; absent in HSV; beta/gamma/deltaherpesvirus common protein	1
U60-U66 / U62 / U63	U60-U66 / U62 / U63	terminase subunit 1 / protein U62 / protein U63	U66ex1,ex2, U60ex3/TERex1,ex2,ex3; DNA cleavage and packaging; contains ATPase domain; similar to HHV6 U66ex1, U60ex2, HCMV UL89ex1,ex2 and HSV UL15ex1,ex2; conserved core herpesvirus protein | similar to HHV6 U62, HCMV UL91 and EBV BDLF3.5; absent in HSV; beta/gamma/deltaherpesvirus common protein | similar to HHV6 U63, HCMV UL92 and EBV BDLF4; absent in HSV; beta/gamma/deltaherpesvirus common p…	0
U60-U66 / U63	U60-U66 / U63	terminase subunit 1 / protein U63	U66ex1,ex2, U60ex3/TERex1,ex2,ex3; DNA cleavage and packaging; contains ATPase domain; similar to HHV6 U66ex1, U60ex2, HCMV UL89ex1,ex2 and HSV UL15ex1,ex2; conserved core herpesvirus protein | similar to HHV6 U63, HCMV UL92 and EBV BDLF4; absent in HSV; beta/gamma/deltaherpesvirus common protein	4
U60-U66 / U63 / U64	U60-U66 / U63 / U64	terminase subunit 1 / protein U63 / packaging subunit 1	U66ex1,ex2, U60ex3/TERex1,ex2,ex3; DNA cleavage and packaging; contains ATPase domain; similar to HHV6 U66ex1, U60ex2, HCMV UL89ex1,ex2 and HSV UL15ex1,ex2; conserved core herpesvirus protein | similar to HHV6 U63, HCMV UL92 and EBV BDLF4; absent in HSV; beta/gamma/deltaherpesvirus common protein | PAC1; similar to HHV6 U64, HCMV UL93 and HSV UL17; tegument; conserved core herpesvirus protein	0
U60-U66 / U64	U60-U66 / U64	terminase subunit 1 / packaging subunit 1	U66ex1,ex2, U60ex3/TERex1,ex2,ex3; DNA cleavage and packaging; contains ATPase domain; similar to HHV6 U66ex1, U60ex2, HCMV UL89ex1,ex2 and HSV UL15ex1,ex2; conserved core herpesvirus protein | PAC1; similar to HHV6 U64, HCMV UL93 and HSV UL17; tegument; conserved core herpesvirus protein	15
U60-U66 / U64 / U65	U60-U66 / U64 / U65	terminase subunit 1 / packaging subunit 1 / protein U65	U66ex1,ex2, U60ex3/TERex1,ex2,ex3; DNA cleavage and packaging; contains ATPase domain; similar to HHV6 U66ex1, U60ex2, HCMV UL89ex1,ex2 and HSV UL15ex1,ex2; conserved core herpesvirus protein | PAC1; similar to HHV6 U64, HCMV UL93 and HSV UL17; tegument; conserved core herpesvirus protein | similar to HHV6 U65, HCMV UL94 and HSV UL16; conserved core herpesvirus protein	0
U60-U66 / U65	U60-U66 / U65	terminase subunit 1 / protein U65	U66ex1,ex2, U60ex3/TERex1,ex2,ex3; DNA cleavage and packaging; contains ATPase domain; similar to HHV6 U66ex1, U60ex2, HCMV UL89ex1,ex2 and HSV UL15ex1,ex2; conserved core herpesvirus protein | similar to HHV6 U65, HCMV UL94 and HSV UL16; conserved core herpesvirus protein	3
U67	U67	tegument protein U67	late role; similar to HHV6 U67, HCMV UL95 and EBV BGLF3; absent in HSV; beta/gamma/deltaherpesvirus common protein	1
U67 / U68	U67 / U68	tegument protein U67 / tegument protein U68	late role; similar to HHV6 U67, HCMV UL95 and EBV BGLF3; absent in HSV; beta/gamma/deltaherpesvirus common protein | virion morphogenesis role; similar to HHV6 U68, HCMV UL96 and HSV UL14; conserved core herpesvirus protein	0
U68	U68	tegument protein U68	virion morphogenesis role; similar to HHV6 U68, HCMV UL96 and HSV UL14; conserved core herpesvirus protein	0
U69	U69	conserved protein kinase	CPK; similar to HHV6 U69, HCMV UL97 and HSV UL13; phosphotransferase; conserved core herpesvirus protein	3
U70	U70	alkaline exonuclease	EXO; similar to HHV6 U70, HCMV UL98 and HSV UL12; conserved core herpesvirus protein	8
U70 / U71	U70 / U71	alkaline exonuclease / myristylated tegument protein	EXO; similar to HHV6 U70, HCMV UL98 and HSV UL12; conserved core herpesvirus protein | MyrTeg; envelope associated; morphogenesis role; displays 70% identity to EEHV5A(Vijay) version but does not always correlate with chimeric domain subtypes; similar to HHV6 U71, HCMV UL99 and HSV UL11; conserved core herpesvirus protein	2
U71	U71	alkaline exonuclease	MyrTeg; envelope associated; morphogenesis role; displays 70% identity to EEHV5A(Vijay) version but does not always correlate with chimeric domain subtypes; similar to HHV6 U71, HCMV UL99 and HSV UL11; conserved core herpesvirus protein	13
U72	U72	envelope glycoprotein M	gM; multiple TMs; 2x NXS/T; acidic C-terminus; associates with gN; envelope fusion; similar to HHV6 U72, HCMV UL100 and HSV UL10; conserved core herpesvirus protein	4
U72 / U73	U72 / U73	envelope glycoprotein M / origin binding protein	gM; multiple TMs; 2x NXS/T; acidic C-terminus; associates with gN; envelope fusion; similar to HHV6 U72, HCMV UL100 and HSV UL10; conserved core herpesvirus protein | OBP; ORF-G; similar to HHV6 U73 and HSV UL09; absent in HCMV and EBV; displays 100, 90 and 80% protein identity to EEHV5A, EEHV2A and EEHV1A versions; alpha/beta2/deltaherpesvirus common protein	0
U73	U73	origin binding protein	OBP; ORF-G; similar to HHV6 U73 and HSV UL09; absent in HCMV and EBV; displays 100, 90 and 80% protein identity to EEHV5A, EEHV2A and EEHV1A versions; alpha/beta2/deltaherpesvirus common protein	24
U74	U74	primase associated factor	PAF; similar to HHV6 U74; HCMV UL102 and HSV UL08; conserved core herpesvirus protein	7
U74 / U75	U74 / U75	primase associated factor / tegument protein U75	PAF; similar to HHV6 U74; HCMV UL102 and HSV UL08; conserved core herpesvirus protein | virion morphogenesis; similar to HHV6 U75, HCMV UL103 and HSV UL07; conserved core herpesvirus protein	0
U75	U75	tegument protein U75	virion morphogenesis; similar to HHV6 U75, HCMV UL103 and HSV UL07; conserved core herpesvirus protein	5
U75 / U76	U75 / U76	tegument protein U75 / portal protein	virion morphogenesis; similar to HHV6 U75, HCMV UL103 and HSV UL07; conserved core herpesvirus protein | POR; similar to HV6 U76, HCMV UL104 and HSV UL06; conserved core herpesvirus protein	0
U76	U76	portal protein	POR; similar to HV6 U76, HCMV UL104 and HSV UL06; conserved core herpesvirus protein	5
U76 / U77	U76 / U77	portal protein / helicase subunit	POR; similar to HV6 U76, HCMV UL104 and HSV UL06; conserved core herpesvirus protein | HEL; similar to HHV6 U77, HCMV UL105 and HSV UL05; conserved core herpesvirus protein	0
U77	U77	helicase subunit	HEL; similar to HHV6 U77, HCMV UL105 and HSV UL05; conserved core herpesvirus protein	7
E36	E36	nuclear protein E36	ORF-M; nuclear; ser-rich; 4x NXS/T; basic motif; displays 97, 87 and 71% protein identity to the EEHV5A, EEHV2A and EEHV1A versions; conserved in all EEHVs; novel herpesvirus protein	7
E36A	E36A	putative alpha chemokine ligand	ORF-N; vCXCL1; signal, but only 3x cys; novel deltaherpesvirus specific protein; displays 71, 68 and 54% protein identity to the EEHV5A, EEHV2A and EEHV1A versions; conserved in EEHV1A, EEHV2, EEHV5 and EEHV6 but absent in EEHV1B, EEHV3 and EEHV4	0
U81	U81	uracil DNA glycosylase	UDG; displays 81, 81 and 73% protein identity to the EEHV5A, EEHV2A and EEHV1A versions; similar to HHV6 U81, HCMV UL114 and HSV UL02; conserved core herpesvirus protein	3
U81 / U82	U81 / U82	uracil DNA glycosylase / envelope glycoprotein L	UDG; displays 81, 81 and 73% protein identity to the EEHV5A, EEHV2A and EEHV1A versions; similar to HHV6 U81, HCMV UL114 and HSV UL02; conserved core herpesvirus protein | gL; signal; 4x NXS/T; displays 74, 73 and 56% protein identity to the EEHV5A, EEHV2A and EEHV1A versions; associates with gH; cell entry and spread; similar to HHV6 U82, HCMV UL115 and HSV UL01; conserved core herpesvirus prote…	0
U82	U82	envelope glycoprotein L	gL; signal; 4x NXS/T; displays 74, 73 and 56% protein identity to the EEHV5A, EEHV2A and EEHV1A versions; associates with gH; cell entry and spread; similar to HHV6 U82, HCMV UL115 and HSV UL01; conserved core herpesvirus protein	1
U82 / E37	U82 / E37	envelope glycoprotein L / glycoprotein ORF-O	gL; signal; 4x NXS/T; displays 74, 73 and 56% protein identity to the EEHV5A, EEHV2A and EEHV1A versions; associates with gH; cell entry and spread; similar to HHV6 U82, HCMV UL115 and HSV UL01; conserved core herpesvirus protein | ORF-O; E37ex1, ex2, ex3; 24x NXS/T; signal; ser/thr-rich; hypervariable protein with multiple subtypesin EEHV1; displays 94% and 59(70)% protein identity to the EEHV5A…	0
E37	E37	glycoprotein ORF-O	ORF-O; E37ex1, ex2, ex3; 24x NXS/T; signal; ser/thr-rich; hypervariable protein with multiple subtypesin EEHV1; displays 94% and 59(70)% protein identity to the EEHV5A and EEHV2A versions; conserved in all EEHVs; novel deltaherpesvirus specific protein	133
E38	E38	glycoprotein ORF-P	ORF-P; E38ex1, ex2; 10x NXS/T; signal; very ser/thr-rich; hypervariable protein with multiple subtypes in EEHV1; conserved in EEHV1, EEHV2, EEHV5 and EEHV6 but absent in EEHV3 and EEHV4; displays 56% protein identity to both the EEHV5A and EEHV2A versions; novel deltaherpesvirus specific protein	186
E40	E40	nuclear protein ORF-K	ORF-K; E40ex1, ex2; 10x NXS/T; displays 76.5% protein identity to the orthologous version in EEHV5A(Vijay); conserved in EEHV1A, EEHV1B, EEHV2A, EEHV5A and EEHV6, but highly diverged in EEHV3 and EEHV4; theindicated two-exon version of ORF-K is the largest and most complete of several plausible alternative spliced forms and retains all three of the most highly conserved N-terminal domains of 23aa…	27
E44	E44	putative nuclear immediate-early transcriptional transactivator ORF-L	ORF-L; E44; 3x NLS; multiple ser, glu, asp, lys and pro-rich domains; 6x NXS/T; displays 80% protein identity to EEHV5A(Vijay) version; conserved in EEHV1, EEHV2, EEHV5A and EEHV6, but highly diverged in EEHV3 and EEHV4; novel deltaherpesvirus specific protein	14
E44 / E44A	E44 / E44A	putative nuclear immediate-early transcriptional transactivator ORF-L / ORF-S	ORF-L; E44; 3x NLS; multiple ser, glu, asp, lys and pro-rich domains; 6x NXS/T; displays 80% protein identity to EEHV5A(Vijay) version; conserved in EEHV1, EEHV2, EEHV5A and EEHV6, but highly diverged in EEHV3 and EEHV4; novel deltaherpesvirus specific protein | ORF-S; E44A; entirely overlaps and encompassed by ORF-L but in different reading frame; displays 84% aa identity to EEHV5A; novel deltah…	6
E44A	E44A	ORF-S	ORF-S; E44A; entirely overlaps and encompassed by ORF-L but in different reading frame; displays 84% aa identity to EEHV5A; novel deltaherpesvirus specific protein; conserved in all EEHVs	0
				3083
